# Supplementary material for: Automated pupillometry to detect command following in neurological patients: a proof-of-concept study
Source: PeerJ. 2019 May 13;7:e6929. doi: 10.7717/peerj.6929 (PMC6521812; doi:10.7717/peerj.6929)
Supplement: Data S1 [file peerj-07-6929-s001.csv]

Id	Group	Age (anonymized, data available on request)	Sex (anonymized, data available on request)	Diagnosis	Sedation	number of dilations: x out of 4 trials
1	1	xx	xxx	healthy	-	1
2	1	xx	xxx	healthy	-	4
3	1	xx	xxx	healthy	-	4
4	1	xx	xxx	healthy	-	4
5	1	xx	xxx	healthy	-	4
6	1	xx	xxx	healthy	-	4
7	1	xx	xxx	healthy	-	4
8	2	xx	xxx	Epilepsi	-	4
9	2	xx	xxx	Apoplexia cerebri	-	3
10	1	xx	xxx	healthy	-	5
11	1	xx	xxx	healthy	-	3
12	1	xx	xxx	healthy	-	4
13	1	xx	xxx	healthy	-	1
14	1	xx	xxx	healthy	-	3
15	1	xx	xxx	healthy	-	4
16	1	xx	xxx	healthy	-	4
17	1	xx	xxx	healthy	-	4
18	2	xx	xxx	Other	-	5
19	1	xx	xxx	healthy	-	4
20	2	xx	xxx	CIDP	-	4
21	2	xx	xxx	Apoplexia cerebri	-	3
22	2	xx	xxx	Epilepsi	-	3
23	2	xx	xxx	MNN	-	3
24	2	xx	xxx	MNN	-	5
25	2	xx	xxx	Other	-	3
26	2	xx	xxx	CIDP	-	5
27	2	xx	xxx	MNN	-	0
28	2	xx	xxx	Other	-	4
29	2	xx	xxx	CIDP	-	0
30	2	xx	xxx	CIDP	-	2
31	2	xx	xxx	Epilepsi	-	4
32	3	xx	xxx	CIDP	-	4
33	3	xx	xxx	Other	-	3
34	3	xx	xxx	Epilepsi	-	5
35	3	xx	xxx	Apoplexia cerebri	-	3
36	3	xx	xxx	MNN	-	3
37	3	xx	xxx	CIDP	-	3
38	3	xx	xxx	SAH	-	3
39	3	xx	xxx	CIDP	-	3
40	3	xx	xxx	Other	-	3
41	3	xx	xxx	Apoplexia cerebri	-	5
42	5	xx	xxx	Other	-	5
43	3	xx	xxx	Other	-	5
44	3	xx	xxx	Other	-	4
45	3	xx	xxx	CIDP	-	3
46	3	xx	xxx	CIDP	-	4
47	2	xx	xxx	CIDP	-	2
48	3	xx	xxx	Other	-	0
49	3	xx	xxx	CIDP	-	1
50	3	xx	xxx	CIDP	-	3
51	5	xx	xxx	Other	-	2
52	2	xx	xxx	CIDP	-	0
53	3	xx	xxx	CIDP	-	4
54	5	xx	xxx	Other	-	0
55	3	xx	xxx	MNN	-	2
56	3	xx	xxx	Other	-	3
57	4	xx	xxx	SAH	(RASS -4) remifentanil 10 ug/kg + propofol 1,7 mg/kg	0
58	4	xx	xxx	TBI	(RASS -4) remifentanil 5 ug/kg + 0 propofol	1
59	4	xx	xxx	SAH	(RASS -4) remifentanil 7,1 ug/kg + propofol 1,4 mg/kg	2
60	4	xx	xxx	Other	(RASS -4) remifentanil 13,3 ug/kg + propofol 2,7 mg/kg	1
61	4	xx	xxx	TBI	(RASS -4) remifentanil 14,2 ug/kg + propofol 2,7 mg/kg	3
62	3	xx	xxx	Epilepsi	-	5
63	2	xx	xxx	Other	-	4
64	2	xx	xxx	Epilepsi	-	1
65	2	xx	xxx	Epilepsi	-	3
66	1	xx	xxx	healthy	-	4
67	1	xx	xxx	healthy	-	0
68	1	xx	xxx	healthy	-	4
69	1	xx	xxx	healthy	-	0
