# Supplementary material for: Automated pupillometry to detect command following in neurological patients: a proof-of-concept study
Source: PeerJ. 2019 May 13;7:e6929. doi: 10.7717/peerj.6929 (PMC6521812; doi:10.7717/peerj.6929)
Supplement: Data S2 [file peerj-07-6929-s002.csv]

This document shows raw data; The columns are named with patient id as a suffix	Measurement.1	Time.1	Measurement.2	Time.2	Measurement.3	Time.3	Measurement.4	Time.4	Measurement.5	Time.5	Measurement.6	Time.6	Measurement.7	Time.7	Measurement.8	Time.8	Measurement.9	Time.9	Measurement.10	Time.10	Measurement.11	Time.11	Measurement.12	Time.12	Measurement.13	Time.13	Measurement.14	Time.14	Measurement.15	Time.15	Measurement.16	Time.16	Measurement.17	Time.17	Measurement.18	Time.18	Measurement.19	Time.19	Measurement.20	Time.20	Measurement.21	Time.21	Measurement.22	Time.22	Measurement.23	Time.23	Measurement.24	Time.24	Measurement.25
1	4,4	1,638	3,628	1,237	4,804	1,939	5,467	0,635	5,962	0,201	5,082	0,702	4,633	0,535	3,96	0,602	4,046	1,939	2,856	1,003	4,618	1,671	5,62	0,535	4,916	0,535	5,679	0,301	3,611	0,334	5,543	1,237	0,5	0,401	3,81	0,401	3,907	0,201	5,565	0,501	4,186	0,735	6,276	0,802	3,605	0,535	3,876	0,501	3,732
2	4,436	1,671	3,635	1,27	4,853	1,972	5,449	0,668	5,548	0,234	5,085	0,735	4,648	0,568	3,964	0,635	3,913	1,972	3,922	1,036	4,612	1,705	5,558	0,568	4,934	0,602	4,239	0,334	3,688	0,368	5,546	1,27	0,5	0,434	3,815	0,434	3,979	0,234	5,597	0,535	4,207	0,769	6,228	0,869	3,602	0,568	3,879	0,535	3,719
3	4,404	1,705	3,611	1,303	4,85	2,005	5,516	0,702	5,548	0,267	5,091	0,769	4,669	0,602	4,014	0,668	4,041	2,005	4,408	1,103	4,615	1,738	5,366	0,602	4,943	0,635	0,5	0,368	3,617	0,401	5,546	1,303	4,084	0,468	3,828	0,468	3,976	0,267	5,624	0,568	4,268	0,802	6,272	0,902	3,581	0,602	3,846	0,568	3,707
4	4,449	1,738	3,602	1,337	4,832	2,039	5,513	0,735	5,615	0,301	5,115	0,802	4,666	0,635	4,006	0,702	4,018	2,039	4,414	1,136	4,636	1,771	5,248	0,635	4,937	0,668	0,5	0,434	3,593	0,434	5,51	1,337	0,5	0,535	3,867	0,501	3,979	0,301	5,607	0,602	4,31	0,836	6,249	0,936	3,623	0,635	3,906	0,602	3,707
5	4,449	1,771	3,716	1,37	4,838	2,072	5,483	0,769	5,48	0,334	5,112	0,836	4,723	0,668	4,011	0,735	4,081	2,072	4,509	1,17	4,618	1,805	5,364	0,668	4,937	0,702	0,5	0,468	3,617	0,468	5,578	1,37	0,5	0,568	3,786	0,535	3,999	0,334	5,571	0,668	4,245	0,869	6,347	0,969	3,587	0,668	3,903	0,635	3,719
6	4,437	1,805	3,684	1,404	4,85	2,106	5,498	0,802	5,528	0,368	5,112	0,902	4,687	0,702	4,03	0,769	4,093	2,106	4,56	1,203	4,587	1,838	5,497	0,702	4,94	0,735	2,593	0,501	3,647	0,501	5,579	1,404	0,5	0,602	3,827	0,568	3,979	0,368	5,597	0,702	4,334	0,902	6,416	1,003	3,599	0,702	3,891	0,668	3,728
7	4,455	1,838	3,734	1,437	4,882	2,139	5,537	0,836	5,624	0,434	5,154	0,936	4,654	0,735	4,057	0,802	4,063	2,139	4,704	1,237	2,382	1,872	5,464	0,735	4,991	0,769	5,178	0,568	3,683	0,535	5,591	1,437	0,5	0,668	3,834	0,602	4,005	0,401	5,036	0,735	4,382	0,936	6,432	1,036	3,611	0,735	3,888	0,702	3,728
8	4,437	1,872	3,687	1,471	4,841	2,172	5,537	0,869	5,636	0,468	5,214	0,969	4,666	0,769	4,069	0,836	4,015	2,172	4,654	1,27	0,5	1,939	5,503	0,769	4,991	0,802	5,46	0,602	3,672	0,568	5,606	1,471	3,439	0,702	3,795	0,635	3,997	0,434	4,884	0,769	4,37	0,969	6,396	1,07	3,62	0,769	3,9	0,735	3,755
9	4,431	1,905	3,672	1,504	4,817	2,206	5,537	0,902	5,577	0,501	5,218	1,003	4,704	0,802	4,057	0,869	3,982	2,206	4,701	1,303	0,5	1,972	5,531	0,802	4,991	0,836	5,506	0,635	3,668	0,602	5,607	1,504	4,117	0,735	3,833	0,668	3,9	0,468	4,814	0,802	4,35	1,003	6,425	1,103	3,662	0,802	2,879	0,769	3,78
10	4,443	1,939	3,707	1,537	4,847	2,239	5,563	0,936	5,627	0,535	5,215	1,036	4,729	0,836	4,042	0,902	3,991	2,239	4,753	1,337	0,614	2,005	5,564	0,836	4,973	0,869	5,501	0,668	3,668	0,635	5,627	1,537	4,351	0,802	3,777	0,702	3,946	0,501	4,898	0,836	4,344	1,036	6,465	1,17	3,695	0,836	0,5	0,802	3,815
11	4,449	1,972	3,71	1,571	4,862	2,273	5,531	0,969	5,586	0,568	5,221	1,07	4,711	0,869	4,051	0,936	4,044	2,273	4,744	1,37	3,106	2,072	5,56	0,869	4,991	0,902	5,587	0,702	3,701	0,668	5,696	1,571	4,382	0,836	3,83	0,735	3,97	0,535	4,868	0,869	4,341	1,07	6,461	1,203	3,701	0,869	0,5	0,869	3,837
12	4,449	2,005	3,735	1,604	4,865	2,306	5,525	1,003	5,534	0,602	5,215	1,103	4,735	0,902	4,051	0,969	4,048	2,306	4,774	1,404	4,12	2,106	5,57	0,902	5,006	0,936	5,525	0,735	3,749	0,702	5,667	1,604	4,44	0,869	3,84	0,769	4,014	0,568	4,817	0,902	2,349	1,103	6,534	1,237	3,678	0,902	0,805	0,902	3,87
13	4,44	2,039	3,722	1,638	4,847	2,34	5,513	1,036	5,57	0,635	5,215	1,136	4,732	0,936	4,078	1,003	4,026	2,34	4,774	1,437	4,354	2,139	5,573	0,936	4,997	0,969	5,627	0,769	3,786	0,735	5,598	1,671	4,344	0,902	3,81	0,802	4,021	0,602	4,838	0,936	2,099	1,136	6,486	1,27	3,647	0,936	2,323	0,936	3,861
14	4,437	2,072	3,773	1,671	4,847	2,373	5,593	1,103	5,624	0,668	5,241	1,17	4,729	0,969	4,066	1,036	3,979	2,373	4,747	1,471	4,522	2,206	5,666	0,969	5,009	1,003	5,648	0,802	3,765	0,769	5,579	1,705	4,388	0,936	3,87	0,836	4,048	0,635	4,84	0,969	4,078	1,17	6,543	1,303	3,707	0,969	3,445	0,969	3,87
15	4,431	2,106	3,777	1,705	4,876	2,406	5,618	1,136	5,612	0,702	5,268	1,203	4,715	1,003	4,069	1,07	3,979	2,406	4,768	1,504	4,561	2,239	5,615	1,036	5,007	1,036	5,669	0,836	3,801	0,802	5,459	1,738	4,391	0,969	3,834	0,869	4,045	0,668	4,988	1,003	4,171	1,203	6,529	1,337	3,704	1,003	3,876	1,003	3,798
16	4,416	2,139	3,767	1,738	4,865	2,44	5,598	1,17	5,636	0,735	5,244	1,237	4,684	1,036	4,051	1,103	3,979	2,44	4,78	1,537	4,638	2,273	5,612	1,07	5,01	1,07	5,609	0,869	3,786	0,836	5,525	1,771	4,422	1,003	3,774	0,902	4,042	0,702	4,835	1,036	4,274	1,237	6,531	1,37	3,695	1,036	3,921	1,036	3,774
17	4,437	2,172	3,735	1,771	4,873	2,473	5,624	1,203	5,609	0,769	5,274	1,27	4,714	1,07	4,09	1,136	4,06	2,473	4,756	1,571	4,708	2,306	5,697	1,103	5,025	1,103	5,624	0,902	3,801	0,869	5,54	1,805	4,413	1,036	3,87	0,936	4,075	0,735	4,969	1,07	4,448	1,27	6,546	1,404	3,707	1,07	3,936	1,07	3,765
18	4,419	2,206	3,764	1,805	4,894	2,507	5,6	1,237	5,579	0,802	5,323	1,303	4,744	1,103	4,087	1,17	4,063	2,507	4,75	1,604	4,885	2,34	5,712	1,136	5,025	1,136	5,669	0,936	3,836	0,902	5,561	1,838	4,276	1,07	3,822	0,969	4,078	0,769	4,805	1,103	4,437	1,303	6,574	1,471	3,746	1,103	3,975	1,103	3,777
19	4,452	2,239	3,81	1,838	4,874	2,54	5,588	1,27	5,612	0,836	5,347	1,337	4,724	1,136	4,084	1,203	3,979	2,54	4,724	1,638	4,958	2,373	5,697	1,17	5,093	1,17	5,681	0,969	3,864	0,936	5,585	1,872	0,5	1,103	3,858	1,003	4,048	0,802	5,041	1,136	4,443	1,337	6,571	1,504	3,707	1,136	4,014	1,136	3,777
20	4,461	2,273	3,827	1,872	4,925	2,574	5,636	1,303	5,601	0,869	5,317	1,37	4,762	1,17	4,12	1,237	4,054	2,574	4,702	1,671	4,847	2,406	5,7	1,203	5,091	1,203	5,715	1,003	3,843	0,969	5,558	1,905	0,5	1,136	3,84	1,036	3,975	0,836	4,968	1,17	4,467	1,37	6,571	1,537	3,743	1,17	4,009	1,17	3,801
21	4,437	2,306	3,84	1,905	4,919	2,607	5,627	1,337	5,558	0,902	5,326	1,404	4,762	1,203	4,117	1,27	4,051	2,607	4,705	1,705	4,885	2,44	5,735	1,237	5,115	1,237	5,703	1,036	3,882	1,003	5,594	1,939	0,5	1,203	3,87	1,07	4,084	0,869	4,892	1,203	4,473	1,404	6,544	1,571	3,71	1,203	4,072	1,203	3,798
22	4,416	2,34	3,833	1,939	4,883	2,64	5,636	1,37	5,576	0,936	5,32	1,437	4,768	1,27	4,12	1,303	3,985	2,64	4,714	1,738	4,709	2,473	5,694	1,27	5,058	1,27	5,738	1,07	3,882	1,036	5,588	1,972	0,5	1,237	3,834	1,103	4,822	0,902	5,015	1,237	4,509	1,437	6,535	1,604	3,734	1,237	4,045	1,237	3,765
23	4,383	2,373	3,84	1,972	4,889	2,674	5,666	1,404	5,698	1,003	5,32	1,471	4,736	1,303	4,18	1,337	4,039	2,674	4,714	1,771	4,759	2,507	5,7	1,303	5,087	1,303	5,721	1,136	3,897	1,07	5,576	2,005	3,65	1,27	3,843	1,136	2,026	0,936	4,946	1,27	4,506	1,471	6,535	1,638	3,801	1,27	4,045	1,27	3,83
24	4,409	2,406	3,906	2,005	4,901	2,707	5,696	1,437	5,64	1,036	5,35	1,504	4,693	1,337	4,201	1,37	3,982	2,707	4,69	1,805	4,847	2,54	5,735	1,337	5,115	1,337	5,724	1,17	3,909	1,103	5,591	2,039	4,503	1,337	3,834	1,17	6,692	1,003	5,009	1,303	4,506	1,504	6,577	1,671	3,801	1,303	4,036	1,303	3,807
25	4,433	2,44	3,844	2,039	4,919	2,741	5,67	1,471	5,621	1,07	5,356	1,537	4,738	1,37	4,148	1,404	4,018	2,741	4,696	1,838	4,771	2,574	5,664	1,37	5,112	1,37	5,684	1,203	3,888	1,136	5,594	2,072	4,461	1,37	3,87	1,203	3,613	1,036	4,997	1,337	4,473	1,537	6,522	1,738	3,801	1,337	4,072	1,337	3,792
26	4,437	2,473	3,843	2,072	4,94	2,774	1,264	1,504	5,562	1,103	5,395	1,571	4,75	1,404	4,154	1,437	4,042	2,774	4,705	1,872	4,822	2,607	5,762	1,404	5,139	1,404	5,67	1,237	3,894	1,17	5,606	2,106	4,491	1,404	3,876	1,237	4,172	1,07	5,146	1,37	4,476	1,571	6,546	1,771	3,786	1,37	4,081	1,37	3,798
27	4,431	2,507	3,84	2,106	4,955	2,807	1,321	1,571	5,387	1,136	5,395	1,604	4,73	1,437	4,157	1,471	4,042	2,807	4,72	1,905	4,817	2,64	5,7	1,437	5,151	1,437	5,598	1,27	3,871	1,203	5,663	2,139	4,458	1,437	3,846	1,27	3,729	1,136	5,358	1,404	4,476	1,604	6,483	1,805	3,744	1,404	4,052	1,404	3,804
28	4,425	2,54	3,891	2,139	4,952	2,841	5,634	1,638	5,032	1,17	5,416	1,671	4,705	1,471	4,121	1,504	4,081	2,841	4,729	1,939	4,838	2,707	5,784	1,471	5,169	1,471	5,624	1,303	3,83	1,237	5,624	2,172	4,46	1,471	3,879	1,303	4,894	1,17	5,359	1,437	4,548	1,638	6,598	1,838	3,791	1,437	4,051	1,437	3,839
29	4,44	2,574	3,862	2,172	4,923	2,874	5,663	1,671	4,26	1,203	5,425	1,705	4,738	1,504	4,166	1,537	4,04	2,874	4,732	1,972	4,829	2,741	5,7	1,504	5,124	1,504	5,696	1,337	3,871	1,27	5,642	2,206	4,488	1,504	3,9	1,337	2,408	1,203	5,485	1,471	4,512	1,671	6,519	1,872	3,807	1,471	4,054	1,471	3,864
30	4,455	2,607	3,861	2,206	4,952	2,908	5,759	1,705	4,769	1,237	5,422	1,738	4,741	1,537	4,157	1,571	4,042	2,908	4,741	2,005	4,838	2,774	5,766	1,571	5,16	1,571	5,64	1,37	3,618	1,303	4,495	2,273	4,41	1,537	3,876	1,37	4,971	1,27	5,492	1,504	4,274	1,705	6,519	1,905	3,789	1,504	4,048	1,504	3,849
31	4,476	2,64	3,864	2,239	4,961	2,941	5,781	1,738	4,955	1,27	5,458	1,771	4,711	1,571	4,178	1,604	4,009	2,941	4,72	2,039	4,928	2,807	5,775	1,604	5,124	1,604	5,666	1,404	0,5	1,337	2,434	2,306	4,379	1,571	3,87	1,404	4,078	1,303	5,531	1,537	4,072	1,738	6,465	1,939	3,618	1,537	4,117	1,537	3,852
32	4,461	2,674	3,909	2,273	4,961	2,975	5,781	1,771	4,892	1,303	5,425	1,805	4,732	1,604	4,195	1,638	4,045	2,975	4,735	2,072	4,91	2,841	5,718	1,638	5,187	1,638	5,555	1,437	0,5	1,37	0,661	2,373	0,5	1,604	3,858	1,437	4,078	1,337	5,518	1,571	4,357	1,771	6,635	2,005	3,41	1,571	4,129	1,571	3,882
33	4,502	2,707	3,876	2,306	4,958	3,008	5,703	1,805	4,703	1,337	5,47	1,838	4,732	1,638	4,207	1,671	4,03	3,008	4,744	2,106	4,88	2,874	5,811	1,671	5,151	1,671	5,654	1,471	0,5	1,404	1,598	2,406	0,5	1,638	3,813	1,471	4,744	1,37	5,71	1,604	4,466	1,805	6,643	2,039	3,514	1,604	4,084	1,604	3,855
34	4,558	2,741	3,885	2,34	4,961	3,041	5,777	1,838	4,663	1,37	5,437	1,872	4,768	1,671	4,178	1,705	4,048	3,041	4,742	2,139	4,907	2,908	5,715	1,705	5,184	1,705	5,624	1,504	3,052	1,471	4,951	2,44	0,5	1,671	3,609	1,504	2,836	1,437	5,745	1,671	4,512	1,838	6,613	2,072	3,556	1,638	4,06	1,638	3,855
35	4,519	2,774	3,921	2,373	4,952	3,075	5,823	1,905	4,458	1,404	5,425	1,905	4,739	1,705	4,166	1,738	4,096	3,075	4,777	2,172	4,904	2,941	5,735	1,738	5,196	1,738	5,567	1,537	3,373	1,504	5,32	2,473	0,5	1,738	3,788	1,537	2,121	1,471	4,906	1,705	4,473	1,872	6,505	2,106	3,578	1,671	4,081	1,671	3,879
36	4,509	2,807	3,9	2,406	4,973	3,142	5,823	1,939	4,422	1,437	5,425	1,939	4,715	1,738	4,213	1,771	4,06	3,108	4,789	2,206	4,97	2,975	5,697	1,771	5,229	1,771	5,525	1,571	3,544	1,537	5,701	2,54	0,985	1,771	3,833	1,571	5,672	1,504	5,558	1,771	4,554	1,905	6,63	2,139	3,605	1,705	4,09	1,705	3,891
37	4,509	2,841	3,906	2,44	4,97	3,175	5,853	1,972	4,118	1,471	5,393	1,972	4,693	1,771	4,229	1,805	4,069	3,142	4,795	2,239	4,976	3,008	5,673	1,805	5,217	1,805	5,465	1,638	3,737	1,571	5,63	2,574	3,454	1,805	3,858	1,604	4,171	1,571	5,675	1,805	4,587	1,939	6,691	2,172	3,647	1,738	4,081	1,738	3,888
38	4,503	2,874	3,909	2,473	4,97	3,209	5,85	2,005	3,892	1,504	5,437	2,005	4,717	1,805	4,196	1,838	4,036	3,175	4,804	2,273	4,958	3,041	5,685	1,838	5,224	1,838	5,587	1,671	3,707	1,604	5,657	2,607	0,5	1,872	3,843	1,638	4,16	1,604	5,75	1,838	4,605	1,972	6,647	2,206	3,647	1,771	4,111	1,771	3,888
39	4,476	2,908	3,942	2,507	4,991	3,242	5,856	2,039	4,152	1,537	5,473	2,039	4,705	1,838	4,178	1,872	4,12	3,209	4,849	2,34	4,923	3,075	5,765	1,872	5,238	1,872	5,462	1,705	3,801	1,638	5,66	2,64	0,5	1,905	3,834	1,671	4,16	1,638	5,744	1,872	4,546	2,005	6,658	2,273	3,668	1,805	4,081	1,805	3,894
40	4,509	2,941	3,973	2,54	4,958	3,275	5,829	2,072	4,55	1,571	5,399	2,072	4,705	1,872	4,157	1,905	4,174	3,242	4,847	2,373	4,94	3,108	5,724	1,905	5,238	1,905	5,545	1,738	3,815	1,671	5,663	2,674	0,5	1,939	3,834	1,705	4,157	1,671	5,826	1,905	4,587	2,039	6,694	2,306	3,695	1,838	4,081	1,838	3,882
41	4,542	2,975	3,94	2,574	4,994	3,309	5,832	2,106	4,404	1,604	0,5	2,106	4,72	1,905	4,166	1,939	4,112	3,275	4,882	2,406	5,006	3,142	5,718	1,939	3,354	1,939	5,627	1,771	3,921	1,705	5,69	2,707	0,5	1,972	3,876	1,738	4,184	1,705	5,877	1,939	4,557	2,072	6,656	2,34	3,71	1,872	4,066	1,872	3,921
42	4,539	3,008	3,979	2,607	4,997	3,342	5,901	2,139	4,271	1,638	0,5	2,172	4,702	1,939	4,204	1,972	3,979	3,309	4,841	2,44	4,994	3,175	5,733	1,972	0,5	1,972	5,66	1,805	3,906	1,738	5,7	2,741	3,463	2,039	3,93	1,771	4,169	1,738	6,279	1,972	4,557	2,106	6,633	2,373	3,734	1,905	4,084	1,905	3,945
43	4,512	3,041	3,952	2,64	4,997	3,376	5,869	2,172	4,309	1,671	0,5	2,206	4,69	1,972	4,195	2,005	4,026	3,342	4,862	2,473	4,955	3,209	5,733	2,005	0,5	2,039	5,486	1,838	3,942	1,771	5,703	2,774	4,285	2,072	3,9	1,805	4,169	1,771	6,313	2,039	4,546	2,139	6,382	2,406	3,836	1,939	4,052	1,939	3,912
44	4,509	3,075	3,957	2,674	5,009	3,409	5,838	2,206	4,445	1,705	1,579	2,239	4,696	2,005	4,192	2,039	4,045	3,376	4,894	2,507	4,991	3,242	5,772	2,072	0,5	2,072	5,686	1,872	3,939	1,805	5,73	2,807	4,598	2,106	3,936	1,838	4,186	1,805	5,881	2,072	4,608	2,172	6,43	2,473	3,765	1,972	4,105	1,972	3,963
45	4,476	3,108	3,967	2,707	5,046	3,443	5,835	2,239	4,437	1,738	5,18	2,306	4,705	2,039	4,229	2,072	3,994	3,409	4,898	2,54	4,961	3,275	5,7	2,106	2,281	2,106	5,655	1,905	3,936	1,838	5,706	2,841	4,681	2,139	3,921	1,872	4,16	1,838	5,958	2,139	4,546	2,206	6,654	2,507	3,786	2,005	4,081	2,005	3,976
46	4,482	3,142	3,979	2,741	5,046	3,476	5,859	2,273	4,395	1,771	5,304	2,34	4,708	2,072	4,22	2,106	3,967	3,443	4,937	2,574	4,955	3,309	5,768	2,139	5,011	2,172	5,654	1,939	3,96	1,872	5,727	2,874	4,618	2,172	3,936	1,905	4,192	1,872	6,14	2,172	4,596	2,239	6,363	2,54	3,777	2,039	4,069	2,039	3,976
47	4,509	3,175	3,967	2,774	5,028	3,509	5,859	2,306	4,437	1,805	5,446	2,373	4,657	2,106	4,226	2,139	4,087	3,476	4,934	2,607	4,964	3,342	5,787	2,172	5,151	2,206	5,636	1,972	3,961	1,905	5,709	2,908	4,666	2,206	3,948	1,939	4,186	1,905	6,291	2,206	4,533	2,273	6,393	2,574	3,75	2,072	4,054	2,072	3,973
48	4,494	3,209	4,024	2,807	5,063	3,543	5,899	2,373	4,412	1,838	5,56	2,406	4,687	2,139	4,247	2,172	4,078	3,509	4,943	2,64	4,991	3,376	5,826	2,206	5,268	2,239	5,657	2,005	3,982	1,939	5,747	2,941	4,744	2,239	3,946	1,972	4,181	1,939	6,381	2,239	4,608	2,306	6,1	2,607	3,762	2,106	4,054	2,106	3,979
49	4,512	3,242	3,979	2,841	5,063	3,576	5,896	2,406	4,392	1,872	5,624	2,44	4,672	2,172	4,22	2,206	4,09	3,543	4,949	2,674	5,01	3,409	5,814	2,239	5,35	2,273	5,589	2,039	4,008	1,972	5,751	2,975	4,744	2,273	3,952	2,005	4,184	1,972	6,393	2,306	4,608	2,34	2,281	2,64	3,789	2,139	4,069	2,139	4,011
50	4,552	3,275	3,955	2,874	5,057	3,61	5,902	2,44	4,443	1,905	5,574	2,473	4,702	2,206	4,262	2,239	4,072	3,576	4,97	2,707	4,998	3,443	5,829	2,273	5,392	2,306	5,666	2,072	3,933	2,005	5,766	3,041	4,792	2,306	3,925	2,039	4,186	2,005	6,291	2,34	4,596	2,373	6,142	2,707	3,827	2,172	4,081	2,172	3,999
51	4,483	3,309	3,979	2,908	5,075	3,643	5,922	2,473	4,469	1,939	5,606	2,507	4,699	2,239	4,229	2,273	4,093	3,61	4,985	2,741	4,994	3,476	5,82	2,306	5,419	2,34	5,645	2,106	3,955	2,039	5,781	3,075	4,78	2,34	3,946	2,072	4,195	2,039	6,422	2,373	4,587	2,406	6,466	2,741	3,906	2,206	4,123	2,206	4,038
52	4,521	3,342	3,991	2,941	5,085	3,676	5,899	2,507	4,548	1,972	5,639	2,54	4,72	2,273	4,253	2,306	4,108	3,643	4,998	2,774	4,991	3,509	5,793	2,34	5,423	2,373	5,675	2,139	3,979	2,072	5,766	3,108	4,81	2,373	3,952	2,106	4,189	2,072	6,393	2,44	4,612	2,44	6,615	2,774	3,933	2,239	4,123	2,239	4,012
53	4,555	3,376	3,964	2,975	5,088	3,71	5,922	2,54	4,555	2,005	5,633	2,574	4,729	2,306	4,268	2,34	4,042	3,676	5,049	2,807	5,027	3,543	5,79	2,373	5,428	2,406	5,661	2,206	3,979	2,106	5,766	3,142	4,814	2,406	3,894	2,139	4,189	2,106	6,415	2,473	4,624	2,473	6,568	2,807	3,909	2,273	4,111	2,273	4,039
54	4,581	3,409	4,015	3,008	5,079	3,743	5,902	2,574	3,729	2,039	5,624	2,607	4,702	2,34	4,289	2,373	4,081	3,71	5,028	2,841	5,028	3,576	5,436	2,406	5,387	2,44	5,654	2,239	3,909	2,139	5,784	3,175	4,811	2,44	3,9	2,172	4,232	2,139	6,43	2,54	4,654	2,507	6,486	2,841	3,897	2,306	4,084	2,306	3,979
55	4,519	3,443	4,03	3,041	5,106	3,777	5,926	2,607	2,209	2,072	5,654	2,64	4,702	2,373	4,28	2,406	4,102	3,743	5,051	2,874	5,09	3,61	5,806	2,44	5,434	2,473	5,601	2,273	3,976	2,172	5,766	3,209	4,853	2,473	3,912	2,206	4,241	2,172	6,337	2,574	4,642	2,54	6,544	2,874	3,888	2,34	4,063	2,34	4,045
56	4,545	3,476	4,023	3,075	5,142	3,81	5,962	2,64	0,5	2,139	5,663	2,674	4,771	2,406	4,253	2,44	4,081	3,777	5,049	2,908	5,046	3,643	5,823	2,473	5,455	2,507	3,125	2,306	4,011	2,206	5,76	3,242	4,876	2,507	3,903	2,239	4,229	2,206	6,364	2,607	4,591	2,574	6,489	2,908	3,897	2,373	2,953	2,373	4,057
57	4,506	3,509	4,015	3,108	5,133	3,844	5,969	2,674	3,532	2,206	5,657	2,707	4,937	2,44	4,289	2,473	4,111	3,81	5,076	2,941	5,081	3,676	5,85	2,54	5,425	2,54	0,972	2,34	3,943	2,239	5,766	3,275	4,883	2,54	3,906	2,273	4,232	2,239	6,202	2,64	4,614	2,607	6,576	2,975	3,876	2,406	0,5	2,406	4,045
58	4,509	3,543	4,018	3,142	5,13	3,877	5,974	2,707	4,297	2,239	5,679	2,741	4,873	2,473	4,268	2,507	4,132	3,844	5,079	2,975	5,082	3,71	5,856	2,574	5,434	2,574	2,699	2,373	3,979	2,273	5,79	3,309	4,871	2,574	3,924	2,306	4,229	2,273	6,359	2,707	4,666	2,64	6,577	3,008	3,897	2,44	0,5	2,44	4,036
59	4,47	3,576	4,045	3,175	5,151	3,91	6,001	2,774	4,562	2,273	5,658	2,774	4,841	2,507	4,262	2,54	4,114	3,877	5,073	3,008	5,103	3,743	5,823	2,607	5,431	2,607	4,198	2,406	3,979	2,306	5,784	3,342	4,748	2,607	3,938	2,34	4,214	2,306	6,495	2,741	4,591	2,674	6,664	3,041	3,897	2,473	0,5	2,473	4,033
60	4,464	3,61	4,051	3,209	5,118	3,944	6,001	2,807	4,627	2,306	5,678	2,807	4,724	2,54	4,286	2,574	4,087	3,91	5,076	3,041	5,1	3,777	5,847	2,64	5,431	2,64	4,984	2,44	3,976	2,34	5,742	3,376	4,792	2,64	3,921	2,373	4,139	2,34	6,517	2,807	4,552	2,707	6,55	3,075	3,936	2,507	0,964	2,54	4,075
61	4,449	3,643	4,051	3,242	5,139	3,977	6,031	2,841	4,636	2,34	5,733	2,874	4,726	2,574	4,271	2,607	4,105	3,944	5,07	3,075	5,085	3,844	5,826	2,674	5,396	2,707	5,309	2,473	3,97	2,373	5,742	3,409	4,768	2,674	3,976	2,406	4,234	2,373	6,285	2,841	4,642	2,741	6,598	3,108	3,918	2,54	2,267	2,574	4,111
62	4,485	3,676	4,081	3,275	5,139	4,011	6,019	2,874	4,669	2,373	5,703	2,908	4,753	2,607	4,232	2,64	4,159	3,977	5,078	3,108	5,097	3,877	5,829	2,707	5,428	2,741	5,329	2,507	3,979	2,406	5,766	3,443	4,823	2,707	3,955	2,44	4,262	2,406	6,553	2,908	4,588	2,774	6,529	3,142	3,888	2,574	3,242	2,607	4,081
63	4,47	3,71	4,058	3,309	5,112	4,078	6,031	2,908	4,584	2,406	5,709	2,941	4,858	2,64	4,241	2,674	4,157	4,011	5,07	3,142	5,094	3,91	5,871	2,741	5,425	2,774	5,386	2,54	4,002	2,44	5,735	3,509	4,888	2,741	4,021	2,473	4,217	2,44	6,394	2,941	4,623	2,807	6,583	3,175	3,933	2,607	3,522	2,64	4,117
64	4,467	3,743	4,033	3,342	5,115	4,111	6,022	2,941	4,168	2,44	5,747	2,975	4,774	2,674	4,28	2,707	4,108	4,044	5,112	3,175	5,145	3,944	5,832	2,774	5,411	2,807	5,461	2,574	3,979	2,473	5,762	3,543	4,931	2,774	4,051	2,507	4,232	2,473	6,347	3,008	4,683	2,841	6,55	3,209	3,912	2,64	3,802	2,674	4,132
65	4,44	3,777	4,027	3,376	5,13	4,144	6,04	2,975	4,235	2,473	5,721	3,008	4,75	2,707	4,31	2,741	4,111	4,078	5,112	3,209	5,124	3,977	5,868	2,807	5,387	2,841	5,437	2,607	3,979	2,507	5,838	3,576	4,922	2,807	4,075	2,54	4,253	2,507	6,273	3,041	4,651	2,874	6,463	3,275	3,906	2,674	3,891	2,707	4,117
66	4,449	3,81	4,045	3,409	5,115	4,178	6,061	3,008	4,154	2,507	5,762	3,041	4,792	2,741	4,304	2,774	4,093	4,111	5,112	3,242	5,142	4,011	5,922	2,841	5,386	2,874	5,39	2,64	3,979	2,54	5,865	3,61	4,889	2,841	4,105	2,574	4,295	2,54	6,532	3,075	4,675	2,908	6,63	3,309	3,942	2,707	4,008	2,741	4,135
67	4,449	3,844	4,078	3,443	5,115	4,211	6,067	3,041	4,705	2,54	5,79	3,075	4,724	2,774	4,295	2,807	4,135	4,144	1,146	3,275	5,095	4,044	5,847	2,874	5,359	2,908	5,473	2,674	4,008	2,574	5,925	3,643	0,5	2,874	4,144	2,607	4,31	2,574	6,522	3,108	4,606	2,941	6,732	3,342	3,945	2,741	4,063	2,774	4,123
68	4,416	3,877	4,045	3,476	5,175	4,245	6,037	3,075	4,762	2,574	5,793	3,108	4,783	2,807	4,277	2,841	4,132	4,178	0,874	3,309	5,127	4,078	5,721	2,908	5,362	2,941	5,498	2,707	3,979	2,607	5,863	3,676	0,5	2,941	4,123	2,64	4,196	2,607	6,485	3,142	4,525	2,975	6,214	3,376	3,951	2,774	4,114	2,807	4,126
69	4,479	3,91	4,063	3,509	5,148	4,278	6,068	3,142	4,85	2,607	5,793	3,142	4,768	2,841	4,31	2,874	4,127	4,211	2,023	3,376	5,172	4,111	5,897	2,941	5,35	2,975	5,425	2,741	4,015	2,64	5,823	3,71	2,734	2,975	4,181	2,674	4,189	2,64	6,343	3,175	4,611	3,008	6,15	3,409	3,916	2,807	4,111	2,841	4,147
70	4,545	3,944	4,015	3,543	5,163	4,311	6,092	3,175	4,928	2,64	5,766	3,175	4,789	2,874	4,277	2,908	4,132	4,245	2,539	3,409	5,163	4,144	5,887	3,008	5,362	3,008	5,507	2,774	3,982	2,674	5,776	3,743	4,519	3,008	4,07	2,707	4,192	2,674	6,533	3,242	4,591	3,041	6,383	3,443	3,918	2,841	4,078	2,874	4,139
71	4,521	3,977	4,015	3,576	5,178	4,345	6,095	3,209	4,916	2,674	5,772	3,209	4,885	2,908	4,247	2,941	4,135	4,278	4,582	3,476	5,113	4,178	5,901	3,041	5,344	3,041	5,546	2,807	4,014	2,707	5,766	3,777	4,758	3,041	4,036	2,741	4,286	2,707	6,528	3,275	4,593	3,075	6,468	3,476	3,882	2,874	4,114	2,908	4,154
72	4,518	4,011	4,009	3,61	5,202	4,378	6,044	3,242	4,907	2,707	5,763	3,242	4,793	2,941	4,262	2,975	4,087	4,311	4,804	3,509	5,124	4,211	5,914	3,075	5,347	3,075	5,531	2,841	3,999	2,741	5,805	3,81	4,771	3,075	4,312	2,774	4,283	2,741	6,532	3,309	4,584	3,108	6,463	3,543	3,876	2,908	4,111	2,941	4,145
73	4,515	4,044	3,997	3,643	5,19	4,412	6,043	3,275	4,811	2,741	5,784	3,275	4,747	2,975	4,241	3,008	4,114	4,345	4,909	3,576	5,079	4,245	5,902	3,108	5,347	3,108	5,543	2,874	4,002	2,774	5,859	3,844	4,819	3,108	4,31	2,807	4,319	2,774	6,561	3,376	4,587	3,142	6,516	3,576	3,882	2,941	4,144	2,975	4,169
74	4,485	4,078	4,008	3,676	5,178	4,445	6,064	3,309	4,847	2,774	5,79	3,309	4,804	3,008	4,256	3,041	4,099	4,378	4,82	3,61	5,127	4,278	5,953	3,142	5,335	3,142	5,609	2,908	4,011	2,807	5,874	3,877	4,841	3,142	4,364	2,841	4,368	2,807	6,565	3,409	4,614	3,175	6,573	3,61	3,882	2,975	4,156	3,008	4,169
75	4,476	4,111	4,011	3,71	5,169	4,479	6,067	3,342	4,793	2,807	5,799	3,376	4,618	3,041	4,247	3,075	4,12	4,412	4,817	3,643	5,169	4,311	5,941	3,175	5,302	3,175	5,601	2,941	4,011	2,841	5,844	3,91	4,87	3,175	4,379	2,874	4,332	2,841	6,573	3,476	4,594	3,209	6,463	3,643	3,792	3,008	4,16	3,041	4,16
76	4,503	4,144	4,014	3,743	5,199	4,512	6,089	3,376	3,781	2,841	5,859	3,409	4,747	3,075	4,226	3,108	4,123	4,445	4,832	3,676	5,172	4,345	5,908	3,209	5,293	3,209	5,63	2,975	4,021	2,874	5,832	3,977	4,841	3,209	4,415	2,908	4,355	2,874	6,522	3,509	4,555	3,242	6,459	3,676	3,741	3,041	4,192	3,075	4,163
77	4,494	4,178	4,048	3,777	5,211	4,545	6,074	3,409	0,53	2,874	5,853	3,443	4,823	3,108	4,247	3,142	4,12	4,479	4,943	3,71	5,136	4,378	5,925	3,242	5,323	3,242	5,63	3,008	4,054	2,908	5,811	4,011	4,888	3,242	4,422	2,941	4,373	2,908	6,562	3,543	4,555	3,275	6,548	3,71	3,458	3,075	4,157	3,108	4,163
78	4,5	4,211	4,045	3,81	5,221	4,579	6,047	3,443	0,5	2,941	5,823	3,476	4,832	3,142	4,253	3,175	4,108	4,512	4,904	3,743	5,16	4,412	5,899	3,275	5,317	3,275	5,645	3,041	4,024	2,941	5,796	4,044	4,862	3,275	4,422	2,975	4,353	2,941	6,529	3,61	4,657	3,309	6,652	3,743	2,203	3,108	4,181	3,142	4,163
79	4,491	4,245	4,051	3,844	5,238	4,612	6,037	3,509	0,5	3,008	5,799	3,509	4,753	3,175	4,274	3,209	4,058	4,545	5,033	3,777	5,22	4,445	5,892	3,309	5,361	3,309	5,601	3,108	4,069	2,975	5,814	4,078	4,817	3,309	4,356	3,008	4,365	2,975	6,252	3,643	4,66	3,342	6,703	3,777	0,554	3,142	4,172	3,175	4,151
80	4,491	4,278	4,054	3,877	5,227	4,646	6,043	3,543	0,5	3,075	5,889	3,543	4,811	3,209	4,25	3,242	4,117	4,579	4,958	3,81	5,28	4,479	5,928	3,342	5,332	3,342	5,642	3,142	4,084	3,008	5,82	4,111	4,904	3,342	3,078	3,041	4,412	3,008	6,347	3,71	4,71	3,376	6,601	3,844	2,152	3,175	4,163	3,209	4,186
81	4,542	4,311	4,111	3,91	5,238	4,679	6,073	3,576	0,5	3,142	5,86	3,576	4,838	3,242	4,217	3,275	4,123	4,612	5,04	3,844	5,299	4,512	5,943	3,376	5,326	3,376	5,678	3,175	4,052	3,041	5,835	4,144	4,931	3,376	0,5	3,075	4,392	3,041	0,5	3,743	4,714	3,409	6,643	3,877	1,753	3,242	4,199	3,242	4,166
82	4,518	4,345	4,108	3,944	5,221	4,713	6,071	3,61	0,5	3,209	5,665	3,61	4,805	3,275	4,229	3,309	4,108	4,646	5,04	3,877	5,256	4,545	5,914	3,443	5,329	3,409	5,609	3,209	4,054	3,075	5,902	4,178	4,985	3,409	0,548	3,108	4,434	3,075	0,5	3,777	4,702	3,443	6,61	3,91	2,704	3,275	4,232	3,275	4,154
83	4,554	4,378	4,078	3,977	5,241	4,746	6,095	3,643	0,5	3,275	0,5	3,643	4,804	3,309	4,253	3,342	4,078	4,679	5,054	3,91	5,23	4,579	5,961	3,476	5,386	3,476	5,589	3,242	4,057	3,108	5,863	4,211	4,961	3,443	2,873	3,142	4,449	3,108	0,5	3,844	4,663	3,476	6,664	3,944	3,187	3,309	4,205	3,309	4,127
84	4,534	4,412	4,093	4,011	5,256	4,779	6,083	3,676	4,366	3,342	0,542	3,71	4,792	3,342	4,226	3,376	4,075	4,713	5,051	3,944	5,191	4,646	5,925	3,509	5,359	3,509	5,621	3,275	4,045	3,142	5,883	4,245	4,952	3,476	4,627	3,209	4,452	3,142	0,5	3,877	4,683	3,509	6,64	3,977	3,465	3,342	4,255	3,342	4,151
85	4,56	4,445	4,105	4,044	5,259	4,846	6,106	3,71	4,559	3,376	2,964	3,743	4,727	3,376	4,208	3,409	4,055	4,746	5,046	3,977	5,238	4,679	5,908	3,543	5,326	3,543	5,666	3,309	4,078	3,175	5,925	4,278	4,859	3,509	4,657	3,242	4,443	3,175	1,768	3,91	4,588	3,543	6,643	4,011	3,652	3,376	4,265	3,376	4,175
86	4,572	4,479	4,096	4,078	5,25	4,88	6,104	3,743	4,804	3,409	5,056	3,777	4,777	3,409	4,226	3,443	4,054	4,779	5,016	4,011	5,209	4,713	5,947	3,576	5,329	3,576	5,559	3,342	4,011	3,209	5,86	4,311	0,5	3,543	4,666	3,275	4,461	3,209	4,144	3,977	4,704	3,576	6,679	4,044	3,804	3,409	4,25	3,409	4,16
87	4,54	4,512	4,043	4,111	5,253	4,913	6,133	3,777	4,952	3,443	5,665	3,844	4,847	3,443	4,235	3,476	4,051	4,813	5,007	4,044	5,2	4,746	5,934	3,61	5,329	3,61	5,579	3,376	4,098	3,242	5,847	4,345	0,5	3,61	4,678	3,309	4,518	3,242	4,096	4,011	4,744	3,61	6,607	4,111	3,921	3,443	4,277	3,443	4,175
88	4,581	4,545	4,108	4,144	5,277	4,947	6,121	3,81	4,829	3,476	5,774	3,877	4,885	3,476	4,248	3,509	4,042	4,846	5,049	4,078	5,148	4,779	5,94	3,643	5,353	3,643	5,576	3,409	4,069	3,275	5,868	4,378	0,859	3,643	4,663	3,342	4,542	3,275	4,31	4,044	4,742	3,643	6,417	4,144	3,972	3,476	4,211	3,476	4,189
89	4,602	4,579	4,14	4,178	5,293	4,98	6,143	3,877	4,835	3,509	5,859	3,91	4,88	3,509	4,312	3,543	4,051	4,88	5,031	4,111	5,172	4,813	5,925	3,676	5,347	3,676	5,627	3,443	4,081	3,309	5,902	4,445	4,966	3,71	4,639	3,376	4,558	3,309	5,159	4,078	4,703	3,676	6,534	4,178	4,011	3,509	4,25	3,509	4,186
90	4,584	4,612	4,099	4,211	5,32	5,013	6,179	3,91	4,937	3,576	5,859	3,944	4,907	3,576	4,199	3,576	4,051	4,913	5,03	4,144	5,209	4,846	6,016	3,71	2,26	3,71	5,58	3,476	4,051	3,342	5,902	4,479	5,075	3,743	4,672	3,409	4,581	3,342	5,241	4,111	4,63	3,71	6,538	4,211	3,976	3,543	4,253	3,543	4,195
91	4,602	4,646	4,081	4,245	5,293	5,047	6,179	3,944	4,967	3,61	5,862	3,977	4,916	3,61	4,226	3,61	4,093	4,947	5,028	4,178	5,098	4,88	5,978	3,743	0,5	3,777	5,57	3,509	4,117	3,376	5,911	4,512	5,094	3,777	4,756	3,443	4,587	3,376	5,262	4,144	4,593	3,743	6,532	4,245	3,999	3,576	3,743	3,576	4,201
92	4,584	4,679	4,111	4,278	5,293	5,08	6,182	3,977	4,814	3,643	5,865	4,011	4,865	3,643	4,196	3,643	4,046	4,98	5,039	4,211	5,157	4,913	5,995	3,777	1,696	3,81	5,618	3,543	4,117	3,409	5,875	4,545	5,087	3,81	4,756	3,476	4,575	3,409	5,329	4,178	4,62	3,777	6,511	4,278	4,05	3,61	0,932	3,61	4,219
93	4,614	4,713	4,114	4,311	5,311	5,114	6,179	4,011	4,859	3,676	5,89	4,044	4,907	3,676	4,262	3,676	3,985	5,013	4,94	4,245	5,11	4,947	6,01	3,844	3,58	3,844	5,601	3,576	4,084	3,443	5,902	4,579	5,106	3,844	4,699	3,509	4,593	3,443	5,386	4,245	4,588	3,81	6,495	4,311	4,042	3,643	0,5	3,643	4,217
94	4,597	4,746	4,111	4,345	5,293	5,147	6,149	4,044	4,777	3,71	5,875	4,078	4,883	3,71	4,226	3,71	4,014	5,047	4,987	4,278	5,13	4,98	6,007	3,877	5,123	3,877	5,639	3,61	4,049	3,476	5,896	4,612	5,127	3,877	4,732	3,543	4,596	3,476	5,473	4,278	4,63	3,844	6,472	4,378	4,195	3,676	0,5	3,676	4,202
95	4,606	4,779	4,105	4,378	5,311	5,18	6,143	4,078	4,366	3,743	5,896	4,111	4,793	3,743	4,25	3,743	4,039	5,08	5,014	4,311	5,136	5,013	5,969	3,91	5,309	3,91	5,615	3,676	3,232	3,509	5,847	4,646	4,947	3,91	4,699	3,576	4,636	3,509	5,558	4,311	4,611	3,877	6,475	4,412	4,154	3,71	0,5	3,71	4,213
96	4,597	4,813	4,078	4,412	5,308	5,214	6,146	4,111	4,683	3,777	5,911	4,144	4,906	3,777	4,121	3,777	4,051	5,114	5,009	4,345	5,178	5,047	5,968	3,944	5,419	3,944	5,589	3,71	0,5	3,543	5,832	4,679	5,144	3,944	4,747	3,61	4,615	3,543	5,57	4,345	4,666	3,91	6,151	4,445	4,142	3,743	3,148	3,777	4,184
97	4,593	4,846	4,055	4,445	5,317	5,247	6,197	4,144	4,741	3,81	5,938	4,178	4,919	3,81	4,12	3,81	4,039	5,147	5,027	4,378	5,358	5,08	5,995	3,977	5,473	4,011	5,648	3,743	0,5	3,576	5,853	4,713	5,07	3,977	4,558	3,643	4,633	3,576	5,633	4,378	4,63	3,944	6,361	4,479	4,195	3,777	3,753	3,81	4,222
98	4,593	4,88	4,048	4,479	5,326	5,281	6,212	4,211	4,591	3,844	5,959	4,211	4,964	3,844	4,055	3,844	4,033	5,18	5,06	4,412	5,161	5,114	6	4,011	5,437	4,044	5,648	3,777	0,5	3,643	5,835	4,746	5,124	4,011	4,405	3,676	4,654	3,61	5,621	4,412	4,63	3,977	6,534	4,512	4,166	3,81	4,076	3,844	4,22
99	4,593	4,913	4,051	4,512	5,329	5,314	6,209	4,245	4,642	3,877	5,86	4,278	4,949	3,877	4,069	3,877	3,991	5,214	5,018	4,445	5,1	5,147	5,995	4,044	5,498	4,078	5,624	3,81	0,5	3,676	5,856	4,779	5,163	4,044	4,514	3,71	4,672	3,643	5,762	4,445	4,546	4,011	6,486	4,545	4,192	3,844	4,339	3,877	4,184
100	4,645	4,947	4,039	4,545	5,347	5,348	6,212	4,278	4,621	3,91	5,946	4,311	4,949	3,91	4,054	3,91	4,051	5,247	5,033	4,479	3,223	5,18	5,958	4,078	5,489	4,111	5,672	3,844	0,602	3,71	5,862	4,813	5,172	4,078	4,479	3,743	4,702	3,676	5,793	4,479	4,584	4,044	6,51	4,579	4,24	3,877	4,385	3,91	4,201
101	4,627	4,98	4,048	4,579	5,329	5,381	6,221	4,311	4,434	3,944	5,932	4,345	4,937	3,944	4,039	3,944	4,054	5,281	4,98	4,512	0,5	5,247	5,905	4,111	5,489	4,144	5,642	3,877	3,256	3,777	5,853	4,88	5,01	4,111	4,314	3,777	4,702	3,71	5,76	4,512	4,572	4,078	6,508	4,612	4,22	3,91	4,424	3,944	4,259
102	4,612	5,013	4,126	4,612	5,356	5,414	6,245	4,345	3,43	3,977	5,937	4,378	4,946	3,977	4,009	3,977	4,045	5,314	5,037	4,545	0,5	5,281	1,723	4,144	5,474	4,178	5,672	3,91	3,634	3,81	5,89	4,913	4,934	4,144	4,172	3,81	4,687	3,743	5,823	4,545	4,701	4,111	6,531	4,679	4,268	3,944	4,394	3,977	4,22
103	4,633	5,047	4,078	4,646	5,335	5,448	6,224	4,378	4,522	4,011	5,902	4,412	4,958	4,011	3,982	4,011	4,039	5,348	5,06	4,579	0,5	5,314	2,281	4,211	5,471	4,211	5,628	3,944	3,995	3,844	5,866	4,947	0,671	4,178	2,206	3,844	4,687	3,777	5,908	4,579	4,705	4,144	6,574	4,713	4,256	3,977	4,436	4,011	4,244
104	4,642	5,08	4,052	4,679	5,323	5,481	6,233	4,412	4,53	4,044	5,958	4,445	4,961	4,044	4,045	4,044	4,024	5,381	5,099	4,646	2,005	5,381	3,644	4,245	5,504	4,245	5,618	3,977	4,026	3,877	5,859	4,98	0,5	4,245	0,5	3,877	4,705	3,81	5,983	4,612	4,657	4,178	6,577	4,746	4,304	4,011	4,476	4,044	4,241
105	4,615	5,114	3,907	4,713	5,356	5,515	6,257	4,445	4,503	4,078	5,935	4,479	4,976	4,078	4,014	4,078	4,039	5,414	5,133	4,679	3,259	5,414	5,531	4,278	5,543	4,278	5,585	4,011	4,051	3,91	5,853	5,013	0,5	4,278	0,5	3,91	4,714	3,844	6,116	4,646	4,666	4,211	6,577	4,779	4,295	4,044	4,493	4,078	4,25
106	4,612	5,147	2,986	4,746	5,356	5,548	6,263	4,479	4,584	4,111	5,875	4,512	5,006	4,111	3,967	4,111	4,075	5,448	5,175	4,713	3,958	5,448	5,828	4,311	5,534	4,311	5,543	4,044	4,156	3,944	5,835	5,047	0,5	4,311	0,5	3,977	4,738	3,877	6,037	4,679	4,701	4,245	6,544	4,813	4,301	4,078	4,527	4,111	4,202
107	4,633	5,18	2,699	4,779	5,377	5,615	6,296	4,545	4,414	4,144	5,931	4,545	5,042	4,144	3,924	4,144	4,045	5,481	5,136	4,746	4,657	5,515	6	4,345	5,537	4,345	5,621	4,078	4,178	3,977	5,832	5,08	4,546	4,378	0,5	4,011	4,75	3,91	6,046	4,746	4,684	4,278	6,616	4,846	4,28	4,111	4,53	4,144	4,21
108	4,633	5,214	3,025	4,813	5,353	5,648	6,305	4,579	4,339	4,178	5,928	4,579	5,01	4,178	3,843	4,178	4,063	5,515	5,147	4,779	4,852	5,548	6,04	4,378	5,537	4,378	5,651	4,111	4,189	4,011	5,829	5,114	4,645	4,412	0,5	4,044	4,774	3,944	6,061	4,779	4,666	4,311	6,595	4,88	4,268	4,144	4,494	4,178	4,253
109	4,654	5,247	3,563	4,846	5,362	5,682	6,293	4,612	4,373	4,211	5,928	4,612	5,022	4,211	3,683	4,211	4,039	5,548	5,136	4,813	4,774	5,582	6,148	4,445	5,548	4,412	5,681	4,144	4,333	4,044	5,868	5,147	4,81	4,445	0,5	4,078	4,774	3,977	6,23	4,813	4,699	4,345	6,603	4,947	4,256	4,178	4,563	4,211	4,229
110	4,615	5,281	3,878	4,88	5,38	5,715	6,299	4,646	4,43	4,245	5,905	4,646	5,007	4,245	3,637	4,245	4,045	5,582	5,172	4,846	4,865	5,615	6,149	4,479	5,564	4,445	5,697	4,178	4,319	4,078	5,895	5,18	4,991	4,479	0,652	4,144	4,786	4,011	6,071	4,846	4,695	4,378	6,643	4,98	4,268	4,211	4,522	4,245	4,244
111	4,615	5,314	4,001	4,913	5,395	5,749	6,305	4,679	4,296	4,278	5,911	4,713	4,949	4,278	3,275	4,278	4,075	5,615	5,103	4,88	4,973	5,648	6,179	4,512	5,612	4,479	5,715	4,245	4,298	4,111	5,863	5,214	4,992	4,512	1,529	4,178	4,774	4,044	6,185	4,88	4,744	4,412	6,616	5,013	4,304	4,245	4,533	4,278	4,259
112	4,615	5,348	4,026	4,947	5,389	5,782	6,308	4,713	4,451	4,311	5,946	4,746	4,988	4,311	3,246	4,311	4,117	5,648	5,103	4,913	4,994	5,682	6,212	4,545	5,525	4,512	5,676	4,278	4,364	4,144	5,86	5,247	5,012	4,545	2,91	4,211	4,774	4,078	6,275	4,913	4,687	4,445	6,691	5,047	4,301	4,278	4,545	4,311	4,268
113	4,627	5,381	4,023	4,98	5,386	5,816	6,314	4,746	4,578	4,345	5,893	4,779	5,009	4,345	3,258	4,345	4,046	5,682	5,103	4,947	5,117	5,715	6,2	4,579	5,54	4,545	5,685	4,311	4,341	4,178	5,862	5,314	4,51	4,579	4,153	4,245	4,807	4,111	6,017	4,947	4,729	4,479	6,662	5,08	4,271	4,311	4,516	4,345	4,223
114	4,615	5,414	1,723	5,013	5,353	5,849	6,317	4,779	4,359	4,378	5,89	4,813	5,034	4,378	3,144	4,378	4,051	5,715	5,136	4,98	5,136	5,749	6,143	4,612	5,552	4,579	5,676	4,345	4,367	4,211	5,896	5,348	0,5	4,612	4,579	4,278	4,789	4,144	6,286	4,98	4,639	4,512	6,64	5,114	4,262	4,345	4,578	4,378	4,268
115	4,651	5,448	0,658	5,047	5,359	5,882	6,299	4,846	4,617	4,412	5,392	4,846	5,01	4,412	3,233	4,412	4,105	5,749	5,145	5,013	5,136	5,782	6,203	4,646	5,543	4,646	5,661	4,378	4,365	4,245	5,902	5,381	0,5	4,679	4,572	4,311	4,81	4,178	6,245	5,013	4,63	4,545	6,649	5,147	4,247	4,378	4,563	4,412	4,277
116	4,633	5,481	0,5	5,08	5,383	5,916	6,359	4,88	4,59	4,445	0,5	4,88	4,983	4,445	3,248	4,445	4,055	5,782	5,136	5,047	5,19	5,816	6,2	4,679	5,498	4,679	5,706	4,412	4,358	4,278	5,86	5,414	0,5	4,713	4,617	4,345	4,814	4,211	6,138	5,047	4,458	4,579	6,619	5,214	4,28	4,412	4,555	4,445	4,259
117	4,627	5,515	1,855	5,147	5,389	5,949	6,393	4,913	4,654	4,479	0,5	4,947	5,033	4,479	3,165	4,479	4,117	5,816	5,163	5,08	5,187	5,849	6,182	4,713	5,477	4,713	5,66	4,445	4,388	4,311	5,866	5,448	0,5	4,746	4,645	4,378	4,829	4,245	6,311	5,114	4,322	4,612	6,694	5,247	4,319	4,445	4,552	4,479	4,268
118	4,63	5,548	0,65	5,18	5,359	5,983	6,402	4,947	4,597	4,512	2,526	4,98	5,022	4,512	3,126	4,512	4,055	5,849	5,154	5,114	5,199	5,882	6,221	4,779	2,288	4,746	0,5	4,479	4,362	4,345	5,875	5,481	3,547	4,813	4,651	4,412	4,847	4,278	6,276	5,147	4,535	4,646	6,659	5,281	4,346	4,479	4,557	4,512	4,274
119	4,63	5,582	0,5	5,247	5,389	6,016	6,402	4,98	4,642	4,545	4,648	5,013	5,031	4,545	3,117	4,545	4,132	5,882	5,163	5,147	5,148	5,916	6,218	4,813	0,5	4,779	0,5	4,545	4,365	4,378	5,875	5,515	4,315	4,846	4,689	4,445	4,838	4,311	6,286	5,18	4,581	4,679	6,643	5,314	4,298	4,512	4,494	4,545	4,244
120	4,6	5,615	0,5	5,281	5,389	6,049	6,42	5,013	4,51	4,579	5,608	5,08	5,022	4,579	3,026	4,579	4,084	5,916	5,201	5,18	5,19	5,949	6,227	4,846	0,5	4,813	0,5	4,579	4,359	4,412	5,884	5,548	4,623	4,88	4,701	4,479	4,882	4,345	6,422	5,214	4,593	4,713	6,691	5,348	4,283	4,545	4,557	4,579	4,256
121	4,599	5,648	0,772	5,314	5,371	6,083	6,429	5,047	4,56	4,612	5,72	5,114	5,037	4,612	2,957	4,612	4,108	5,949	5,202	5,214	5,11	5,983	6,155	4,88	0,5	4,88	0,997	4,612	4,341	4,445	5,89	5,582	4,699	4,913	4,768	4,512	4,868	4,378	6,354	5,247	4,596	4,746	6,614	5,381	4,307	4,579	4,545	4,612	4,271
122	4,596	5,682	1,192	5,348	5,308	6,116	6,429	5,08	4,66	4,646	5,859	5,147	5,022	4,646	3,041	4,646	4,081	5,983	5,25	5,247	4,998	6,016	6,101	4,913	0,5	4,913	4,661	4,679	4,373	4,479	5,869	5,615	4,732	4,947	4,786	4,545	4,906	4,412	6,42	5,281	4,552	4,779	6,664	5,414	4,304	4,612	4,563	4,646	4,277
123	4,596	5,715	2,839	5,414	5,269	6,15	6,441	5,147	4,636	4,679	5,917	5,18	5,054	4,679	3,095	4,679	4,084	6,016	5,232	5,281	4,889	6,049	5,96	4,947	2,248	4,947	5,205	4,713	4,338	4,512	5,86	5,648	4,798	4,98	4,828	4,579	4,883	4,445	6,455	5,314	4,543	4,813	6,664	5,481	4,322	4,646	4,557	4,679	4,241
124	4,593	5,749	3,328	5,448	5,304	6,183	6,45	5,18	4,698	4,713	5,98	5,214	5,06	4,746	2,991	4,713	4,114	6,049	5,184	5,314	4,913	6,116	6,019	4,98	4,486	4,98	5,443	4,746	4,304	4,545	5,901	5,682	4,894	5,013	4,859	4,612	4,895	4,479	6,504	5,348	4,557	4,846	6,676	5,515	4,359	4,679	4,563	4,713	4,253
125	4,605	5,782	3,568	5,481	5,281	6,217	6,444	5,214	4,618	4,746	6,004	5,247	5,118	4,779	2,975	4,746	4,174	6,083	5,208	5,348	4,874	6,15	6,101	5,013	5,289	5,047	5,66	4,779	4,323	4,579	5,896	5,749	4,964	5,047	4,885	4,646	4,907	4,512	6,392	5,414	4,549	4,88	6,619	5,548	4,373	4,713	4,497	4,746	4,253
126	4,596	5,816	3,92	5,515	5,305	6,25	6,486	5,247	4,603	4,779	5,995	5,281	5,076	4,813	3,02	4,779	4,12	6,116	5,244	5,381	4,931	6,183	6,13	5,047	5,335	5,08	5,624	4,813	4,337	4,612	5,892	5,782	4,904	5,08	4,895	4,679	4,883	4,545	6,531	5,448	4,579	4,913	6,661	5,582	4,329	4,746	4,574	4,779	4,265
127	4,599	5,849	4	5,548	5,338	6,283	6,483	5,281	4,623	4,813	6,01	5,314	5,082	4,846	3,017	4,813	4,178	6,15	5,283	5,414	5,033	6,217	6,197	5,08	5,431	5,114	5,721	4,846	4,322	4,646	5,854	5,816	5,036	5,114	4,928	4,713	4,99	4,579	6,544	5,481	4,563	4,947	6,697	5,615	4,388	4,779	4,59	4,813	4,259
128	4,617	5,882	3,994	5,582	5,302	6,317	6,492	5,314	3,019	4,846	6,01	5,348	5,064	4,88	3,035	4,846	4,13	6,183	5,281	5,481	4,914	6,25	6,176	5,147	5,501	5,147	5,784	4,88	4,331	4,679	5,859	5,849	5,004	5,147	4,919	4,746	1,849	4,646	6,522	5,515	4,581	4,98	6,67	5,648	4,403	4,813	4,596	4,846	4,283
129	4,627	5,916	4,053	5,615	5,356	6,384	6,501	5,348	0,5	4,88	6,04	5,414	5,063	4,913	3,043	4,88	4,171	6,217	5,212	5,515	5,062	6,283	6,206	5,18	5,519	5,18	5,751	4,913	4,307	4,713	5,859	5,882	4,928	5,18	4,937	4,779	5,098	4,679	6,571	5,548	4,56	5,013	6,729	5,682	4,43	4,846	4,554	4,88	4,25
130	4,609	5,949	4,015	5,648	5,308	6,417	6,495	5,414	3,847	4,98	6,043	5,448	5,093	4,947	3,008	4,913	4,195	6,25	5,208	5,548	5,177	6,317	6,173	5,214	5,513	5,214	5,718	4,947	4,307	4,746	5,925	5,916	4,892	5,214	4,949	4,846	5,058	4,713	6,606	5,582	4,563	5,047	6,662	5,749	4,431	4,88	4,527	4,913	4,274
131	4,582	5,983	4,024	5,682	5,335	6,451	6,531	5,448	4,701	5,047	6,034	5,481	5,088	4,98	2,99	4,947	4,169	6,283	5,253	5,582	5,133	6,35	6,179	5,247	5,537	5,247	5,715	4,98	4,283	4,779	5,706	5,949	4,967	5,247	4,955	4,88	4,961	4,746	6,472	5,615	4,552	5,08	6,664	5,782	4,404	4,913	4,587	4,947	4,292
132	4,587	6,016	3,952	5,715	5,38	6,484	6,558	5,481	4,702	5,08	5,974	5,515	5,079	5,013	2,966	4,98	4,157	6,317	5,28	5,615	5,196	6,384	6,176	5,281	5,554	5,281	5,733	5,013	4,274	4,813	3,792	5,983	4,991	5,281	4,955	4,913	4,895	4,779	6,546	5,648	4,569	5,114	6,661	5,816	4,391	4,947	4,584	4,98	4,259
133	4,605	6,049	0,5	5,749	5,356	6,517	6,535	5,515	4,777	5,114	0,5	5,548	5,073	5,047	2,966	5,013	4,181	6,35	5,305	5,648	5,202	6,417	6,176	5,314	5,558	5,314	5,735	5,047	4,28	4,846	5,373	6,016	4,73	5,314	4,952	4,947	4,94	4,813	6,587	5,715	4,555	5,147	6,709	5,849	4,434	4,98	4,572	5,013	4,28
134	4,608	6,083	0,5	5,782	5,359	6,551	6,535	5,548	4,789	5,147	0,5	5,615	5,103	5,08	2,98	5,047	4,214	6,384	5,293	5,682	5,184	6,451	6,191	5,348	5,552	5,348	5,774	5,08	4,268	4,88	5,857	6,083	3,037	5,348	4,967	4,98	4,97	4,846	6,36	5,749	4,546	5,18	6,733	5,882	4,398	5,013	4,581	5,047	4,289
135	4,587	6,116	0,5	5,849	5,38	6,584	6,547	5,582	4,832	5,18	0,5	5,648	5,076	5,114	2,855	5,08	4,133	6,417	5,281	5,715	5,16	6,484	6,197	5,381	5,573	5,381	5,673	5,114	4,225	4,913	5,829	6,116	2,795	5,381	4,979	5,013	4,973	4,88	6,636	5,782	4,669	5,214	6,682	5,916	4,473	5,047	4,66	5,08	4,283
136	4,569	6,15	0,628	5,882	5,368	6,618	6,55	5,615	4,799	5,214	0,5	5,682	5,103	5,147	2,965	5,114	4,169	6,451	5,314	5,749	5,157	6,517	6,194	5,414	5,567	5,448	5,648	5,147	4,241	4,947	5,859	6,15	3,573	5,414	5,021	5,047	4,973	4,913	6,532	5,816	4,731	5,247	6,649	5,949	4,452	5,08	4,639	5,114	4,292
137	4,62	6,183	1,437	5,916	5,368	6,651	6,555	5,648	4,87	5,247	0,5	5,715	5,106	5,18	2,972	5,147	4,169	6,484	5,326	5,782	5,113	6,551	6,179	5,481	5,57	5,481	5,801	5,18	4,28	4,98	5,889	6,183	3,485	5,448	4,961	5,08	4,988	4,98	6,466	5,849	4,657	5,281	6,658	6,016	4,461	5,114	4,613	5,147	4,304
138	4,6	6,217	3,151	5,983	5,332	6,684	6,535	5,715	4,901	5,281	3,625	5,782	5,106	5,214	2,936	5,18	4,169	6,517	5,344	5,816	5,1	6,584	6,155	5,515	5,558	5,515	5,796	5,214	4,217	5,013	5,878	6,217	0,5	5,481	5,003	5,114	4,982	5,013	6,577	5,882	4,756	5,314	6,697	6,049	4,485	5,147	4,651	5,18	4,331
139	4,599	6,25	3,688	6,016	5,395	6,718	6,541	5,749	4,949	5,314	4,81	5,816	5,13	5,247	2,924	5,214	4,178	6,551	5,326	5,849	5,079	6,618	6,146	5,548	5,57	5,548	5,786	5,281	4,244	5,047	5,884	6,25	0,5	5,548	5,006	5,147	4,991	5,047	6,589	5,916	4,765	5,348	6,697	6,083	4,476	5,18	4,633	5,214	4,322
140	4,617	6,283	3,764	6,049	5,395	6,751	6,538	5,782	4,77	5,348	3,673	5,849	5,127	5,281	2,909	5,247	4,201	6,584	5,326	5,882	5,112	6,651	6,14	5,582	5,549	5,582	5,777	5,314	4,232	5,08	5,896	6,283	0,5	5,582	4,985	5,18	4,994	5,08	6,649	5,983	4,838	5,381	6,67	6,116	4,503	5,214	4,656	5,247	4,331
141	4,591	6,317	4,017	6,083	5,371	6,785	6,571	5,816	4,885	5,381	0,5	5,916	5,094	5,314	2,882	5,281	4,201	6,618	5,326	5,916	5,13	6,684	6,182	5,615	5,513	5,615	5,795	5,348	4,25	5,114	5,866	6,317	0,617	5,615	4,994	5,214	4,973	5,114	6,735	6,016	4,892	5,414	6,785	6,15	4,509	5,247	4,634	5,281	4,37
142	4,596	6,35	3,946	6,116	5,371	6,818	6,574	5,849	4,988	5,414	0,5	5,949	5,106	5,348	2,941	5,314	4,192	6,651	5,338	5,949	5,064	6,718	6,179	5,648	5,528	5,648	5,814	5,381	4,304	5,147	5,868	6,35	4,75	5,682	5,028	5,247	5,007	5,147	6,56	6,049	4,721	5,448	6,734	6,183	4,518	5,281	4,654	5,314	4,329
143	4,593	6,384	4,014	6,15	5,38	6,852	6,553	5,882	4,88	5,448	0,5	6,016	5,088	5,381	2,975	5,348	4,204	6,684	5,326	5,983	5,06	6,751	6,173	5,682	5,546	5,682	5,775	5,414	4,292	5,18	5,835	6,384	4,882	5,715	5,031	5,281	5,01	5,18	6,565	6,083	4,744	5,481	6,7	6,217	4,518	5,314	4,653	5,348	4,34
144	4,599	6,417	3,994	6,183	5,377	6,885	6,517	5,916	4,952	5,481	0,5	6,049	5,076	5,414	2,912	5,381	4,13	6,718	5,347	6,016	5,046	6,785	6,212	5,715	5,543	5,715	5,738	5,448	4,301	5,214	5,835	6,451	5,048	5,749	4,974	5,314	5,028	5,214	6,673	6,116	4,765	5,515	6,773	6,283	4,518	5,348	4,66	5,381	4,352
145	4,654	6,451	4,008	6,217	5,377	6,918	6,55	5,983	5,004	5,515	1,075	6,083	5,1	5,448	2,894	5,414	4,207	6,751	5,359	6,049	4,97	6,818	6,197	5,749	5,531	5,749	5,735	5,481	4,265	5,247	5,899	6,484	5,031	5,782	5,009	5,348	5,028	5,247	6,712	6,15	4,807	5,548	6,752	6,317	4,558	5,381	4,665	5,414	4,391
146	4,627	6,484	4,011	6,25	5,365	6,952	6,571	6,016	4,892	5,548	3,595	6,116	5,07	5,481	2,851	5,448	4,169	6,785	5,266	6,083	4,766	6,852	6,197	5,816	5,516	5,782	5,774	5,515	4,295	5,281	5,826	6,517	5,007	5,816	5,063	5,381	5,028	5,281	6,712	6,183	4,706	5,582	6,746	6,35	4,555	5,414	4,634	5,448	4,344
147	4,6	6,517	4,057	6,283	5,359	6,985	6,568	6,049	4,967	5,582	5,179	6,183	5,106	5,515	2,89	5,481	4,186	6,818	5,341	6,116	1,547	6,885	6,212	5,849	5,501	5,816	5,673	5,548	4,247	5,314	5,883	6,551	5,114	5,849	5,051	5,414	5,043	5,314	6,607	6,25	5,059	5,615	6,743	6,384	4,572	5,448	4,6	5,481	4,356
148	4,63	6,551	4,033	6,317	5,411	7,019	6,529	6,083	4,753	5,615	5,344	6,217	5,106	5,548	2,861	5,515	4,169	6,852	5,302	6,15	0,5	6,918	6,191	5,882	5,486	5,849	5,654	5,582	4,28	5,348	5,832	6,584	5,055	5,882	5,063	5,448	5,051	5,348	6,703	6,283	4,682	5,648	6,785	6,417	4,591	5,481	4,695	5,515	4,365
149	4,603	6,584	4,052	6,35	5,411	7,052	6,546	6,116	5,011	5,682	5,335	6,25	5,115	5,582	2,869	5,548	4,178	6,885	5,332	6,217	0,5	6,985	6,191	5,916	5,489	5,882	5,738	5,615	4,346	5,381	5,811	6,618	5,111	5,916	5,096	5,481	5,069	5,381	6,475	6,317	4,648	5,682	6,782	6,451	4,575	5,515	4,575	5,548	4,365
150	4,618	6,618	4,009	6,384	5,443	7,119	6,52	6,15	5,078	5,715	5,515	6,283	5,109	5,648	2,737	5,582	4,154	6,918	5,269	6,25	1,687	7,019	6,209	5,949	5,489	5,916	5,592	5,648	4,32	5,414	5,859	6,651	5,112	5,949	5,1	5,515	5,079	5,414	6,304	6,35	4,591	5,715	6,805	6,484	4,584	5,548	4,647	5,582	4,365
151	4,618	6,651	4,026	6,417	5,464	7,152	6,555	6,183	3,369	5,749	5,462	6,317	5,106	5,682	2,746	5,615	4,169	6,952	5,247	6,283	2,882	7,052	6,236	5,983	5,48	5,949	5,705	5,682	4,193	5,448	5,826	6,684	5,064	5,983	5,124	5,548	5,076	5,448	6,419	6,384	4,581	5,749	6,839	6,551	4,557	5,582	4,67	5,615	4,382
152	4,612	6,684	3,967	6,451	5,458	7,186	6,535	6,25	3,567	5,782	5,486	6,35	5,106	5,715	2,766	5,648	4,172	6,985	5,256	6,317	3,709	7,086	6,236	6,016	5,51	6,016	5,721	5,715	4,268	5,481	5,82	6,718	4,767	6,016	5,094	5,582	5,085	5,481	6,441	6,417	4,575	5,782	6,911	6,584	4,516	5,615	4,546	5,648	4,373
153	4,588	6,718	4,014	6,484	5,428	7,219	6,495	6,283	4,778	5,816	5,677	6,384	5,094	5,749	2,7	5,682	4,166	7,019	5,227	6,35	4,067	7,119	6,212	6,049	5,525	6,049	5,765	5,782	4,256	5,515	5,799	6,751	0,5	6,049	5,118	5,615	5,094	5,515	6,341	6,451	4,563	5,816	6,908	6,618	4,503	5,648	4,668	5,682	4,376
154	4,587	6,751	3,979	6,517	5,425	7,253	6,495	6,317	4,936	5,849	5,861	6,451	5,103	5,782	2,692	5,715	4,142	7,052	5,319	6,384	4,369	7,152	6,236	6,083	5,554	6,083	5,637	5,816	4,25	5,548	5,817	6,785	0,5	6,116	5,151	5,648	5,103	5,548	6,034	6,517	4,557	5,849	6,854	6,651	4,506	5,682	4,605	5,715	4,388
155	4,569	6,785	3,991	6,551	5,42	7,286	6,486	6,35	5,012	5,882	5,928	6,484	5,106	5,816	2,602	5,749	4,129	7,086	5,247	6,417	4,599	7,186	6,263	6,15	5,573	6,116	5,657	5,849	4,198	5,582	5,802	6,818	0,5	6,15	5,145	5,682	5,109	5,582	5,583	6,551	4,543	5,882	6,884	6,684	4,536	5,715	4,673	5,749	4,409
156	4,599	6,818	3,961	6,584	5,461	7,32	6,475	6,384	5,087	5,916	5,937	6,517	5,1	5,849	2,67	5,782	4,178	7,119	5,326	6,451	4,734	7,219	6,251	6,183	5,558	6,15	5,624	5,882	4,247	5,615	5,808	6,885	1,303	6,217	5,124	5,715	5,112	5,615	5,809	6,584	4,506	5,916	6,872	6,718	4,575	5,749	4,59	5,782	4,379
157	4,569	6,852	3,916	6,618	5,455	7,353	6,498	6,417	5,163	5,949	5,968	6,551	5,112	5,882	2,745	5,816	4,154	7,152	5,332	6,484	4,879	7,253	6,272	6,217	5,558	6,183	5,604	5,916	4,208	5,648	5,788	6,918	3,571	6,25	5,163	5,749	5,112	5,648	6,277	6,618	4,512	5,949	6,813	6,785	4,575	5,782	4,555	5,816	4,397
158	4,569	6,885	3,876	6,651	5,461	7,386	6,501	6,451	5,169	5,983	5,968	6,584	5,136	5,916	2,694	5,849	4,148	7,186	5,326	6,517	4,925	7,286	6,273	6,25	5,576	6,217	5,726	5,949	4,252	5,682	5,823	6,952	4,699	6,283	5,19	5,782	5,127	5,682	6,507	6,651	4,506	5,983	6,854	6,818	4,59	5,816	4,713	5,849	4,421
159	4,563	6,918	3,948	6,684	5,399	7,42	6,51	6,517	5,101	6,016	5,938	6,618	5,124	5,949	2,715	5,882	4,148	7,219	5,37	6,551	4,922	7,32	6,249	6,283	5,573	6,25	5,771	5,983	4,25	5,715	5,788	6,985	4,728	6,35	5,259	5,816	5,112	5,715	6,706	6,684	4,546	6,016	6,863	6,852	4,629	5,849	4,27	5,882	4,416
160	4,557	6,952	3,903	6,718	5,404	7,453	6,543	6,551	5,055	6,049	5,974	6,651	5,112	5,983	2,685	5,916	4,118	7,253	5,368	6,584	4,991	7,353	6,296	6,317	5,576	6,283	5,697	6,016	4,289	5,749	5,736	7,019	5,026	6,384	5,236	5,882	5,109	5,749	6,694	6,718	4,5	6,049	6,812	6,885	4,651	5,882	1,106	5,916	4,431
161	4,513	6,985	3,969	6,751	5,431	7,487	6,495	6,584	4,764	6,083	5,97	6,684	5,115	6,016	2,603	5,949	4,16	7,286	5,356	6,618	4,973	7,386	6,305	6,35	5,603	6,317	5,706	6,049	4,25	5,782	5,781	7,052	5,028	6,417	5,218	5,916	5,121	5,782	6,757	6,751	4,494	6,083	6,824	6,918	4,645	5,916	0,5	5,949	4,425
162	4,515	7,019	3,924	6,785	5,434	7,52	6,498	6,618	5,029	6,116	0,5	6,718	5,112	6,049	2,664	5,983	4,118	7,32	5,353	6,651	4,776	7,42	6,329	6,384	5,588	6,35	5,705	6,083	4,229	5,816	5,79	7,086	4,908	6,451	5,2	5,949	5,121	5,816	6,757	6,785	4,506	6,116	6,776	6,952	4,645	5,949	0,5	5,983	4,437
163	4,503	7,052	3,921	6,818	5,431	7,553	6,507	6,651	5,054	6,15	0,5	6,785	5,094	6,083	2,484	6,016	4,129	7,353	5,359	6,684	5,089	7,453	6,311	6,417	5,624	6,384	5,658	6,116	4,286	5,849	5,788	7,119	5,045	6,484	5,19	5,983	5,136	5,849	6,619	6,852	4,535	6,15	6,793	6,985	4,63	5,983	1,009	6,049	4,452
164	4,5	7,086	3,909	6,852	5,431	7,587	6,498	6,684	5,13	6,183	0,5	6,818	5,082	6,116	1,952	6,049	4,157	7,386	5,467	6,718	5,124	7,487	6,323	6,484	5,601	6,417	5,7	6,15	4,289	5,882	5,832	7,152	5,168	6,517	5,163	6,016	5,127	5,916	6,604	6,885	4,506	6,183	6,799	7,052	4,633	6,016	2,264	6,083	4,461
165	4,464	7,119	3,936	6,885	5,428	7,62	6,483	6,718	5,136	6,217	0,5	6,852	5,106	6,15	0,693	6,083	4,169	7,42	5,39	6,751	5,166	7,52	6,329	6,517	5,63	6,451	5,75	6,183	4,28	5,916	5,788	7,186	5,101	6,551	5,25	6,049	5,145	5,949	6,526	6,918	4,518	6,217	6,8	7,086	4,621	6,049	3,478	6,116	4,464
166	4,455	7,152	3,918	6,918	5,434	7,654	6,483	6,785	5,106	6,25	0,5	6,918	5,136	6,183	0,5	6,116	4,154	7,453	5,428	6,785	5,139	7,587	6,255	6,551	5,654	6,484	5,688	6,217	4,301	5,949	5,778	7,219	4,992	6,584	5,271	6,083	5,124	5,983	6,507	6,952	4,476	6,25	6,83	7,119	4,63	6,083	3,832	6,15	4,431
167	4,476	7,186	3,9	6,952	5,473	7,687	6,483	6,818	5,157	6,283	0,5	6,952	5,127	6,217	0,5	6,15	4,157	7,487	5,467	6,818	5,16	7,62	6,23	6,584	5,589	6,517	5,63	6,25	4,229	5,983	5,498	7,253	5,087	6,618	5,203	6,116	5,154	6,016	6,385	6,985	4,53	6,283	6,86	7,152	4,639	6,116	4,37	6,183	3,303
168	4,467	7,219	3,9	6,985	5,47	7,721	6,444	6,852	5,175	6,317	0,5	6,985	5,13	6,25	1,057	6,183	4,16	7,52	5,414	6,852	5,221	7,654	6,287	6,618	5,285	6,551	5,694	6,317	4,247	6,016	2,715	7,286	5,192	6,651	5,241	6,15	5,16	6,049	6,192	7,019	4,524	6,317	6,83	7,186	4,633	6,15	4,568	6,217	0,5
169	4,476	7,253	3,9	7,019	5,434	7,754	6,469	6,885	5,172	6,35	3,484	7,052	5,13	6,283	1,79	6,25	4,154	7,553	5,467	6,885	5,152	7,687	6,323	6,651	5,227	6,618	5,541	6,35	4,355	6,049	2,719	7,353	5,184	6,684	5,244	6,183	5,166	6,083	6,176	7,052	4,543	6,35	6,824	7,219	4,63	6,183	4,666	6,25	1,654
170	4,488	7,286	3,885	7,052	5,458	7,821	6,463	6,918	5,115	6,384	5,189	7,086	5,139	6,317	1,955	6,283	4,169	7,587	5,437	6,918	5,163	7,721	6,293	6,684	5,277	6,651	5,57	6,384	4,262	6,083	3,655	7,386	5,226	6,718	5,256	6,217	5,19	6,116	6,149	7,086	4,522	6,384	6,818	7,253	4,624	6,217	4,635	6,283	4,04
171	4,491	7,32	3,894	7,086	5,458	7,854	6,444	6,952	3,738	6,417	4,632	7,119	5,136	6,35	1,956	6,317	4,189	7,62	5,506	6,985	5,142	7,754	6,296	6,718	5,467	6,684	5,585	6,417	4,289	6,116	5,572	7,453	5,191	6,751	5,247	6,25	5,193	6,15	6,11	7,152	4,521	6,417	6,884	7,32	4,627	6,25	4,659	6,317	4,45
172	4,464	7,353	3,897	7,119	5,455	7,888	6,438	6,985	2,093	6,451	5,308	7,152	5,124	6,384	1,98	6,35	4,169	7,654	5,624	7,019	4,483	7,787	6,333	6,785	5,587	6,718	5,564	6,451	4,277	6,15	5,648	7,487	0,5	6,818	5,209	6,283	5,196	6,183	6,155	7,186	4,512	6,451	6,89	7,353	4,624	6,283	4,615	6,35	4,584
173	4,461	7,386	3,939	7,152	5,42	7,921	6,408	7,052	0,799	6,484	4,906	7,186	5,163	6,417	1,989	6,384	4,139	7,687	5,609	7,052	0,5	7,821	6,356	6,818	5,591	6,751	5,612	6,484	4,277	6,183	5,666	7,52	0,5	6,852	5,172	6,317	5,187	6,217	6,182	7,219	4,546	6,484	6,884	7,386	4,582	6,317	4,615	6,384	4,546
174	4,467	7,42	3,759	7,186	5,42	7,955	6,408	7,086	5,059	6,584	5,284	7,219	5,139	6,484	1,89	6,417	4,16	7,721	5,478	7,086	0,5	7,854	6,336	6,852	5,642	6,785	5,054	6,517	4,262	6,217	5,774	7,553	0,5	6,885	5,172	6,35	5,22	6,25	6,212	7,253	4,506	6,517	6,869	7,42	4,566	6,35	4,621	6,417	4,519
175	4,449	7,453	0,5	7,219	5,414	7,988	6,408	7,119	5,298	6,618	5,421	7,253	5,113	6,517	1,515	6,451	4,201	7,754	5,533	7,119	0,64	7,921	6,357	6,885	5,636	6,818	0,5	6,551	4,256	6,25	5,643	7,587	0,5	6,952	5,172	6,384	5,224	6,283	5,957	7,286	4,555	6,551	6,905	7,453	4,569	6,384	4,675	6,451	4,542
176	4,443	7,487	0,5	7,253	5,431	8,021	6,441	7,152	5,353	6,651	5,569	7,286	5,109	6,551	0,647	6,484	4,195	7,787	5,572	7,152	2,458	7,955	6,312	6,918	5,624	6,852	0,5	6,618	4,265	6,283	5,696	7,62	1,762	6,985	5,136	6,417	5,221	6,317	5,974	7,32	4,563	6,584	6,869	7,487	4,581	6,417	4,606	6,484	4,539
177	4,425	7,52	0,5	7,286	5,428	8,055	6,417	7,186	5,356	6,684	5,51	7,32	5,145	6,584	0,5	6,517	4,099	7,821	5,61	7,186	3,838	8,021	6,341	6,952	5,66	6,885	0,5	6,651	4,247	6,317	5,724	7,654	4,069	7,019	5,145	6,451	5,221	6,35	5,905	7,353	4,521	6,618	6,905	7,553	4,587	6,451	4,638	6,517	4,521
178	4,425	7,553	0,997	7,353	5,458	8,088	6,429	7,219	5,347	6,718	5,563	7,353	5,136	6,618	0,5	6,551	4,102	7,854	5,627	7,219	3,762	8,055	6,342	6,985	5,639	6,918	0,5	6,684	4,22	6,35	5,742	7,687	5,161	7,086	5,106	6,484	5,212	6,384	5,842	7,386	4,614	6,651	6,86	7,587	4,59	6,484	4,75	6,551	4,518
179	4,392	7,587	1,417	7,386	5,431	8,122	6,408	7,253	0,5	6,751	5,561	7,386	5,127	6,651	0,5	6,618	4,154	7,888	5,534	7,253	2,92	8,088	6,33	7,019	5,639	6,952	0,5	6,751	4,186	6,384	5,769	7,754	5,136	7,119	5,1	6,517	5,23	6,417	5,835	7,42	4,657	6,684	6,931	7,62	4,566	6,517	4,715	6,584	4,552
180	4,38	7,62	0,976	7,42	5,428	8,155	6,417	7,286	0,5	6,818	5,534	7,42	5,124	6,684	0,5	6,651	4,118	7,921	5,569	7,286	0,5	8,122	6,348	7,052	5,666	6,985	2,086	6,785	4,225	6,417	5,787	7,787	5,143	7,152	5,04	6,551	5,236	6,451	5,934	7,453	4,879	6,718	6,908	7,654	4,563	6,551	4,657	6,618	4,555
181	4,424	7,654	1,754	7,487	5,47	8,189	6,441	7,353	3,763	6,885	5,639	7,453	5,13	6,718	0,5	6,684	4,093	7,955	5,572	7,32	0,5	8,189	6,315	7,119	5,657	7,019	4,251	6,818	4,244	6,451	5,787	7,821	5,16	7,186	5,001	6,584	5,236	6,484	5,814	7,52	4,718	6,751	6,941	7,687	4,534	6,584	4,753	6,651	4,584
182	4,404	7,687	2,284	7,52	5,506	8,222	6,405	7,386	5,154	6,918	5,66	7,487	5,13	6,751	0,5	6,718	4,156	7,988	5,549	7,353	0,5	8,222	6,36	7,152	5,657	7,052	4,736	6,852	4,262	6,484	5,784	7,854	5,064	7,253	4,955	6,651	5,259	6,517	5,745	7,553	5,002	6,785	6,924	7,721	4,516	6,618	4,708	6,684	4,528
183	4,44	7,721	2,389	7,553	5,483	8,255	6,426	7,42	5,319	6,952	5,666	7,52	5,106	6,785	0,5	6,785	4,091	8,021	5,558	7,386	2,466	8,255	6,32	7,186	5,696	7,086	4,944	6,885	4,196	6,517	5,775	7,888	5,043	7,286	5,01	6,684	5,256	6,551	5,631	7,587	4,951	6,818	6,908	7,787	4,602	6,651	4,714	6,718	4,395
184	4,455	7,754	2,506	7,62	5,522	8,289	6,423	7,453	5,374	6,985	5,693	7,587	5,106	6,818	0,5	6,818	4,09	8,055	5,501	7,42	3,889	8,322	6,332	7,219	5,667	7,119	4,97	6,918	4,276	6,551	5,637	7,921	4,876	7,32	5,007	6,718	5,262	6,584	6,232	7,62	5,035	6,852	6,908	7,821	4,596	6,684	4,714	6,751	1,836
185	4,464	7,787	2,665	7,654	5,474	8,322	6,402	7,487	5,464	7,019	5,724	7,62	5,112	6,852	1,367	6,852	4,081	8,088	5,582	7,453	4,266	8,356	6,363	7,253	5,684	7,186	5,33	6,952	4,258	6,584	0,758	7,955	2,533	7,353	5,025	6,751	5,268	6,618	6,548	7,654	5,49	6,885	6,875	7,854	4,618	6,718	4,753	6,785	2,877
186	4,455	7,821	2,683	7,721	5,507	8,356	6,405	7,52	5,537	7,052	5,771	7,654	5,136	6,885	3,133	6,918	4,052	8,122	5,561	7,487	3,671	8,389	6,347	7,286	5,667	7,219	5,374	6,985	4,244	6,618	2,908	8,021	0,5	7,42	4,992	6,785	5,257	6,651	6,841	7,687	5,744	6,952	6,89	7,888	4,591	6,751	4,672	6,818	4,339
187	4,419	7,854	2,085	7,754	5,455	8,389	6,378	7,553	5,594	7,086	5,718	7,687	5,112	6,918	3,103	6,952	4,072	8,155	5,63	7,553	0,749	8,422	6,342	7,32	5,685	7,253	5,5	7,019	4,334	6,651	4,207	8,055	0,5	7,453	5,028	6,818	5,256	6,718	6,836	7,721	5,665	6,985	6,875	7,921	4,617	6,785	4,618	6,852	4,595
188	4,404	7,888	2,272	7,787	5,515	8,422	6,354	7,587	5,627	7,119	5,853	7,721	5,13	6,952	3,139	6,985	4,099	8,189	5,627	7,587	0,5	8,456	6,377	7,353	5,691	7,286	5,531	7,052	4,286	6,684	5,635	8,088	0,5	7,487	5,046	6,852	5,256	6,751	6,872	7,787	5,863	7,019	6,887	7,955	4,609	6,818	4,683	6,885	4,636
189	4,476	7,921	2,32	7,821	5,468	8,489	6,417	7,654	5,601	7,152	5,727	7,754	5,13	6,985	0,515	7,052	4,105	8,222	5,612	7,62	0,5	8,489	6,308	7,42	5,667	7,32	5,579	7,086	4,334	6,718	5,73	8,122	0,5	7,553	5,072	6,885	5,28	6,785	6,869	7,821	6,008	7,052	6,878	7,988	4,618	6,852	4,753	6,918	4,666
190	4,464	7,955	2,137	7,888	5,434	8,523	6,402	7,687	5,63	7,186	5,742	7,787	5,145	7,019	0,872	7,086	4,105	8,255	5,627	7,654	1,482	8,556	6,347	7,453	5,7	7,353	5,516	7,119	4,322	6,751	5,85	8,155	0,5	7,587	5,105	6,918	5,278	6,818	6,932	7,854	5,773	7,086	6,911	8,055	4,597	6,885	4,753	6,952	4,597
191	4,491	7,988	2,184	7,921	5,474	8,556	6,375	7,721	5,696	7,219	5,766	7,821	5,121	7,052	2,248	7,119	4,093	8,289	5,685	7,687	3,076	8,59	6,369	7,487	5,664	7,386	5,525	7,152	4,322	6,785	5,782	8,189	0,5	7,62	5,118	6,952	5,275	6,852	6,873	7,888	5,815	7,119	6,89	8,088	4,587	6,918	4,739	6,985	4,614
192	4,464	8,021	2,026	7,955	5,528	8,59	6,396	7,754	5,694	7,286	5,781	7,854	5,148	7,086	2,839	7,186	4,132	8,322	5,634	7,721	3,981	8,623	6,344	7,52	5,666	7,42	5,551	7,186	4,301	6,818	5,754	8,222	4,198	7,687	5,115	6,985	5,284	6,885	6,908	7,921	5,966	7,186	6,902	8,122	4,575	6,952	4,75	7,019	4,612
193	4,464	8,055	2,191	8,021	5,54	8,623	6,363	7,787	5,697	7,32	5,805	7,888	5,145	7,119	2,809	7,219	4,096	8,356	5,717	7,754	4,527	8,656	6,216	7,553	5,669	7,453	5,582	7,219	4,322	6,852	5,781	8,289	5,128	7,721	5,151	7,019	5,26	6,918	6,911	7,955	5,691	7,219	6,992	8,155	4,672	6,985	4,742	7,052	4,615
194	4,464	8,088	2,185	8,055	5,441	8,656	6,375	7,821	5,688	7,353	5,791	7,921	5,136	7,152	3	7,253	4,132	8,389	5,694	7,787	4,743	8,69	3,784	7,587	5,633	7,487	5,621	7,286	4,274	6,885	5,754	8,322	5,131	7,754	5,148	7,052	5,278	6,952	6,947	8,021	6,205	7,253	6,912	8,189	4,597	7,019	4,546	7,086	4,612
195	4,455	8,122	2,223	8,088	5,461	8,69	6,354	7,854	5,703	7,386	5,808	7,955	5,124	7,186	2,074	7,32	4,132	8,422	5,601	7,821	4,771	8,723	4,684	7,654	5,663	7,52	5,621	7,32	4,349	6,918	5,817	8,356	5,104	7,821	5,187	7,086	5,293	6,985	6,939	8,055	5,775	7,286	6,954	8,222	4,635	7,052	3,238	7,119	4,666
196	4,464	8,155	2,188	8,155	5,473	8,723	6,378	7,921	5,643	7,42	5,823	7,988	5,118	7,219	0,577	7,353	4,129	8,456	5,672	7,854	4,774	8,757	5,824	7,721	5,642	7,553	5,601	7,353	4,284	6,952	5,82	8,389	5,142	7,854	5,22	7,119	5,284	7,019	6,911	8,088	6,193	7,353	6,927	8,289	4,701	7,086	0,5	7,152	4,642
197	4,473	8,189	2,17	8,189	5,537	8,757	6,408	7,955	5,627	7,453	5,844	8,021	5,109	7,253	0,65	7,386	4,114	8,489	5,759	7,888	4,768	8,79	6,075	7,754	5,645	7,587	5,618	7,386	4,286	6,985	5,841	8,422	5,197	7,888	5,238	7,152	5,293	7,052	6,956	8,122	5,913	7,386	6,878	8,322	4,624	7,119	0,5	7,219	4,618
198	4,44	8,222	2,146	8,222	5,528	8,79	6,372	7,988	5,66	7,487	5,871	8,088	5,103	7,32	1,669	7,42	4,12	8,523	5,703	7,921	4,66	8,824	6,209	7,787	5,654	7,62	5,6	7,42	4,397	7,019	5,859	8,456	5,244	7,921	5,271	7,186	5,293	7,086	6,95	8,155	5,898	7,42	6,965	8,356	4,618	7,152	0,826	7,253	4,6
199	0,5	8,255	2,29	8,289	5,543	8,824	6,39	8,021	5,642	7,52	5,866	8,122	5,145	7,353	1,051	7,487	4,114	8,556	5,7	7,955	4,543	8,857	6,209	7,821	5,621	7,654	5,585	7,453	4,359	7,052	5,853	8,489	5,241	7,955	5,28	7,219	5,293	7,119	6,911	8,189	4,906	7,453	6,986	8,389	4,678	7,186	2,248	7,286	4,603
200	1,849	8,322	2,053	8,322	5,507	8,857	6,36	8,055	5,624	7,553	5,871	8,155	5,13	7,386	1,318	7,52	4,13	8,59	5,765	7,988	4,59	8,89	6,266	7,854	5,648	7,721	5,627	7,487	4,323	7,086	5,853	8,523	5,232	7,988	5,271	7,253	5,305	7,152	6,956	8,255	4,637	7,52	6,96	8,422	4,639	7,219	3,482	7,32	4,639
201	3,472	8,356	2,122	8,356	5,506	8,89	6,402	8,088	5,58	7,587	5,934	8,189	5,106	7,42	2,916	7,553	4,132	8,623	5,811	8,055	4,095	8,924	6,29	7,888	5,627	7,754	5,642	7,52	4,37	7,119	5,859	8,556	5,218	8,021	5,191	7,286	5,293	7,186	7,007	8,289	4,594	7,553	6,965	8,456	4,669	7,253	3,851	7,353	4,606
202	4,402	8,389	2,416	8,422	5,414	8,924	6,399	8,122	2,777	7,62	5,925	8,222	5,103	7,453	3,58	7,62	4,166	8,656	5,823	8,088	4,043	8,957	6,33	7,921	5,699	7,787	5,654	7,553	4,362	7,152	5,895	8,59	5,197	8,055	5,304	7,32	5,293	7,219	6,933	8,322	4,6	7,587	6,9	8,523	4,588	7,286	4,104	7,386	4,645
203	4,481	8,422	2,122	8,456	5,473	8,957	6,402	8,155	2,602	7,654	5,899	8,255	5,076	7,487	3,762	7,654	4,166	8,69	5,799	8,122	3,616	8,991	6,336	7,955	5,7	7,821	5,627	7,587	4,388	7,186	5,887	8,623	5,221	8,088	5,272	7,353	5,302	7,253	6,968	8,356	4,581	7,62	6,929	8,556	4,672	7,32	4,117	7,42	4,606
204	4,479	8,456	2,134	8,489	5,513	8,991	6,408	8,222	5,611	7,754	5,89	8,289	5,112	7,52	3,772	7,687	4,178	8,723	5,787	8,155	2,2	9,024	6,324	8,021	5,685	7,854	5,648	7,62	4,35	7,219	5,896	8,656	5,244	8,122	5,281	7,386	5,317	7,286	6,95	8,389	4,584	7,654	6,875	8,59	4,621	7,353	4,345	7,453	4,657
205	4,482	8,489	2,101	8,556	5,471	9,024	6,384	8,255	5,558	7,787	5,733	8,322	5,115	7,553	3,726	7,754	4,169	8,757	5,814	8,189	0,5	9,057	6,387	8,055	5,7	7,888	5,604	7,654	4,358	7,253	5,919	8,69	5,262	8,155	5,314	7,42	5,293	7,32	6,995	8,422	4,575	7,687	6,941	8,623	4,615	7,386	4,808	7,487	4,654
206	4,482	8,523	2,494	8,59	5,449	9,057	6,381	8,289	5,552	7,821	5,678	8,356	5,094	7,587	3,526	7,787	4,142	8,79	5,811	8,222	0,5	9,124	6,369	8,088	5,715	7,921	5,558	7,687	0,5	7,286	5,899	8,757	5,292	8,189	5,263	7,453	5,329	7,353	6,995	8,489	4,584	7,721	6,903	8,656	4,654	7,42	4,747	7,52	4,642
207	4,473	8,556	2,53	8,623	5,476	9,124	6,411	8,322	5,552	7,854	0,5	8,389	0,5	7,62	3,754	7,821	4,147	8,824	5,703	8,255	0,5	9,158	6,375	8,122	5,715	7,955	5,591	7,721	0,5	7,32	5,872	8,79	5,293	8,222	5,385	7,52	5,317	7,386	6,992	8,523	4,591	7,754	6,884	8,69	4,713	7,453	4,666	7,553	4,654
208	4,461	8,59	2,092	8,656	5,47	9,158	6,396	8,356	5,648	7,888	0,5	8,456	0,611	7,654	3,846	7,854	4,16	8,857	5,738	8,289	0,5	9,191	6,252	8,155	5,727	7,988	5,582	7,754	0,5	7,353	5,869	8,824	5,275	8,255	5,368	7,553	5,35	7,42	6,951	8,556	4,59	7,787	6,863	8,757	4,741	7,487	4,734	7,587	4,603
209	4,464	8,623	2,143	8,723	5,467	9,191	6,408	8,389	5,681	7,921	0,5	8,489	0,614	7,687	3,921	7,888	4,169	8,89	5,735	8,322	2,707	9,258	6,395	8,189	5,727	8,021	5,57	7,787	0,5	7,42	5,881	8,857	5,244	8,289	5,389	7,587	5,338	7,453	6,992	8,59	4,599	7,821	6,893	8,79	4,66	7,52	4,696	7,62	4,632
210	4,461	8,656	2,41	8,757	5,521	9,225	6,42	8,422	5,679	7,955	0,5	8,523	0,961	7,754	3,934	7,921	4,169	8,924	5,705	8,356	3,525	9,291	6,372	8,222	5,759	8,055	5,603	7,854	0,5	7,453	5,875	8,89	5,292	8,356	5,386	7,62	5,32	7,52	6,995	8,623	4,569	7,854	6,905	8,824	4,648	7,553	4,717	7,654	4,666
211	4,443	8,69	2,353	8,79	5,501	9,258	6,453	8,456	5,7	7,988	0,5	8,59	1,657	7,787	3,997	7,955	4,118	8,957	5,685	8,389	3,674	9,325	6,429	8,255	5,769	8,088	5,453	7,888	0,842	7,487	5,883	8,924	5,277	8,389	5,386	7,654	5,332	7,553	6,986	8,656	4,56	7,888	6,929	8,857	4,666	7,587	4,81	7,687	4,618
212	4,437	8,723	2,443	8,857	5,449	9,291	6,429	8,523	5,766	8,021	0,5	8,623	4,371	7,821	4,041	7,988	4,153	8,991	5,574	8,422	3,747	9,358	6,441	8,322	5,772	8,122	5,221	7,921	3,451	7,553	5,899	8,957	5,244	8,422	5,425	7,687	5,329	7,587	7,025	8,723	4,59	7,921	6,843	8,89	4,738	7,62	4,756	7,721	4,612
213	4,398	8,757	2,752	8,89	5,434	9,325	6,456	8,556	5,7	8,055	0,5	8,656	5,179	7,888	4,012	8,021	4,157	9,024	5,579	8,456	4,023	9,392	6,462	8,356	5,769	8,155	5,209	7,955	3,706	7,587	5,866	8,991	5,241	8,456	5,381	7,721	5,32	7,62	7,046	8,757	4,587	7,955	6,875	8,924	4,651	7,654	4,795	7,754	4,588
214	4,391	8,79	2,995	8,924	5,473	9,358	6,453	8,59	5,688	8,088	0,5	8,723	5,178	7,921	4,081	8,055	4,118	9,057	5,498	8,489	3,646	9,425	6,474	8,389	5,79	8,189	5,218	7,988	4,014	7,62	5,875	9,024	5,244	8,489	5,362	7,754	5,359	7,654	7,026	8,79	4,56	7,988	6,785	8,991	4,71	7,687	4,822	7,787	4,593
215	4,365	8,824	3,134	8,991	5,477	9,392	6,451	8,623	5,744	8,122	1,063	8,757	5,196	7,955	4,084	8,088	4,133	9,091	4,735	8,556	3,106	9,459	6,453	8,422	5,814	8,255	5,191	8,021	4,189	7,654	5,832	9,057	5,241	8,523	5,353	7,787	5,32	7,687	7,026	8,824	4,578	8,021	6,776	9,024	4,594	7,721	4,853	7,821	4,624
216	4,359	8,857	2,817	9,024	5,47	9,425	6,453	8,656	5,745	8,155	2,059	8,79	5,157	7,988	4,129	8,122	4,138	9,124	3,79	8,59	3,844	9,525	6,417	8,456	5,82	8,289	5,305	8,055	4,283	7,687	5,895	9,091	5,175	8,556	5,383	7,821	5,317	7,721	7,046	8,857	4,572	8,055	6,767	9,057	4,672	7,754	4,831	7,854	4,609
217	4,341	8,89	3,37	9,057	5,471	9,459	6,417	8,69	5,769	8,222	2,788	8,824	5,136	8,021	4,132	8,155	4,165	9,158	4,051	8,656	2,86	9,559	6,534	8,489	5,808	8,322	5,437	8,088	4,319	7,721	5,889	9,158	5,098	8,59	5,359	7,854	5,32	7,754	7,038	8,89	4,587	8,088	6,77	9,091	4,678	7,787	4,999	7,888	4,597
218	4,334	8,924	3,784	9,091	5,498	9,492	6,443	8,723	5,82	8,255	3,784	8,857	5,112	8,055	4,123	8,189	4,129	9,191	3,979	8,69	3,43	9,626	6,514	8,523	5,823	8,356	5,477	8,122	4,427	7,754	5,857	9,191	2,195	8,623	5,332	7,888	5,35	7,787	7,034	8,957	4,572	8,122	6,74	9,124	4,516	7,821	4,856	7,921	4,587
219	4,334	8,957	3,953	9,124	5,528	9,525	6,48	8,79	5,761	8,289	4,445	8,89	5,1	8,088	4,156	8,222	4,114	9,225	4,045	8,723	3,532	9,659	6,51	8,556	5,811	8,389	5,534	8,155	4,428	7,787	5,871	9,225	0,5	8,656	5,266	7,921	5,353	7,821	7,068	8,991	4,537	8,155	6,764	9,158	4,538	7,854	4,894	7,955	4,596
220	4,353	8,991	4,081	9,158	5,528	9,559	6,486	8,824	5,817	8,322	4,086	8,924	5,109	8,122	4,13	8,255	4,102	9,258	4,11	8,757	3,565	9,693	6,586	8,623	5,811	8,422	5,564	8,189	4,482	7,821	5,875	9,258	0,5	8,69	5,308	7,955	5,356	7,854	7,038	9,024	4,578	8,189	6,725	9,191	4,608	7,888	4,859	7,988	4,62
221	4,323	9,024	4,156	9,191	5,501	9,592	6,439	8,857	5,817	8,356	4,483	8,957	5,112	8,155	4,153	8,289	4,132	9,291	4,021	8,824	3,703	9,726	6,609	8,656	5,811	8,456	5,57	8,222	4,467	7,854	5,881	9,291	0,5	8,757	5,281	7,988	5,368	7,888	7,038	9,057	4,557	8,222	6,728	9,258	4,053	7,921	4,991	8,021	4,552
222	4,295	9,057	4,069	9,225	5,543	9,626	6,528	8,89	5,794	8,389	4,659	8,991	5,091	8,189	4,154	8,322	4,163	9,325	4,024	8,857	3,988	9,793	6,589	8,69	5,721	8,489	5,561	8,255	4,505	7,888	5,902	9,325	2,992	8,79	5,239	8,021	5,362	7,921	7,011	9,091	4,5	8,255	6,796	9,291	2,869	7,955	4,916	8,055	4,587
223	4,304	9,091	4,132	9,258	5,564	9,659	6,495	8,924	5,892	8,422	5,017	9,024	5,109	8,222	4,189	8,356	4,13	9,358	4,132	8,89	4,078	9,826	6,541	8,723	5,859	8,523	5,561	8,289	4,479	7,921	5,931	9,358	5,134	8,824	5,28	8,055	5,356	7,955	7,062	9,158	4,506	8,289	6,74	9,325	2,122	7,988	4,082	8,088	4,575
224	4,262	9,124	4,315	9,291	5,525	9,693	6,504	8,957	5,842	8,456	5,361	9,057	5,112	8,255	4,166	8,389	4,135	9,392	4,283	8,957	4,219	9,86	6,565	8,757	5,844	8,556	5,546	8,322	4,485	7,955	5,914	9,392	5,502	8,89	5,266	8,088	5,362	7,988	7,055	9,191	4,517	8,322	6,725	9,358	1,306	8,021	0,709	8,122	4,593
225	4,241	9,158	4,242	9,325	5,525	9,759	6,525	8,991	5,847	8,489	5,404	9,091	5,112	8,289	4,169	8,422	4,168	9,425	4,459	8,991	0,5	9,926	6,609	8,79	5,853	8,59	5,33	8,356	4,44	7,988	5,934	9,425	5,506	8,924	5,283	8,122	5,377	8,021	7,16	9,225	4,521	8,356	6,734	9,392	1,294	8,088	0,5	8,189	4,593
226	4,241	9,191	4,211	9,358	5,51	9,793	6,537	9,024	5,788	8,523	5,425	9,124	5,115	8,322	4,268	8,456	4,178	9,459	4,543	9,024	0,5	9,96	6,553	8,824	5,847	8,623	5,326	8,389	4,479	8,021	5,908	9,459	5,537	8,957	5,251	8,155	5,383	8,055	7,097	9,258	4,56	8,389	6,743	9,425	2,008	8,122	0,5	8,222	4,599
227	4,229	9,225	4,205	9,392	5,531	9,826	6,583	9,091	5,859	8,556	2,586	9,158	5,109	8,356	4,205	8,489	4,169	9,492	4,615	9,091	0,5	10,027	5,014	8,89	5,859	8,69	5,326	8,422	4,476	8,055	5,911	9,492	5,563	8,991	5,259	8,189	5,371	8,088	7,035	9,291	4,56	8,422	6,776	9,459	2,884	8,155	1,9	8,255	4,623
228	4,196	9,258	4,019	9,425	5,569	9,86	6,58	9,124	5,869	8,59	2,908	9,191	5,109	8,389	4,198	8,523	4,13	9,525	4,651	9,124	0,674	10,06	5,211	8,924	5,862	8,723	4,621	8,456	4,542	8,088	5,946	9,525	5,573	9,024	5,286	8,255	5,377	8,122	7,103	9,325	4,659	8,456	6,749	9,525	4,519	8,222	3,822	8,322	4,648
229	4,169	9,291	4,114	9,459	5,531	9,893	6,55	9,158	5,817	8,656	3,667	9,258	5,133	8,422	4,195	8,556	4,168	9,559	4,528	9,158	2,161	10,094	5,664	8,957	5,826	8,757	4,561	8,523	4,494	8,122	5,932	9,592	5,558	9,057	5,311	8,289	5,371	8,155	7,068	9,392	4,591	8,489	6,806	9,559	4,653	8,255	4,083	8,356	4,624
230	4,166	9,325	4,159	9,492	5,534	9,926	6,532	9,191	5,814	8,69	4,577	9,291	5,115	8,489	4,258	8,59	4,157	9,592	4,438	9,191	3,436	10,127	6,152	8,991	5,844	8,79	4,83	8,556	4,485	8,155	5,961	9,626	5,516	9,091	5,284	8,322	5,383	8,189	7,097	9,425	4,596	8,523	6,806	9,592	4,725	8,289	4,192	8,389	4,636
231	4,198	9,358	4,172	9,525	5,537	9,96	6,541	9,225	5,823	8,723	4,104	9,325	5,076	8,523	4,256	8,623	4,094	9,626	4,861	9,258	4,165	10,194	6,299	9,024	5,859	8,824	5,139	8,59	4,525	8,189	5,938	9,659	5,588	9,124	5,341	8,356	5,359	8,222	7,112	9,459	4,587	8,556	6,818	9,626	4,729	8,322	4,238	8,422	4,651
232	4,178	9,392	4,169	9,559	5,525	9,993	6,571	9,258	5,863	8,757	4,559	9,358	5,091	8,556	4,277	8,656	4,111	9,659	4,909	9,291	4,069	10,227	6,455	9,057	5,847	8,857	5,319	8,623	4,506	8,222	5,944	9,693	5,57	9,158	5,323	8,389	5,395	8,255	7,104	9,492	4,575	8,59	6,851	9,659	4,777	8,356	4,309	8,456	4,651
233	4,192	9,425	4,178	9,592	5,534	10,027	6,556	9,291	5,866	8,79	4,077	9,392	5,097	8,59	4,271	8,69	4,178	9,693	5,149	9,325	4,069	10,261	6,498	9,091	5,82	8,89	5,269	8,656	4,521	8,255	5,932	9,726	5,603	9,191	5,314	8,422	5,407	8,322	7,035	9,525	4,557	8,623	6,884	9,693	4,829	8,389	4,347	8,489	4,666
234	4,204	9,459	4,169	9,626	5,536	10,06	6,562	9,358	5,89	8,824	4,489	9,425	5,115	8,623	4,28	8,723	4,184	9,726	5,239	9,392	3,253	10,328	6,519	9,124	5,284	8,924	5,385	8,69	4,47	8,289	5,934	9,759	5,618	9,225	5,383	8,456	5,42	8,356	7,1	9,559	4,557	8,656	6,837	9,726	4,885	8,422	4,353	8,523	4,651
235	4,216	9,492	4,198	9,659	5,551	10,094	6,571	9,392	5,812	8,857	4,383	9,492	5,103	8,656	4,277	8,757	4,166	9,759	5,262	9,425	2,554	10,361	6,534	9,158	1,086	8,957	5,269	8,723	4,485	8,322	5,965	9,793	5,636	9,291	5,383	8,489	5,396	8,389	7,124	9,626	4,578	8,69	6,839	9,793	4,919	8,456	4,452	8,556	4,63
236	4,244	9,525	4,189	9,693	5,557	10,127	6,574	9,425	5,832	8,89	4,646	9,525	5,088	8,69	4,277	8,79	4,175	9,793	4,906	9,459	2,878	10,394	6,612	9,225	0,5	8,991	5,319	8,757	4,509	8,356	5,971	9,826	5,612	9,325	5,383	8,523	5,428	8,422	7,053	9,659	4,581	8,723	6,839	9,826	4,949	8,489	4,491	8,59	4,654
237	4,244	9,559	4,211	9,726	5,543	10,16	6,565	9,459	5,85	8,924	4,32	9,559	5,115	8,723	4,295	8,824	4,178	9,826	5,137	9,492	3,442	10,461	6,538	9,258	1,968	9,057	5,506	8,79	4,467	8,389	5,965	9,86	5,621	9,358	5,389	8,556	5,425	8,456	7,104	9,693	4,56	8,757	6,8	9,86	4,901	8,523	4,482	8,623	4,657
238	4,28	9,592	4,184	9,759	5,537	10,194	6,601	9,492	5,85	8,957	4,538	9,592	5,112	8,757	4,115	8,857	4,274	9,86	5,508	9,559	3,209	10,495	6,55	9,291	3,784	9,091	5,347	8,824	4,518	8,422	5,968	9,893	5,573	9,392	5,428	8,59	5,428	8,489	7,089	9,726	4,59	8,79	6,815	9,893	4,886	8,556	4,851	8,656	4,648
239	4,298	9,626	4,207	9,793	5,549	10,227	6,559	9,525	5,871	8,991	4,582	9,626	5,124	8,79	1,879	8,89	4,178	9,893	5,596	9,592	3,106	10,528	6,571	9,325	5,167	9,124	5,281	8,857	4,515	8,456	5,986	9,926	5,567	9,425	5,317	8,623	5,425	8,523	7,103	9,759	4,549	8,824	6,836	9,926	4,916	8,59	5,005	8,69	4,534
240	4,337	9,659	4,207	9,826	5,558	10,261	6,589	9,559	5,919	9,024	3,916	9,693	5,121	8,824	1,068	8,924	4,133	9,926	5,594	9,626	3,202	10,561	6,55	9,358	5,698	9,191	5,256	8,89	4,476	8,489	4,972	9,993	5,528	9,459	5,158	8,656	5,434	8,556	7,119	9,793	4,552	8,857	6,737	9,96	4,973	8,623	4,87	8,723	4,611
241	4,331	9,693	4,21	9,86	5,57	10,294	6,622	9,626	5,932	9,091	4,146	9,726	5,124	8,857	2,123	8,957	4,169	9,96	5,6	9,659	3,977	10,628	6,544	9,392	5,69	9,225	5,467	8,924	4,53	8,523	5,758	10,027	5,234	9,492	5,166	8,69	5,431	8,59	7,094	9,86	4,584	8,89	6,752	10,027	4,973	8,656	4,574	8,757	4,642
242	4,322	9,726	4,25	9,893	5,534	10,361	6,655	9,659	5,892	9,124	3,92	9,759	5,151	8,89	3,841	8,991	4,175	9,993	5,699	9,693	4,3	10,662	6,538	9,425	5,744	9,258	5,508	8,957	4,526	8,556	6,003	10,094	5,238	9,525	5,253	8,723	5,42	8,623	7,122	9,893	4,548	8,924	6,68	10,06	4,97	8,69	4,611	8,79	4,597
243	4,277	9,759	4,253	9,926	5,585	10,394	6,643	9,693	5,626	9,158	4,326	9,793	5,139	8,924	4,155	9,024	4,115	10,027	5,588	9,726	4,375	10,695	6,547	9,492	5,751	9,291	5,44	8,991	4,518	8,59	6,004	10,127	5,13	9,559	5,307	8,757	5,402	8,656	7,062	9,926	4,596	8,957	6,697	10,094	4,958	8,723	4,963	8,824	4,611
244	4,403	9,793	4,226	9,96	5,582	10,428	6,646	9,726	4,907	9,191	4,412	9,826	5,169	8,957	4,327	9,057	4,135	10,06	5,687	9,759	4,302	10,762	6,547	9,525	5,811	9,325	5,227	9,024	4,482	8,623	5,98	10,16	5,259	9,592	5,227	8,79	5,431	8,69	6,993	9,96	4,59	8,991	6,808	10,127	4,902	8,757	5,009	8,857	4,618
245	4,388	9,826	4,208	9,993	5,534	10,461	6,646	9,759	3,946	9,258	4,249	9,86	5,169	8,991	4,31	9,091	4,129	10,094	5,643	9,793	4,045	10,795	6,535	9,559	5,866	9,358	5,499	9,057	4,518	8,656	5,968	10,194	5,268	9,626	5,293	8,824	5,42	8,723	7,058	9,993	4,608	9,024	6,785	10,16	4,871	8,79	5,016	8,89	4,618
246	4,415	9,86	4,226	10,027	5,569	10,495	6,664	9,793	5,35	9,325	4,301	9,893	5,193	9,024	4,265	9,124	4,166	10,127	5,642	9,826	4,078	10,829	6,571	9,592	5,901	9,392	5,183	9,091	4,515	8,69	5,971	10,227	5,23	9,659	5,29	8,857	5,399	8,757	7,1	10,06	4,614	9,057	6,782	10,194	4,937	8,824	4,691	8,924	4,603
247	4,431	9,893	4,172	10,06	5,534	10,528	6,649	9,826	5,494	9,358	4,376	9,926	5,178	9,057	4,295	9,158	4,244	10,16	5,663	9,86	4,189	10,896	6,55	9,626	5,899	9,425	5,181	9,124	4,518	8,723	6,001	10,261	5,203	9,693	5,392	8,89	5,426	8,79	7,026	10,094	4,591	9,091	6,767	10,227	4,934	8,857	5,002	8,957	4,635
248	4,4	9,926	4,13	10,094	5,56	10,561	6,691	9,893	5,582	9,392	4,373	9,96	5,202	9,091	4,319	9,191	4,244	10,194	5,696	9,893	4,303	10,929	6,547	9,659	5,922	9,459	5,331	9,158	4,545	8,757	6,004	10,294	5,212	9,726	5,305	8,924	5,42	8,824	7,1	10,127	4,597	9,124	6,803	10,294	5,006	8,89	4,928	8,991	4,627
249	4,464	9,96	4,181	10,127	5,57	10,595	6,656	9,926	5,627	9,425	4,376	9,993	5,196	9,124	4,31	9,225	4,169	10,227	5,672	9,926	4,465	10,963	6,516	9,693	5,899	9,492	5,362	9,191	4,62	8,79	6,001	10,328	5,274	9,759	5,361	8,957	5,42	8,857	7,053	10,16	4,641	9,158	6,803	10,328	4,94	8,924	3,607	9,024	4,642
250	4,464	9,993	4,178	10,16	5,582	10,628	6,655	9,96	5,621	9,459	4,805	10,027	5,181	9,158	4,331	9,258	4,178	10,261	5,708	9,96	4,51	10,996	6,592	9,759	5,925	9,525	5,401	9,225	4,63	8,824	5,983	10,361	5,238	9,793	5,389	9,024	5,399	8,89	7,136	10,194	4,594	9,191	6,802	10,361	4,964	8,957	0,5	9,057	4,63
251	4,464	10,027	4,172	10,194	5,591	10,662	6,703	9,993	5,66	9,492	4,22	10,06	5,193	9,191	4,334	9,291	4,178	10,294	5,678	10,027	4,54	11,063	6,55	9,793	5,937	9,592	5,44	9,258	4,627	8,857	6,004	10,394	5,355	9,826	5,353	9,057	5,426	8,924	7,104	10,227	4,648	9,225	6,773	10,394	4,937	8,991	0,5	9,091	4,627
252	4,467	10,06	4,118	10,227	5,573	10,695	6,706	10,027	5,7	9,525	4,364	10,094	5,175	9,225	4,319	9,325	4,169	10,328	5,666	10,06	4,505	11,096	6,583	9,826	5,968	9,626	5,467	9,325	4,579	8,89	6,004	10,428	5,281	9,893	5,416	9,091	5,378	8,957	7,038	10,294	4,648	9,258	6,785	10,428	4,97	9,024	0,5	9,158	4,654
253	4,44	10,094	4,171	10,261	5,558	10,729	6,697	10,06	5,715	9,559	4,332	10,127	5,19	9,258	4,355	9,358	4,169	10,361	5,669	10,094	4,45	11,13	6,589	9,86	5,899	9,659	5,285	9,358	4,593	8,924	6,025	10,495	5,323	9,926	5,399	9,124	5,395	8,991	7,035	10,328	4,594	9,291	6,767	10,461	4,998	9,057	1,138	9,191	4,666
254	4,473	10,127	4,222	10,294	5,546	10,762	6,733	10,094	5,715	9,592	4,166	10,16	5,184	9,325	4,35	9,392	4,204	10,394	5,696	10,127	4,51	11,197	6,583	9,893	5,761	9,693	5,404	9,392	4,701	8,957	6,043	10,528	5,278	9,993	5,5	9,158	5,431	9,057	7,14	10,361	4,603	9,325	6,764	10,495	4,997	9,091	2,48	9,225	4,639
255	4,449	10,16	4,208	10,328	5,558	10,795	6,737	10,16	5,615	9,626	4,418	10,194	5,187	9,358	4,35	9,425	4,169	10,428	5,702	10,16	4,557	11,23	6,559	9,926	4,278	9,726	4,846	9,425	4,596	8,991	6,013	10,561	5,149	10,027	5,51	9,191	5,402	9,091	7,092	10,394	4,6	9,358	6,743	10,561	5,006	9,124	3,518	9,258	4,621
256	4,464	10,194	4,178	10,361	5,564	10,829	6,74	10,194	5,718	9,693	4,676	10,227	5,199	9,392	4,365	9,459	4,232	10,461	5,678	10,194	4,513	11,263	6,595	9,96	1,516	9,759	1,148	9,459	4,635	9,024	6,013	10,595	5,337	10,06	5,497	9,225	5,423	9,124	7,104	10,428	4,557	9,392	6,74	10,595	4,871	9,158	4,001	9,291	4,654
257	4,467	10,227	4,195	10,394	5,591	10,862	6,749	10,227	5,735	9,726	4,576	10,261	5,181	9,425	4,317	9,492	4,175	10,495	5,711	10,227	4,246	11,297	6,565	9,993	0,679	9,826	0,5	9,492	4,654	9,057	6,043	10,628	5,308	10,094	5,491	9,258	5,425	9,158	7,038	10,461	4,572	9,425	6,805	10,628	4,886	9,191	4,125	9,325	4,669
258	4,506	10,261	4,181	10,428	5,543	10,929	6,698	10,261	5,738	9,759	4,369	10,328	5,187	9,459	4,353	9,525	4,184	10,528	5,726	10,261	4,415	11,364	6,574	10,06	2,659	9,86	0,5	9,525	4,654	9,091	6,049	10,662	5,38	10,127	5,531	9,291	5,455	9,191	7,089	10,528	4,581	9,459	6,758	10,662	4,883	9,225	4,336	9,358	4,701
259	4,509	10,294	4,166	10,461	5,564	10,963	6,739	10,294	5,736	9,793	4,168	10,361	5,205	9,492	4,356	9,559	4,184	10,561	5,7	10,294	4,509	11,397	6,534	10,094	4,027	9,893	0,5	9,592	4,651	9,124	6,037	10,695	5,392	10,16	5,546	9,325	5,414	9,225	7,131	10,561	4,572	9,492	6,725	10,695	4,94	9,258	4,217	9,392	4,63
260	4,509	10,328	4,169	10,495	5,504	10,996	6,728	10,328	5,793	9,826	3,139	10,428	5,184	9,525	4,373	9,592	4,207	10,595	5,786	10,328	4,59	11,43	6,583	10,127	5,508	9,96	0,533	9,626	4,695	9,158	6,043	10,729	5,386	10,194	5,543	9,358	5,402	9,258	7,135	10,595	4,608	9,525	6,766	10,729	4,907	9,291	4,898	9,425	4,689
261	4,503	10,361	4,21	10,528	5,57	11,029	6,721	10,361	5,739	9,86	1,883	10,461	5,19	9,559	4,368	9,626	4,184	10,628	5,789	10,361	4,522	11,464	6,544	10,16	5,657	9,993	0,764	9,659	4,681	9,191	5,977	10,762	5,419	10,227	5,546	9,392	5,392	9,291	7,126	10,628	4,59	9,559	6,793	10,795	4,736	9,325	4,99	9,459	4,678
262	4,497	10,394	4,186	10,561	5,573	11,063	6,694	10,428	5,685	9,893	1,695	10,495	5,19	9,592	4,356	9,659	4,157	10,662	5,779	10,394	4,549	11,497	6,577	10,194	5,504	10,027	0,5	9,693	4,609	9,225	5,563	10,795	5,405	10,261	5,549	9,425	5,389	9,325	7,101	10,662	4,59	9,592	6,77	10,829	4,681	9,358	5,011	9,525	4,666
263	4,506	10,428	4,244	10,595	5,573	11,096	6,733	10,461	5,679	9,926	1,366	10,528	5,178	9,626	4,385	9,693	4,178	10,695	5,795	10,428	4,485	11,531	6,598	10,227	5,654	10,06	0,5	9,759	4,615	9,258	5,419	10,829	5,446	10,294	5,537	9,459	5,395	9,358	7,124	10,729	4,569	9,626	6,793	10,862	4,648	9,392	5,078	9,559	4,69
264	4,503	10,461	4,208	10,628	5,585	11,13	6,679	10,495	5,517	9,96	1,981	10,595	5,202	9,659	4,376	9,726	4,219	10,729	5,817	10,495	4,497	11,564	6,562	10,261	5,633	10,094	0,581	9,793	4,66	9,291	5,983	10,896	5,431	10,328	5,558	9,492	5,383	9,392	7,164	10,762	4,552	9,659	6,776	10,896	4,749	9,425	5,027	9,592	4,696
265	4,497	10,495	4,198	10,662	5,576	11,163	6,691	10,528	0,5	9,993	2,452	10,628	5,184	9,693	4,35	9,759	4,169	10,762	5,805	10,528	4,632	11,598	6,535	10,328	5,67	10,127	1,989	9,826	4,66	9,325	5,968	10,929	5,455	10,361	5,543	9,525	5,392	9,425	7,114	10,795	4,596	9,693	6,796	10,929	4,807	9,459	4,991	9,626	4,72
266	4,539	10,528	4,213	10,695	5,591	11,197	6,664	10,561	0,5	10,094	2,427	10,662	5,184	9,726	4,382	9,793	4,166	10,795	5,805	10,561	4,507	11,631	6,58	10,361	5,688	10,16	3,18	9,86	4,621	9,358	6,028	10,963	5,515	10,394	5,534	9,559	5,362	9,459	7,143	10,829	4,569	9,726	6,757	10,963	4,924	9,525	5,017	9,659	4,729
267	4,497	10,561	4,208	10,729	5,582	11,23	6,607	10,595	0,5	10,16	2,639	10,695	5,184	9,759	4,424	9,826	4,208	10,829	5,814	10,595	4,56	11,664	6,583	10,394	5,739	10,194	4,437	9,893	4,627	9,392	5,956	10,996	5,501	10,461	5,531	9,592	5,362	9,492	7,15	10,862	4,593	9,759	6,74	10,996	4,763	9,559	4,997	9,693	4,72
268	4,485	10,595	4,172	10,762	5,576	11,263	6,586	10,628	1,87	10,227	2,655	10,729	5,163	9,793	4,383	9,86	4,169	10,862	5,793	10,628	4,513	11,698	6,556	10,428	5,769	10,227	4,85	9,926	4,642	9,425	5,965	11,029	5,48	10,495	5,563	9,659	5,371	9,525	7,218	10,896	4,522	9,793	6,754	11,063	4,956	9,592	5,013	9,726	4,705
269	4,506	10,628	4,247	10,795	5,591	11,297	6,55	10,695	5,383	10,294	2,88	10,762	5,172	9,826	4,412	9,893	4,201	10,896	5,822	10,662	4,461	11,731	6,583	10,461	5,742	10,261	5,038	9,96	4,69	9,459	6,01	11,096	5,546	10,528	5,627	9,693	5,371	9,559	7,182	10,963	4,581	9,826	6,725	11,096	4,923	9,626	5,021	9,759	4,699
270	4,533	10,662	4,211	10,829	5,585	11,33	6,568	10,729	5,713	10,361	3,262	10,795	5,124	9,86	4,419	9,926	4,178	10,929	5,817	10,695	4,665	11,765	6,586	10,495	5,766	10,294	5,054	9,993	4,633	9,492	6,022	11,13	5,513	10,561	5,588	9,726	5,353	9,592	7,105	10,996	4,552	9,86	6,679	11,13	4,913	9,659	5,01	9,793	4,687
271	4,494	10,695	4,22	10,862	5,597	11,364	6,532	10,762	5,853	10,394	3,04	10,829	5,136	9,893	4,428	9,96	4,178	10,963	5,889	10,729	4,738	11,798	6,609	10,528	5,775	10,328	5,16	10,027	4,66	9,525	6,055	11,163	5,537	10,595	5,654	9,759	5,353	9,626	7,185	11,029	4,546	9,893	6,664	11,163	4,973	9,693	5,06	9,826	4,705
272	4,56	10,729	4,277	10,896	5,603	11,397	6,55	10,795	5,796	10,428	3,253	10,862	5,124	9,926	4,431	9,993	4,192	10,996	5,856	10,762	4,738	11,832	6,619	10,595	5,802	10,361	5,112	10,06	4,639	9,559	6,037	11,197	5,495	10,628	5,657	9,793	5,362	9,659	7,173	11,063	4,54	9,926	6,778	11,197	5,034	9,726	5,057	9,86	4,702
273	4,575	10,762	4,283	10,929	5,567	11,43	6,486	10,829	5,769	10,461	3,234	10,896	5,145	9,96	4,431	10,027	4,259	11,029	5,838	10,795	4,742	11,865	6,583	10,628	5,817	10,428	5,157	10,094	4,699	9,592	6,052	11,23	5,48	10,662	5,633	9,826	5,368	9,693	7,221	11,096	4,59	9,96	6,671	11,23	5,087	9,759	4,997	9,893	4,72
274	4,587	10,795	4,298	10,963	5,582	11,464	6,472	10,862	5,814	10,495	2,895	10,963	5,127	9,993	4,446	10,06	4,196	11,063	5,928	10,829	4,744	11,898	6,589	10,662	5,814	10,461	5,177	10,127	4,711	9,626	6,022	11,263	5,471	10,695	5,627	9,86	5,383	9,726	7,221	11,163	4,602	9,993	6,631	11,263	5,028	9,793	5,057	9,926	4,702
275	4,543	10,829	4,295	10,996	5,591	11,531	6,417	10,896	5,814	10,528	2,657	10,996	5,115	10,027	4,419	10,094	4,195	11,096	5,902	10,862	4,847	11,932	6,577	10,695	5,799	10,495	5,214	10,16	4,684	9,659	6,043	11,297	5,528	10,729	5,657	9,893	5,356	9,759	7,218	11,197	4,645	10,027	6,694	11,33	5,156	9,826	5,075	9,96	4,741
276	4,54	10,862	4,277	11,029	5,609	11,564	6,336	10,963	5,817	10,561	2,622	11,029	5,079	10,094	4,437	10,127	4,229	11,13	5,862	10,896	4,856	11,965	6,586	10,729	5,793	10,528	5,16	10,194	4,651	9,693	6,055	11,33	5,623	10,762	5,703	9,926	5,356	9,826	7,138	11,23	4,636	10,06	6,667	11,364	5,097	9,86	5,124	9,993	4,765
277	4,551	10,896	4,236	11,063	5,618	11,598	6,297	10,996	5,799	10,628	2,368	11,063	5,067	10,127	4,419	10,16	4,208	11,163	5,892	10,963	4,793	11,999	6,574	10,762	5,754	10,561	5,268	10,227	4,696	9,726	6,034	11,364	5,601	10,795	5,712	9,96	5,365	9,86	7,209	11,263	4,624	10,094	6,769	11,397	5,081	9,893	5,108	10,027	4,762
278	4,546	10,929	4,31	11,096	5,607	11,631	6,234	11,029	5,817	10,662	2,408	11,096	5,087	10,16	4,422	10,194	4,244	11,197	5,895	10,996	4,681	12,032	6,586	10,795	5,784	10,595	5,394	10,261	4,693	9,759	6,022	11,397	5,666	10,829	5,727	9,993	5,401	9,893	7,24	11,297	4,636	10,127	6,77	11,43	5,076	9,926	5,082	10,06	4,759
279	4,543	10,963	4,265	11,13	5,606	11,664	6,125	11,063	5,841	10,695	2,393	11,13	5,1	10,194	4,392	10,227	4,22	11,23	5,852	11,029	4,689	12,066	6,583	10,862	5,634	10,628	5,344	10,294	4,654	9,793	6,043	11,43	5,603	10,862	5,738	10,027	5,386	9,926	7,167	11,364	4,606	10,16	6,709	11,464	4,974	9,96	5,145	10,094	4,724
280	4,549	10,996	4,244	11,163	5,624	11,698	6,106	11,096	5,823	10,729	2,192	11,163	5,088	10,227	4,406	10,261	4,175	11,263	5,898	11,063	4,663	12,099	6,589	10,896	3,582	10,662	5,287	10,328	4,717	9,826	6,055	11,497	5,317	10,896	5,727	10,06	5,383	9,96	7,182	11,397	4,642	10,194	6,67	11,497	5,052	9,993	5,115	10,127	4,771
281	4,555	11,029	4,289	11,197	5,642	11,731	6,032	11,13	5,814	10,762	2,146	11,197	5,109	10,261	4,409	10,294	4,201	11,297	5,847	11,096	4,735	12,132	6,577	10,929	0,5	10,695	5,41	10,361	4,684	9,86	6,043	11,531	0,5	10,963	5,721	10,094	5,347	9,993	7,221	11,43	4,618	10,227	6,785	11,531	5,072	10,027	5,031	10,194	4,768
282	4,549	11,063	4,262	11,23	5,633	11,765	5,947	11,163	5,853	10,795	2,062	11,23	5,094	10,294	4,4	10,328	4,202	11,33	5,928	11,13	4,852	12,166	6,577	10,963	0,5	10,762	5,252	10,394	4,648	9,893	6,061	11,564	1,204	10,996	5,724	10,127	5,353	10,027	7,249	11,464	4,525	10,261	6,811	11,598	5,013	10,06	3,425	10,227	4,774
283	4,54	11,096	4,259	11,263	5,6	11,798	5,854	11,197	5,856	10,829	1,824	11,263	5,088	10,328	4,428	10,361	4,184	11,364	5,883	11,163	4,876	12,199	6,583	10,996	1,159	10,795	5,376	10,428	4,66	9,926	6,091	11,598	5,659	11,063	5,745	10,194	5,383	10,06	7,222	11,497	4,533	10,294	6,704	11,631	4,961	10,094	0,5	10,261	4,792
284	4,548	11,13	4,309	11,297	5,609	11,832	5,823	11,23	5,799	10,862	0,5	11,297	5,094	10,361	4,413	10,394	4,235	11,397	5,883	11,197	4,955	12,233	6,598	11,029	3,062	10,829	5,431	10,495	4,672	9,96	6,053	11,631	5,847	11,096	5,709	10,227	5,353	10,094	7,213	11,531	4,581	10,328	6,67	11,664	5,084	10,127	0,5	10,294	4,789
285	4,54	11,163	4,286	11,33	5,624	11,865	5,622	11,297	5,778	10,896	0,5	11,33	5,115	10,394	4,437	10,428	4,244	11,43	5,817	11,23	4,988	12,266	6,55	11,063	4,246	10,862	5,425	10,528	4,66	9,993	6,079	11,664	5,859	11,13	5,78	10,261	5,383	10,127	7,273	11,598	4,587	10,361	6,793	11,698	5,043	10,16	0,5	10,328	4,816
286	4,533	11,197	4,286	11,364	5,621	11,898	5,546	11,33	5,886	10,929	0,5	11,364	5,112	10,428	4,431	10,461	4,247	11,464	5,883	11,263	5,126	12,299	6,426	11,13	5,36	10,929	5,443	10,561	4,693	10,027	6,089	11,698	5,877	11,163	5,763	10,294	5,389	10,16	7,249	11,631	4,632	10,394	6,776	11,731	5,049	10,194	1,81	10,394	4,823
287	4,56	11,23	4,286	11,397	5,654	11,932	5,459	11,364	5,868	10,963	0,5	11,43	5,115	10,461	4,449	10,495	4,264	11,497	5,892	11,297	5,043	12,333	6,513	11,163	5,494	10,963	5,338	10,595	4,615	10,094	6,098	11,731	5,893	11,197	5,742	10,328	5,356	10,194	7,221	11,664	4,603	10,428	6,725	11,765	5,049	10,227	3,261	10,428	4,811
288	4,569	11,263	4,31	11,43	5,654	11,965	5,431	11,397	5,788	10,996	0,5	11,464	5,115	10,495	4,47	10,528	4,289	11,531	5,899	11,33	5,105	12,366	6,531	11,197	5,627	10,996	5,392	10,628	4,678	10,127	6,104	11,765	5,872	11,23	5,766	10,361	5,356	10,227	7,251	11,698	4,593	10,461	6,673	11,798	5,115	10,261	3,969	10,461	4,793
289	4,54	11,297	4,31	11,464	5,633	11,999	5,416	11,43	5,763	11,063	0,5	11,497	5,112	10,528	4,464	10,561	4,247	11,564	5,889	11,397	5,088	12,4	6,588	11,23	5,504	11,029	5,41	10,662	4,687	10,16	6,106	11,798	5,899	11,263	5,715	10,394	5,392	10,261	7,221	11,731	4,581	10,495	6,679	11,865	5,166	10,294	4,228	10,495	4,819
290	4,552	11,33	4,316	11,497	5,633	12,066	5,353	11,464	5,838	11,096	0,5	11,564	5,094	10,561	4,488	10,595	4,223	11,598	5,886	11,43	5,016	12,433	6,58	11,263	5,489	11,063	5,452	10,695	4,66	10,194	6,101	11,865	5,896	11,297	5,694	10,428	5,383	10,294	7,23	11,798	4,575	10,528	6,721	11,898	5,121	10,328	4,421	10,528	4,841
291	4,512	11,364	4,322	11,531	5,642	12,099	5,353	11,497	5,794	11,13	0,5	11,598	5,109	10,595	4,464	10,628	4,265	11,631	5,907	11,464	4,985	12,467	6,51	11,297	5,663	11,096	5,467	10,729	4,639	10,227	6,092	11,898	5,868	11,33	5,703	10,461	5,359	10,328	7,201	11,832	4,639	10,561	6,597	11,932	5,055	10,361	5,078	10,561	4,841
292	4,542	11,397	4,31	11,564	5,627	12,132	5,38	11,531	5,766	11,163	0,5	11,631	5,097	10,628	4,476	10,662	4,256	11,664	5,931	11,497	4,973	12,5	6,576	11,33	5,747	11,13	5,431	10,762	4,651	10,261	6,109	11,932	5,788	11,364	5,727	10,495	5,347	10,361	7,212	11,865	4,594	10,595	6,612	11,965	5,076	10,394	5,097	10,595	4,838
293	4,545	11,43	4,334	11,598	5,663	12,166	4,975	11,564	5,739	11,197	0,5	11,664	5,13	10,662	4,503	10,695	4,274	11,698	5,934	11,531	4,958	12,533	6,576	11,397	5,703	11,163	5,455	10,795	4,719	10,294	6,095	11,965	3,737	11,397	5,709	10,528	5,347	10,394	7,273	11,898	4,581	10,628	6,682	11,999	5,115	10,428	5,07	10,628	4,832
294	4,552	11,464	4,31	11,631	5,669	12,199	3,07	11,631	5,739	11,23	0,5	11,731	5,115	10,695	4,521	10,729	4,247	11,731	5,896	11,564	4,958	12,567	6,601	11,43	5,757	11,197	5,47	10,829	4,657	10,328	6,095	11,999	0,5	11,464	5,715	10,561	5,347	10,428	7,12	11,932	4,587	10,662	6,535	12,032	4,992	10,461	5,09	10,662	4,832
295	4,516	11,497	4,283	11,664	5,672	12,233	3,625	11,664	5,847	11,263	0,5	11,765	5,106	10,729	4,503	10,762	4,232	11,765	5,895	11,598	4,999	12,6	6,6	11,464	5,742	11,23	5,528	10,862	4,699	10,361	6,038	12,032	0,5	11,497	5,7	10,595	5,317	10,461	7,215	11,999	4,639	10,695	6,715	12,066	5,015	10,528	5,123	10,695	4,865
296	4,542	11,531	4,283	11,698	5,624	12,266	5,239	11,698	5,794	11,297	0,5	11,798	5,109	10,762	4,518	10,795	4,244	11,798	5,904	11,631	4,802	12,634	6,598	11,497	5,724	11,263	5,468	10,896	4,639	10,394	5,86	12,066	0,907	11,564	5,7	10,628	5,329	10,495	6,298	12,032	4,591	10,729	6,589	12,132	4,956	10,561	5,081	10,729	4,841
297	4,552	11,564	4,31	11,731	5,678	12,299	3,568	11,765	5,775	11,33	0,5	11,865	5,103	10,795	4,518	10,829	4,208	11,832	5,868	11,664	4,9	12,701	6,517	11,531	5,697	11,297	5,491	10,929	4,702	10,428	5,856	12,099	3,457	11,598	5,7	10,695	5,356	10,528	0,5	12,099	4,59	10,762	6,64	12,166	4,937	10,595	5,106	10,762	4,873
298	4,522	11,598	4,298	11,765	5,621	12,333	3,477	11,798	5,814	11,364	0,5	11,898	5,088	10,829	4,524	10,862	4,253	11,865	5,899	11,698	4,937	12,734	6,556	11,564	5,775	11,364	5,474	10,963	4,696	10,461	5,878	12,132	5,533	11,631	5,643	10,729	5,332	10,561	3,027	12,132	4,611	10,795	6,583	12,199	5,036	10,628	5,091	10,795	4,882
299	4,552	11,631	4,283	11,798	5,645	12,366	4,759	11,865	5,82	11,397	0,5	11,932	5,082	10,862	4,554	10,896	4,283	11,898	5,862	11,731	4,958	12,767	6,612	11,598	5,817	11,397	5,431	10,996	4,657	10,495	5,823	12,166	5,612	11,664	5,709	10,762	5,329	10,628	6,182	12,166	4,56	10,829	6,64	12,233	5,007	10,662	5,127	10,829	4,886
300	4,555	11,664	4,322	11,832	5,645	12,4	4,538	11,898	5,817	11,43	0,5	11,999	5,1	10,929	4,495	10,929	4,256	11,932	5,899	11,798	4,964	12,801	6,553	11,631	5,817	11,43	5,446	11,029	4,66	10,528	5,781	12,233	5,762	11,698	5,694	10,795	5,293	10,662	6,866	12,199	4,522	10,862	6,672	12,266	5,099	10,695	5,127	10,862	4,883
301	4,563	11,698	4,322	11,865	5,657	12,433	4,3	11,932	5,826	11,464	0,5	12,032	5,106	10,963	4,509	10,963	4,241	11,965	5,895	11,832	4,928	12,834	6,579	11,698	5,829	11,464	5,458	11,063	4,713	10,561	5,781	12,266	5,79	11,731	5,664	10,829	5,29	10,695	7,072	12,233	4,59	10,896	6,217	12,299	5,079	10,729	5,217	10,896	4,895
302	4,578	11,731	4,31	11,898	5,684	12,467	5,122	11,999	5,887	11,531	0,5	12,066	5,106	10,996	4,515	10,996	4,244	11,999	5,862	11,865	4,88	12,868	6,589	11,731	5,823	11,497	5,425	11,096	4,648	10,595	5,745	12,299	5,838	11,765	5,646	10,862	5,314	10,729	7,118	12,266	4,522	10,929	4,243	12,333	5,091	10,762	5,215	10,929	4,892
303	4,555	11,765	4,283	11,932	5,642	12,5	4,671	12,032	5,872	11,564	2,14	12,132	5,127	11,029	4,515	11,029	4,232	12,032	5,862	11,898	4,895	12,901	6,609	11,765	5,832	11,531	5,443	11,163	4,683	10,628	5,745	12,333	5,82	11,798	5,66	10,896	5,272	10,762	7,026	12,299	4,558	10,963	6,031	12,4	5,184	10,795	5,16	10,963	4,913
304	4,566	11,798	4,307	11,965	5,657	12,533	5,692	12,066	5,89	11,598	2,865	12,166	5,109	11,063	4,518	11,063	4,175	12,066	5,862	11,932	4,931	12,934	6,577	11,798	5,79	11,564	5,425	11,197	4,681	10,662	5,769	12,366	5,859	11,832	5,498	10,929	5,281	10,795	7,1	12,366	4,537	10,996	6,529	12,467	5,172	10,829	5,16	10,996	4,919
305	4,557	11,832	4,25	11,999	5,684	12,6	5,74	12,132	5,959	11,631	4,163	12,199	5,112	11,096	4,524	11,096	4,28	12,099	5,856	11,965	5,027	12,968	6,598	11,832	5,799	11,598	5,489	11,23	4,651	10,695	5,757	12,4	5,922	11,898	2,12	10,963	5,293	10,829	7,074	12,4	4,575	11,029	6,444	12,5	5,085	10,862	5,166	11,029	4,931
306	4,575	11,865	4,31	12,032	5,684	12,634	4,564	12,166	5,931	11,664	4,585	12,266	5,112	11,13	4,62	11,13	4,28	12,132	5,925	11,999	5,028	13,001	6,589	11,865	5,835	11,631	5,48	11,263	4,666	10,729	5,769	12,433	5,899	11,932	1,591	10,996	5,293	10,862	7,182	12,433	4,587	11,063	6,572	12,533	5,082	10,896	5,151	11,063	4,925
307	4,596	11,898	4,277	12,066	5,691	12,667	5,404	12,233	6,004	11,698	4,609	12,299	5,112	11,163	4,581	11,163	4,271	12,166	5,925	12,032	5,072	13,035	6,664	11,898	5,77	11,664	5,483	11,297	4,738	10,762	5,775	12,467	5,869	11,965	3,544	11,029	5,329	10,896	7,221	12,467	4,557	11,096	6,562	12,567	5,076	10,929	5,198	11,096	4,931
308	4,596	11,932	4,244	12,099	5,676	12,701	5,811	12,266	6,031	11,731	4,522	12,333	5,145	11,197	4,572	11,197	4,226	12,199	5,967	12,066	5,166	13,068	6,631	11,965	5,664	11,698	5,462	11,33	4,721	10,795	5,805	12,5	5,961	11,999	5,5	11,096	5,305	10,929	7,221	12,5	4,597	11,13	6,483	12,6	5,04	10,963	5,16	11,13	4,94
309	4,587	11,965	4,298	12,132	5,727	12,734	5,608	12,299	5,972	11,765	3,934	12,366	5,166	11,23	4,552	11,23	4,274	12,233	5,926	12,099	5,133	13,102	6,595	11,999	5,366	11,731	5,428	11,364	4,717	10,829	5,788	12,533	5,959	12,032	5,584	11,13	5,326	10,963	7,276	12,533	4,557	11,163	6,678	12,634	5,043	10,996	5,253	11,197	4,949
310	4,62	11,999	4,31	12,166	5,684	12,767	5,698	12,366	5,968	11,798	1,807	12,433	5,178	11,263	4,555	11,263	4,253	12,266	5,928	12,132	5,004	13,135	6,606	12,032	3,37	11,765	5,425	11,397	4,727	10,862	5,817	12,567	5,917	12,066	5,579	11,163	5,302	10,996	7,075	12,6	4,549	11,197	6,697	12,667	5,046	11,029	5,16	11,23	4,916
311	4,618	12,032	4,322	12,199	5,73	12,801	5,773	12,4	5,962	11,832	0,536	12,467	5,148	11,297	4,581	11,297	4,262	12,299	5,901	12,166	5,156	13,168	6,664	12,066	3,133	11,832	5,533	11,43	4,708	10,896	5,853	12,6	5,875	12,099	5,654	11,197	5,293	11,029	7,122	12,634	4,587	11,23	6,543	12,701	5,118	11,063	5,265	11,263	4,907
312	4,603	12,066	4,274	12,233	5,703	12,834	5,755	12,433	5,968	11,865	0,5	12,5	5,157	11,33	4,566	11,33	4,241	12,333	5,955	12,233	5,169	13,202	6,601	12,099	5,098	11,865	5,54	11,464	4,657	10,929	5,751	12,634	5,758	12,132	5,666	11,23	5,29	11,063	7,023	12,667	4,516	11,263	6,669	12,767	5,079	11,096	5,25	11,297	4,967
313	4,654	12,099	4,307	12,266	5,676	12,868	5,749	12,5	6,046	11,932	1,156	12,567	5,169	11,364	4,566	11,364	4,259	12,366	5,908	12,266	5,172	13,235	6,607	12,132	5,566	11,932	5,534	11,497	4,716	10,963	2,047	12,667	0,5	12,166	5,609	11,263	5,284	11,096	7,119	12,701	4,525	11,297	6,712	12,801	5,049	11,13	5,196	11,33	4,937
314	4,666	12,132	4,31	12,299	5,738	12,901	5,74	12,533	6,034	11,965	3,769	12,6	5,172	11,397	4,552	11,397	4,211	12,4	5,929	12,299	5,169	13,269	6,604	12,166	5,558	11,965	5,486	11,531	4,684	10,996	3,286	12,734	0,5	12,233	5,66	11,297	5,278	11,13	5,269	12,734	4,473	11,33	6,73	12,834	4,934	11,163	5,289	11,364	4,985
315	4,654	12,166	4,313	12,333	5,718	12,934	5,833	12,567	6,136	11,999	5,734	12,634	5,163	11,43	4,587	11,43	4,208	12,433	5,998	12,333	5,157	13,302	6,604	12,233	5,621	11,999	5,489	11,564	4,714	11,029	5,61	12,801	0,928	12,266	5,663	11,33	5,278	11,163	0,5	12,801	4,518	11,364	6,679	12,868	4,958	11,197	5,191	11,397	4,955
316	4,723	12,199	4,31	12,366	5,712	12,968	5,881	12,634	5,936	12,032	6,333	12,701	5,169	11,464	4,557	11,464	4,274	12,467	6,016	12,366	5,172	13,336	6,58	12,266	5,765	12,032	5,486	11,598	4,777	11,063	5,783	12,834	5,293	12,333	5,642	11,364	5,263	11,197	1,156	12,834	4,545	11,397	6,64	12,901	4,991	11,23	5,219	11,43	4,955
317	4,657	12,233	4,313	12,4	5,685	13,001	5,929	12,667	6,1	12,066	4,516	12,734	5,19	11,497	4,578	11,497	4,244	12,5	6,034	12,4	5,022	13,369	6,709	12,299	5,82	12,066	5,504	11,631	4,774	11,096	5,889	12,868	5,506	12,366	5,51	11,397	5,302	11,23	4,699	12,868	4,581	11,43	6,656	12,934	5,078	11,263	5,226	11,464	4,748
318	4,666	12,266	4,298	12,433	5,703	13,035	5,967	12,701	6,035	12,099	0,5	12,801	5,178	11,531	4,575	11,531	4,22	12,533	6,019	12,433	5,219	13,402	6,688	12,333	5,844	12,132	5,483	11,664	4,801	11,13	6,003	12,901	5,6	12,4	5,623	11,43	5,29	11,263	6,439	12,934	4,522	11,464	6,757	12,968	5,103	11,297	5,23	11,497	2,859
319	4,72	12,299	4,242	12,467	5,706	13,068	5,962	12,734	5,96	12,132	0,5	12,834	5,163	11,564	4,563	11,564	4,244	12,567	6,034	12,467	4,986	13,436	6,65	12,366	5,892	12,166	5,509	11,698	4,783	11,163	5,923	12,934	5,702	12,433	5,601	11,464	5,317	11,297	6,54	12,968	4,59	11,497	6,67	13,035	5,091	11,33	5,196	11,531	2,528
320	4,696	12,333	4,283	12,5	5,666	13,135	5,932	12,767	6,067	12,166	0,5	12,868	5,181	11,598	4,555	11,598	4,244	12,6	6,037	12,5	5,172	13,469	6,619	12,4	5,868	12,199	5,468	11,731	4,84	11,197	5,971	12,968	5,664	12,467	5,63	11,497	5,293	11,33	6,697	13,001	4,513	11,531	6,754	13,068	5,115	11,364	5,196	11,564	4,3
321	4,696	12,366	4,259	12,533	5,712	13,168	5,964	12,834	5,968	12,199	0,5	12,901	5,184	11,631	4,552	11,631	4,244	12,634	5,925	12,533	5,163	13,503	6,622	12,433	5,872	12,233	5,492	11,798	4,741	11,23	5,899	13,001	5,604	12,5	5,648	11,531	5,29	11,397	6,745	13,035	4,59	11,564	6,721	13,102	5,073	11,397	5,256	11,598	4,969
322	4,702	12,4	4,259	12,567	5,685	13,202	5,965	12,868	6,07	12,233	5,152	12,968	5,184	11,664	4,552	11,664	4,211	12,667	6,033	12,567	5,169	13,536	6,622	12,467	5,899	12,266	5,471	11,832	4,771	11,263	5,919	13,035	5,612	12,533	5,603	11,564	5,287	11,43	6,839	13,068	4,587	11,598	6,619	13,135	5,13	11,43	5,217	11,631	5,057
323	4,702	12,433	4,28	12,6	5,672	13,235	5,965	12,901	6,065	12,266	5,962	13,001	5,157	11,698	4,563	11,698	4,211	12,701	6,04	12,634	5,148	13,57	6,646	12,533	5,896	12,299	5,531	11,865	4,8	11,297	5,931	13,068	5,703	12,6	5,624	11,598	5,293	11,464	6,884	13,102	4,527	11,631	6,676	13,168	5,076	11,497	5,193	11,664	5,054
324	4,696	12,467	4,268	12,634	5,691	13,269	5,984	12,934	6,073	12,333	6,187	13,035	5,181	11,765	4,563	11,731	4,256	12,734	6,034	12,667	4,989	13,603	6,703	12,567	5,896	12,333	5,603	11,898	4,858	11,33	6,013	13,102	5,708	12,634	5,51	11,631	5,263	11,497	6,947	13,135	4,572	11,664	6,754	13,202	5,058	11,531	5,04	11,698	5,001
325	4,702	12,5	4,223	12,667	5,667	13,302	6,034	12,968	5,966	12,366	6,173	13,068	5,172	11,798	4,59	11,765	4,211	12,767	6,031	12,701	5,06	13,636	6,673	12,6	5,931	12,366	5,537	11,932	4,84	11,364	6,007	13,135	5,63	12,667	0,5	11,698	5,302	11,531	6,977	13,202	4,552	11,698	6,71	13,235	5,037	11,564	3,133	11,731	5,019
326	4,738	12,533	4,226	12,701	5,708	13,336	6,031	13,001	6,034	12,4	0,5	13,135	5,16	11,832	4,593	11,798	4,226	12,801	5,998	12,734	4,988	13,703	6,662	12,634	5,965	12,4	5,543	11,965	4,882	11,397	6,007	13,168	5,705	12,701	0,5	11,731	5,293	11,564	7,026	13,235	4,498	11,731	6,745	13,302	5,163	11,598	0,5	11,798	5,028
327	4,696	12,567	4,28	12,734	5,709	13,369	5,992	13,035	6,077	12,433	0,5	13,168	5,166	11,865	4,566	11,832	4,22	12,834	6,034	12,767	5,078	13,737	6,616	12,667	5,929	12,433	5,534	11,999	4,856	11,43	6,013	13,202	5,784	12,734	1,261	11,765	5,323	11,598	7,032	13,269	4,464	11,765	6,734	13,336	5,031	11,631	0,994	11,832	5,004
328	4,675	12,6	4,274	12,767	5,709	13,402	6,004	13,068	6,053	12,467	0,5	13,235	5,163	11,898	4,557	11,865	4,244	12,868	6,022	12,801	5,163	13,77	6,664	12,701	5,932	12,467	5,561	12,032	4,826	11,464	6,052	13,269	5,823	12,767	4,747	11,832	5,293	11,631	7,058	13,302	4,55	11,798	6,746	13,369	5,154	11,664	4,261	11,898	5,018
329	4,735	12,634	4,244	12,801	5,7	13,436	6,04	13,102	6,034	12,5	0,5	13,269	5,166	11,932	4,593	11,898	4,226	12,901	6,04	12,834	5,139	13,803	6,679	12,734	5,925	12,5	5,606	12,066	4,79	11,497	6,049	13,302	5,779	12,801	5,401	11,865	5,323	11,664	7,131	13,336	4,507	11,832	6,773	13,402	5,058	11,698	5,114	11,932	5,001
330	4,696	12,667	4,277	12,834	5,7	13,469	6,055	13,135	6,043	12,533	2,647	13,302	5,178	11,965	4,587	11,932	4,256	12,934	5,896	12,868	5,201	13,837	6,67	12,801	5,931	12,567	5,604	12,099	4,807	11,531	6,04	13,336	5,793	12,834	5,644	11,932	5,347	11,698	7,093	13,402	4,461	11,865	6,734	13,436	5,096	11,731	5,309	11,965	5,009
331	4,696	12,701	4,283	12,868	5,657	13,503	6,073	13,168	6,076	12,567	5,356	13,336	5,196	11,999	4,593	11,965	4,235	12,968	6,037	12,901	5,157	13,87	6,653	12,834	5,965	12,6	5,706	12,132	4,798	11,564	6,016	13,369	5,784	12,868	5,63	11,965	5,329	11,731	7,104	13,436	4,44	11,898	6,746	13,469	5,124	11,765	5,35	11,999	4,992
332	4,705	12,734	4,295	12,901	5,699	13,536	6,106	13,235	6,056	12,6	6,325	13,402	5,172	12,032	4,605	11,999	4,25	13,001	6,04	12,934	5,238	13,904	6,61	12,868	5,932	12,634	5,652	12,166	4,891	11,598	5,953	13,402	5,82	12,901	5,747	11,999	5,293	11,765	7,071	13,469	4,464	11,932	6,712	13,503	5,13	11,798	5,395	12,032	4,973
333	4,666	12,767	4,247	12,934	5,685	13,57	6,118	13,269	6,034	12,634	6,296	13,436	5,202	12,066	4,587	12,032	4,253	13,035	5,896	12,968	5,172	13,937	6,619	12,901	5,94	12,667	5,516	12,199	4,853	11,631	3,185	13,436	5,712	12,934	5,745	12,032	5,332	11,798	7,086	13,503	4,473	11,965	6,769	13,57	4,992	11,832	5,395	12,066	4,955
334	4,678	12,801	4,256	12,968	5,721	13,636	6,17	13,302	5,95	12,701	6,113	13,469	5,187	12,099	4,612	12,066	4,25	13,068	5,964	13,035	5,208	13,971	6,664	12,934	5,926	12,701	5,501	12,233	4,924	11,664	3,31	13,469	5,618	12,968	5,769	12,066	5,329	11,832	7,114	13,536	4,446	11,999	6,758	13,603	4,498	11,865	5,425	12,099	4,991
335	4,666	12,834	4,268	13,001	5,715	13,67	6,182	13,336	6,043	12,734	6,115	13,503	5,187	12,132	4,63	12,099	4,211	13,102	5,928	13,068	5,238	14,004	6,679	12,968	5,931	12,734	5,501	12,266	4,931	11,698	3,137	13,536	5,955	13,001	5,838	12,099	5,347	11,865	7,119	13,57	4,461	12,032	6,727	13,636	2,44	11,932	5,42	12,132	4,979
336	4,666	12,868	4,259	13,035	5,703	13,703	6,23	13,369	5,981	12,767	0,5	13,536	5,184	12,166	4,627	12,132	4,295	13,135	5,946	13,102	5,206	14,037	6,653	13,001	5,925	12,767	5,48	12,299	4,892	11,731	4,987	13,57	5,77	13,035	5,865	12,132	5,329	11,898	7,131	13,636	4,401	12,066	6,778	13,67	1,432	11,965	5,425	12,166	4,998
337	4,666	12,901	4,244	13,068	5,744	13,737	6,245	13,402	6,046	12,801	0,5	13,603	5,148	12,199	4,618	12,166	4,253	13,168	5,947	13,135	5,215	14,071	6,7	13,068	5,896	12,801	5,363	12,333	4,814	11,765	5,485	13,603	5,895	13,102	5,788	12,166	5,356	11,932	7,167	13,67	4,448	12,099	6,767	13,703	1,558	11,999	5,39	12,199	4,97
338	4,666	12,934	4,244	13,102	5,742	13,77	6,257	13,436	6,053	12,834	0,5	13,636	5,172	12,233	4,594	12,199	4,334	13,202	5,947	13,168	5,152	14,104	6,682	13,102	5,925	12,834	5,473	12,4	4,847	11,798	5,752	13,67	5,898	13,135	5,781	12,199	5,326	11,965	7,159	13,703	4,437	12,132	6,719	13,737	0,994	12,066	5,431	12,233	4,958
339	4,666	12,968	4,244	13,135	5,742	13,803	6,242	13,469	6,04	12,868	0,5	13,67	5,208	12,266	4,633	12,233	4,292	13,235	5,947	13,202	5,181	14,138	6,65	13,135	5,925	12,868	5,575	12,433	4,969	11,832	5,802	13,703	5,905	13,168	5,799	12,233	5,376	11,999	7,126	13,737	4,413	12,166	6,799	13,77	0,898	12,099	5,383	12,266	4,989
340	4,708	13,001	4,268	13,168	5,742	13,837	6,245	13,503	5,941	12,901	5,791	13,737	5,181	12,299	4,654	12,266	4,256	13,269	6,001	13,235	5,163	14,171	6,703	13,168	5,902	12,901	5,558	12,467	4,937	11,865	5,901	13,737	5,767	13,202	5,796	12,266	5,359	12,032	7,131	13,77	4,464	12,199	6,776	13,837	1,138	12,132	5,383	12,299	4,917
341	4,684	13,035	4,259	13,202	5,735	13,87	6,314	13,57	5,971	12,934	6,186	13,77	5,175	12,333	4,686	12,299	4,256	13,302	5,968	13,269	5,163	14,205	6,706	13,202	5,959	12,934	5,537	12,5	4,862	11,898	5,964	13,77	5,826	13,235	5,735	12,299	5,353	12,066	7,164	13,837	4,412	12,233	6,854	13,87	0,5	12,199	5,431	12,333	4,967
342	4,612	13,068	4,22	13,235	5,727	13,904	6,273	13,603	5,893	12,968	6,332	13,803	5,154	12,366	4,657	12,333	4,232	13,336	5,839	13,302	5,145	14,238	6,721	13,235	5,947	13,001	5,462	12,533	4,879	11,932	6,012	13,803	5,847	13,269	0,5	12,366	5,41	12,099	7,197	13,87	4,443	12,266	6,809	13,904	0,5	12,233	5,396	12,366	4,976
343	4,63	13,102	4,259	13,269	5,712	13,937	6,299	13,636	5,662	13,001	6,405	13,837	5,145	12,4	4,651	12,366	4,259	13,369	5,934	13,336	5,106	14,271	6,685	13,269	5,962	13,035	5,455	12,567	4,897	11,965	5,971	13,837	5,796	13,302	0,5	12,4	5,387	12,166	7,158	13,904	4,464	12,299	6,839	13,937	0,5	12,266	5,413	12,4	4,94
344	4,66	13,135	4,217	13,302	5,738	13,971	6,326	13,67	3,705	13,035	6,408	13,87	5,154	12,433	4,645	12,4	4,274	13,402	6,003	13,369	5,112	14,305	6,721	13,336	5,977	13,068	5,483	12,6	4,88	11,999	6,016	13,87	5,784	13,336	3,418	12,467	5,365	12,199	7,137	13,937	4,44	12,333	6,812	13,971	0,5	12,333	5,396	12,433	4,92
345	4,612	13,168	4,205	13,336	5,721	14,004	6,363	13,703	3,247	13,102	6,438	13,904	5,148	12,467	4,689	12,433	4,241	13,436	6,001	13,436	5,112	14,338	6,706	13,369	5,971	13,102	5,486	12,634	4,904	12,032	5,975	13,904	5,931	13,369	5,113	12,5	5,353	12,233	7,144	13,971	4,464	12,366	6,821	14,004	0,5	12,366	5,416	12,467	4,949
346	4,639	13,202	4,157	13,369	5,762	14,037	6,336	13,737	3,487	13,168	6,378	13,971	5,187	12,533	4,696	12,467	4,262	13,469	6,103	13,469	5,13	14,372	6,697	13,402	6,004	13,135	5,564	12,667	4,937	12,066	5,983	13,937	5,865	13,402	5,5	12,533	5,356	12,266	7,105	14,004	4,437	12,4	6,8	14,037	0,5	12,4	5,423	12,5	4,89
347	4,654	13,235	4,178	13,402	5,744	14,071	6,384	13,77	4,186	13,235	6,372	14,004	5,181	12,567	4,708	12,5	4,229	13,503	6,091	13,503	5,163	14,405	6,703	13,436	5,983	13,168	5,606	12,701	4,889	12,099	6,049	14,004	5,814	13,436	5,587	12,567	5,377	12,299	7,152	14,071	4,452	12,433	6,815	14,104	1,012	12,433	5,399	12,533	4,916
348	4,654	13,269	4,13	13,436	5,739	14,138	6,378	13,803	5,4	13,269	6,276	14,037	5,172	12,6	4,69	12,533	4,241	13,536	6,039	13,536	5,076	14,439	6,718	13,469	5,995	13,202	5,561	12,734	4,925	12,132	5,995	14,037	5,754	13,503	5,621	12,6	5,392	12,333	7,173	14,104	4,385	12,467	6,839	14,138	2,56	12,5	5,41	12,567	4,907
349	4,612	13,302	4,157	13,469	5,712	14,171	6,378	13,87	5,806	13,302	0,5	14,071	5,133	12,634	4,702	12,567	4,25	13,57	6,04	13,57	5,004	14,472	6,688	13,503	5,971	13,235	5,484	12,767	4,916	12,199	6,001	14,071	5,808	13,536	5,702	12,667	5,386	12,366	7,173	14,138	4,445	12,5	6,791	14,171	3,226	12,533	5,423	12,6	4,946
350	4,606	13,336	4,139	13,503	5,712	14,205	6,417	13,904	5,764	13,336	0,5	14,138	5,151	12,667	4,702	12,6	4,232	13,603	6,034	13,603	5,043	14,505	6,712	13,536	5,971	13,269	5,507	12,801	4,876	12,233	6,007	14,104	5,755	13,57	5,691	12,701	5,371	12,4	7,206	14,171	4,461	12,533	6,811	14,205	4,413	12,567	5,443	12,634	4,859
351	4,618	13,369	4,16	13,536	5,73	14,238	6,402	13,937	5,88	13,369	0,5	14,171	5,124	12,701	4,666	12,634	4,286	13,636	6,034	13,636	5,082	14,572	6,721	13,603	6,004	13,302	5,477	12,834	4,928	12,266	6,013	14,138	5,778	13,603	5,667	12,734	5,368	12,433	7,12	14,205	4,461	12,567	6,809	14,238	4,651	12,634	5,368	12,701	4,897
352	4,627	13,402	4,139	13,57	5,664	14,271	6,456	13,971	5,925	13,402	1,462	14,205	5,136	12,734	4,686	12,667	4,229	13,67	5,998	13,67	4,968	14,606	6,662	13,636	6,007	13,369	5,486	12,868	4,928	12,299	5,956	14,171	5,838	13,636	5,667	12,767	5,356	12,467	7,26	14,271	4,464	12,6	6,785	14,271	4,861	12,667	5,38	12,734	4,888
353	4,633	13,436	4,13	13,603	5,717	14,305	6,45	14,004	5,922	13,436	5,202	14,271	5,106	12,767	4,657	12,701	4,28	13,703	6,028	13,703	4,964	14,639	6,709	13,67	6,007	13,402	5,654	12,901	5,009	12,333	5,977	14,205	5,805	13,67	5,703	12,801	5,392	12,5	7,264	14,305	4,493	12,634	6,779	14,338	4,982	12,701	5,364	12,767	4,874
354	4,63	13,469	4,117	13,636	5,724	14,338	6,48	14,037	5,917	13,503	5,919	14,305	5,112	12,801	4,654	12,734	4,265	13,737	5,965	13,737	4,902	14,672	6,31	13,703	5,983	13,436	5,609	12,934	5,001	12,366	5,977	14,238	5,829	13,703	5,574	12,834	5,38	12,533	7,258	14,338	4,515	12,667	6,787	14,372	5,135	12,734	5,359	12,801	4,883
355	4,642	13,503	4,139	13,67	5,712	14,372	6,48	14,071	5,899	13,536	6,189	14,338	5,115	12,834	4,654	12,767	4,256	13,77	5,967	13,77	4,958	14,706	5,89	13,737	5,971	13,469	5,559	12,968	4,958	12,4	5,977	14,271	5,856	13,737	5,642	12,868	5,32	12,567	7,144	14,372	4,464	12,701	6,836	14,405	5,22	12,767	5,356	12,834	4,871
356	4,63	13,536	4,102	13,703	5,718	14,405	6,463	14,138	5,875	13,57	6,293	14,372	5,13	12,868	4,686	12,801	4,262	13,803	5,931	13,837	4,949	14,739	6,229	13,803	6,004	13,503	5,627	13,035	5,004	12,433	6,004	14,305	5,861	13,77	5,624	12,901	5,338	12,6	7,143	14,405	4,521	12,734	6,803	14,439	5,177	12,801	5,35	12,868	4,856
357	4,666	13,57	4,117	13,737	5,703	14,439	6,478	14,171	5,86	13,603	6,285	14,405	5,136	12,901	4,684	12,834	4,283	13,837	5,965	13,87	4,997	14,773	6,509	13,837	5,983	13,536	5,615	13,068	4,937	12,467	5,989	14,338	5,905	13,803	5,633	12,934	5,347	12,634	7,192	14,439	4,464	12,767	6,824	14,472	5,28	12,834	5,371	12,901	4,865
358	4,63	13,603	4,084	13,77	5,744	14,472	6,51	14,205	5,908	13,636	6,347	14,439	5,112	12,934	4,672	12,868	4,265	13,87	5,977	13,904	5,04	14,806	6,744	13,87	6,019	13,57	5,58	13,102	4,943	12,5	5,947	14,405	5,893	13,837	5,663	12,968	5,335	12,667	7,308	14,505	4,493	12,801	6,812	14,505	5,227	12,868	5,376	12,934	4,894
359	4,63	13,636	4,175	13,803	5,733	14,505	6,543	14,238	5,946	13,67	3,091	14,472	5,112	12,968	4,714	12,901	4,262	13,904	5,967	13,937	5,112	14,84	6,745	13,904	6,004	13,603	5,633	13,135	4,898	12,533	5,974	14,439	5,857	13,87	5,66	13,001	5,326	12,701	7,114	14,539	4,514	12,834	6,824	14,539	5,169	12,934	5,395	12,968	4,847
360	4,66	13,67	4,121	13,837	5,676	14,539	6,514	14,271	5,938	13,703	0,5	14,539	5,112	13,001	4,714	12,934	4,244	13,937	5,934	13,971	5,087	14,873	6,781	13,971	6,004	13,636	5,627	13,168	4,97	12,567	5,959	14,472	5,902	13,904	5,684	13,035	5,356	12,734	6,606	14,572	4,503	12,868	6,824	14,606	5,169	12,968	5,385	13,001	4,888
361	4,639	13,703	4,132	13,87	5,709	14,572	6,52	14,305	5,728	13,737	0,5	14,572	5,097	13,035	4,738	12,968	4,244	13,971	5,998	14,004	5,019	14,906	6,746	14,004	6,004	13,67	5,657	13,202	4,916	12,6	5,971	14,505	5,899	13,971	5,685	13,068	5,359	12,767	6,571	14,606	4,518	12,901	6,851	14,639	5,241	13,001	5,314	13,035	4,904
362	4,654	13,737	4,129	13,904	5,724	14,639	6,513	14,338	3,517	13,77	0,5	14,606	5,124	13,068	4,735	13,001	4,277	14,004	6,034	14,037	5,051	14,94	6,731	14,037	6,019	13,737	5,657	13,235	4,955	12,634	5,968	14,539	5,857	14,004	5,703	13,102	5,332	12,801	6,709	14,639	4,521	12,934	6,908	14,672	5,194	13,035	5,41	13,068	4,901
363	4,678	13,77	4,172	13,937	5,709	14,672	6,519	14,372	0,5	13,87	0,5	14,672	5,124	13,102	4,732	13,035	4,283	14,037	5,97	14,071	5,028	14,973	6,767	14,071	6,031	13,77	5,684	13,269	4,97	12,667	5,962	14,572	5,817	14,037	5,688	13,168	5,383	12,834	6,752	14,672	4,515	12,968	6,866	14,706	5,256	13,068	5,264	13,102	4,928
364	4,696	13,803	4,127	13,971	5,724	14,706	6,565	14,439	0,5	13,971	0,5	14,706	5,127	13,135	4,75	13,068	4,295	14,071	6,013	14,104	5,028	15,007	6,758	14,104	6,037	13,803	5,718	13,302	4,949	12,701	5,98	14,606	5,788	14,071	5,395	13,202	5,344	12,868	6,931	14,739	4,53	13,001	6,908	14,739	5,326	13,102	5,336	13,135	4,895
365	4,654	13,837	4,159	14,004	5,697	14,739	6,619	14,472	1,51	14,071	0,5	14,739	5,127	13,168	4,721	13,102	4,292	14,104	5,917	14,138	4,965	15,04	6,743	14,138	6,034	13,837	5,673	13,336	4,922	12,734	6,004	14,639	5,861	14,104	0,5	13,235	5,356	12,934	6,93	14,773	4,509	13,035	6,909	14,773	5,235	13,135	5,329	13,168	4,919
366	4,654	13,87	4,13	14,037	5,706	14,773	6,61	14,505	3,496	14,138	0,5	14,773	5,142	13,202	4,701	13,135	4,283	14,138	5,985	14,205	4,943	15,074	6,805	14,205	5,704	13,87	5,628	13,369	4,994	12,767	6,022	14,672	5,826	14,138	0,5	13,302	5,368	12,968	6,933	14,806	4,503	13,068	6,972	14,84	5,298	13,168	5,434	13,202	4,865
367	4,633	13,904	4,201	14,071	5,712	14,806	6,652	14,539	4,405	14,205	0,5	14,84	5,145	13,235	4,708	13,168	4,247	14,171	5,97	14,238	4,877	15,107	6,791	14,238	3,899	13,904	5,681	13,402	4,924	12,801	6,019	14,706	5,788	14,171	1,105	13,336	5,383	13,001	6,984	14,84	4,503	13,102	6,878	14,873	5,299	13,202	5,329	13,235	4,903
368	4,666	13,937	4,192	14,104	5,721	14,84	6,586	14,572	4,118	14,238	0,5	14,873	5,145	13,269	4,738	13,202	4,304	14,205	5,943	14,271	4,687	15,14	6,776	14,271	4,338	13,937	5,759	13,436	4,916	12,834	6,004	14,773	5,715	14,205	2,839	13,369	5,365	13,035	7,065	14,873	4,502	13,135	6,954	14,906	5,332	13,235	5,392	13,269	4,889
369	4,698	13,971	4,151	14,138	5,712	14,873	6,622	14,606	4,645	14,271	1,012	14,906	5,154	13,336	4,747	13,235	4,283	14,238	5,965	14,305	4,737	15,207	6,79	14,305	5,519	13,971	5,766	13,469	4,928	12,868	6,016	14,806	5,502	14,238	5,32	13,436	5,368	13,068	7,104	14,906	4,515	13,168	6,935	14,94	5,308	13,269	5,452	13,302	4,919
370	4,66	14,004	4,151	14,171	5,741	14,906	6,604	14,639	5,469	14,305	6,15	14,973	5,148	13,369	4,75	13,269	4,274	14,271	6,006	14,338	4,789	15,241	6,773	14,338	5,812	14,004	5,787	13,503	4,973	12,901	6,007	14,84	5,618	14,271	5,562	13,469	5,392	13,102	7,074	14,973	4,511	13,202	6,921	14,973	5,392	13,302	5,335	13,336	4,907
371	4,689	14,037	4,124	14,205	5,744	14,94	6,655	14,706	5,604	14,338	6,359	15,007	5,139	13,402	4,724	13,302	4,304	14,305	6,067	14,372	4,853	15,274	6,77	14,372	5,872	14,037	5,724	13,57	4,97	12,934	6,022	14,873	5,667	14,305	5,683	13,503	5,386	13,135	7,104	15,007	4,509	13,235	6,954	15,007	5,379	13,336	5,35	13,402	4,94
372	4,696	14,071	4,123	14,238	5,676	14,973	6,649	14,739	5,656	14,439	6,36	15,04	5,166	13,436	4,753	13,336	4,274	14,338	5,98	14,405	4,811	15,307	6,761	14,405	5,944	14,071	5,766	13,603	4,919	12,968	6,022	14,906	5,63	14,338	5,673	13,536	5,365	13,168	7,159	15,04	4,521	13,269	6,939	15,04	5,266	13,369	5,368	13,436	4,907
373	4,705	14,104	4,157	14,271	5,7	15,007	6,643	14,773	5,618	14,505	6,393	15,074	5,16	13,469	4,756	13,369	4,298	14,372	6,072	14,439	4,786	15,341	6,782	14,472	5,941	14,104	5,794	13,636	5	13,001	6,05	14,94	0,5	14,372	5,705	13,57	5,383	13,202	7,167	15,074	4,539	13,302	6,983	15,107	5,23	13,402	5,293	13,469	4,931
374	4,753	14,138	4,166	14,305	5,703	15,04	6,656	14,806	5,66	14,539	6,414	15,107	5,136	13,503	4,744	13,402	4,277	14,405	6,076	14,472	4,948	15,374	6,779	14,505	5,969	14,138	5,739	13,67	5,003	13,035	6,061	14,973	0,5	14,439	5,657	13,603	5,383	13,235	7,167	15,107	4,543	13,336	6,957	15,14	5,28	13,436	5,364	13,503	4,925
375	4,724	14,171	4,163	14,338	5,727	15,074	6,652	14,84	5,612	14,572	6,396	15,14	5,151	13,536	4,733	13,436	4,274	14,439	5,986	14,505	4,985	15,408	6,773	14,539	5,977	14,171	5,697	13,703	4,999	13,068	6,052	15,007	2,653	14,505	5,744	13,636	5,38	13,269	7,161	15,14	4,555	13,369	6,957	15,174	5,394	13,469	5,373	13,536	4,919
376	4,705	14,205	4,157	14,372	5,712	15,14	6,679	14,873	5,696	14,606	6,444	15,207	5,157	13,57	4,738	13,469	4,355	14,472	5,983	14,539	4,961	15,441	6,77	14,572	6,001	14,238	5,721	13,737	4,979	13,102	6,055	15,04	5,452	14,539	5,718	13,67	5,389	13,302	6,838	15,207	4,584	13,402	6,986	15,207	5,353	13,503	5,29	13,57	4,907
377	4,714	14,238	4,127	14,405	5,703	15,174	6,647	14,906	5,738	14,639	6,441	15,241	5,181	13,603	4,69	13,503	4,31	14,505	5,998	14,606	4,847	15,508	6,746	14,606	6,001	14,271	5,694	13,77	4,982	13,135	6,04	15,074	5,751	14,572	5,762	13,703	5,386	13,336	7,417	15,241	4,56	13,436	6,963	15,241	5,38	13,536	5,329	13,603	4,907
378	4,732	14,271	4,186	14,439	5,744	15,207	6,655	14,973	5,7	14,672	6,42	15,274	5,181	13,636	4,708	13,536	4,298	14,539	6,021	14,639	4,882	15,541	6,787	14,639	6,022	14,305	5,667	13,803	4,982	13,168	6,004	15,107	5,679	14,639	5,64	13,77	5,377	13,369	7,402	15,274	4,536	13,469	6,906	15,274	5,383	13,57	5,335	13,636	4,916
379	4,738	14,305	4,172	14,472	5,706	15,241	6,694	15,007	5,703	14,706	6,402	15,307	5,187	13,67	4,732	13,57	4,301	14,572	6,072	14,672	4,904	15,575	6,782	14,672	6,004	14,338	5,675	13,837	5,043	13,202	6,094	15,174	5,679	14,672	2,591	13,803	5,359	13,402	7,39	15,307	4,542	13,503	6,8	15,341	5,353	13,603	5,296	13,67	4,922
380	4,744	14,338	4,169	14,505	5,735	15,274	6,664	15,04	5,718	14,739	6,417	15,341	5,148	13,703	4,708	13,603	4,31	14,606	6,104	14,706	4,916	15,608	6,782	14,739	5,978	14,372	5,661	13,87	4,902	13,235	6,071	15,207	5,778	14,706	0,5	13,837	5,374	13,436	7,433	15,341	4,557	13,536	6,845	15,374	5,407	13,67	5,422	13,703	4,916
381	4,739	14,372	4,169	14,539	5,703	15,307	6,697	15,074	5,735	14,773	6,402	15,374	5,145	13,737	4,729	13,636	4,271	14,639	6,106	14,739	4,931	15,642	6,776	14,773	6,001	14,405	5,669	13,904	5,045	13,269	6,055	15,241	5,688	14,739	0,5	13,87	5,428	13,469	7,519	15,408	4,587	13,57	6,764	15,408	5,423	13,703	5,395	13,737	4,919
382	4,753	14,405	4,21	14,572	5,682	15,341	6,697	15,107	5,718	14,806	6,414	15,408	5,166	13,77	4,741	13,67	4,247	14,672	6,076	14,773	4,91	15,675	6,793	14,806	5,975	14,439	5,702	13,937	5,049	13,302	6,037	15,274	5,712	14,773	3,928	13,937	5,399	13,503	7,418	15,441	4,552	13,603	6,782	15,441	5,422	13,737	5,329	13,77	4,94
383	4,753	14,439	4,208	14,606	5,667	15,374	6,691	15,14	5,727	14,84	6,402	15,441	5,157	13,803	4,72	13,703	4,322	14,706	6,154	14,806	4,865	15,709	6,799	14,84	6,001	14,472	5,726	13,971	5,019	13,336	6,046	15,307	5,712	14,806	5,47	13,971	5,389	13,536	7,444	15,475	4,545	13,636	6,82	15,475	5,417	13,77	4,522	13,803	4,931
384	4,762	14,472	4,175	14,639	5,669	15,408	6,656	15,174	5,7	14,873	6,381	15,508	5,181	13,837	4,732	13,737	4,295	14,739	6,034	14,84	4,952	15,742	6,74	14,873	5,971	14,505	5,727	14,004	5,004	13,402	6,055	15,341	5,7	14,84	5,704	14,004	5,383	13,57	7,405	15,508	4,549	13,67	6,749	15,508	5,461	13,803	3,507	13,837	4,913
385	4,768	14,539	4,289	14,672	5,678	15,441	6,652	15,241	5,595	14,906	6,387	15,541	5,16	13,87	4,738	13,77	4,313	14,773	5,986	14,873	4,911	15,775	6,644	14,906	5,98	14,539	5,636	14,071	5,037	13,436	6,007	15,374	5,931	14,906	5,735	14,037	5,383	13,603	7,418	15,541	4,584	13,703	6,796	15,575	5,516	13,837	2,449	13,87	4,955
386	4,75	14,572	4,242	14,706	5,741	15,475	6,652	15,274	5,605	14,973	6,375	15,575	5,181	13,904	4,753	13,803	4,337	14,806	6,16	14,906	4,988	15,809	6,483	14,94	6,004	14,572	5,607	14,104	4,97	13,469	5,803	15,408	5,902	14,94	5,712	14,071	5,389	13,636	7,421	15,575	4,554	13,737	6,737	15,608	5,492	13,87	2,891	13,904	4,958
387	4,736	14,606	4,169	14,739	5,715	15,508	6,697	15,307	5,606	15,007	6,36	15,608	5,202	13,937	4,736	13,837	4,322	14,84	6,151	14,94	4,991	15,842	6,57	15,007	6,01	14,639	5,615	14,138	4,973	13,503	3,43	15,441	5,662	14,973	5,738	14,138	5,407	13,703	7,4	15,608	4,584	13,77	6,827	15,642	5,56	13,904	3,698	13,937	4,952
388	4,753	14,639	4,247	14,773	5,712	15,541	6,691	15,341	5,591	15,04	6,336	15,642	5,181	13,971	4,744	13,87	4,295	14,873	6,139	15,007	4,97	15,876	6,583	15,04	5,983	14,672	5,633	14,171	4,973	13,536	5,167	15,508	5,7	15,007	5,736	14,171	5,42	13,737	7,408	15,642	4,543	13,803	6,851	15,675	5,585	13,937	3,98	13,971	4,955
389	4,739	14,672	4,181	14,806	5,744	15,575	6,685	15,374	5,66	15,074	6,333	15,675	5,193	14,004	4,753	13,904	4,31	14,906	6,043	15,04	4,995	15,909	6,556	15,074	5,965	14,706	5,604	14,205	4,961	13,57	5,695	15,541	5,673	15,04	5,715	14,205	5,399	13,77	7,372	15,675	4,632	13,837	6,796	15,709	5,481	13,971	4,144	14,004	4,958
390	4,756	14,706	4,283	14,84	5,724	15,642	6,685	15,408	5,606	15,107	6,339	15,709	5,181	14,037	4,75	13,937	4,262	14,94	6,078	15,074	4,973	15,943	6,655	15,107	5,644	14,739	5,654	14,238	4,926	13,603	5,892	15,608	5,801	15,074	5,757	14,238	5,428	13,803	7,366	15,742	4,594	13,87	6,731	15,742	5,546	14,004	5,068	14,071	4,952
391	4,774	14,739	4,217	14,873	5,703	15,675	6,617	15,441	5,564	15,14	6,402	15,742	5,217	14,071	4,736	13,971	4,334	14,973	5,989	15,107	4,805	15,976	6,726	15,14	3,725	14,773	5,627	14,271	4,823	13,636	5,973	15,642	5,766	15,107	5,736	14,271	5,419	13,837	7,48	15,775	4,651	13,904	6,793	15,809	5,348	14,037	5,169	14,104	4,97
392	4,774	14,773	4,244	14,906	5,657	15,709	6,604	15,508	5,603	15,174	6,357	15,809	5,218	14,138	4,735	14,004	4,322	15,007	6,112	15,14	4,831	16,009	6,655	15,174	4,286	14,806	5,663	14,305	4,718	13,67	5,934	15,675	5,763	15,14	5,709	14,305	5,42	13,87	7,352	15,809	4,573	13,937	6,767	15,842	5,395	14,071	5,206	14,138	4,97
393	4,774	14,806	4,244	14,94	5,715	15,742	6,64	15,541	5,636	15,207	6,378	15,842	5,227	14,171	4,702	14,037	4,34	15,04	6,064	15,174	4,838	16,043	6,643	15,207	5,273	14,84	5,627	14,338	4,717	13,703	5,934	15,709	5,814	15,174	5,715	14,338	5,39	13,904	7,483	15,842	4,672	13,971	6,764	15,876	5,428	14,104	4,906	14,171	4,994
394	4,777	14,84	4,242	14,973	5,703	15,775	6,649	15,575	5,672	15,241	6,393	15,876	5,236	14,205	4,72	14,071	4,334	15,074	6,078	15,207	4,802	16,076	6,64	15,274	5,593	14,873	5,618	14,372	4,714	13,737	5,937	15,742	5,826	15,207	5,715	14,372	5,425	13,937	7,372	15,876	4,552	14,004	6,785	15,909	5,393	14,138	5,213	14,205	4,958
395	4,762	14,873	4,262	15,007	5,712	15,809	6,646	15,608	5,697	15,274	6,399	15,909	5,215	14,238	4,732	14,104	4,316	15,107	6,112	15,241	4,724	16,11	6,539	15,307	5,603	14,906	5,624	14,405	4,69	13,77	5,965	15,775	5,823	15,241	5,7	14,405	5,39	13,971	7,387	15,909	4,642	14,037	6,737	15,943	5,389	14,171	5,101	14,238	4,926
396	4,774	14,906	4,208	15,04	5,712	15,842	6,604	15,642	5,612	15,307	6,414	15,943	5,203	14,271	4,735	14,138	4,352	15,14	5,989	15,274	4,765	16,143	6,682	15,341	5,604	14,94	5,666	14,439	4,765	13,803	5,965	15,809	5,862	15,274	5,685	14,439	5,395	14,004	7,372	15,943	4,588	14,071	6,79	15,976	5,467	14,205	5,213	14,271	4,946
397	4,795	14,94	4,244	15,074	5,751	15,876	6,646	15,675	5,612	15,341	6,337	15,976	5,208	14,305	4,753	14,171	4,356	15,174	6,105	15,341	4,814	16,176	6,712	15,374	3,746	14,973	5,7	14,472	4,595	13,837	5,98	15,842	5,868	15,307	5,618	14,472	5,455	14,037	7,369	15,976	4,672	14,104	6,796	16,009	5,423	14,238	5,238	14,305	4,94
398	4,804	14,973	4,256	15,107	5,781	15,909	6,574	15,709	5,741	15,374	6,375	16,009	5,238	14,338	4,718	14,205	4,353	15,207	5,97	15,374	4,853	16,21	6,611	15,408	2,611	15,007	5,691	14,505	4,758	13,87	6,004	15,876	5,73	15,341	5,715	14,505	5,389	14,071	7,456	16,009	4,636	14,138	6,862	16,076	5,411	14,271	5,097	14,338	4,967
399	4,804	15,007	4,358	15,14	5,744	15,943	6,565	15,775	5,745	15,408	6,393	16,043	5,209	14,372	4,708	14,238	4,326	15,241	6,051	15,408	4,839	16,243	6,694	15,441	1,039	15,074	5,679	14,539	4,684	13,904	5,995	15,909	5,753	15,408	5,685	14,539	5,38	14,104	7,39	16,076	4,63	14,171	6,833	16,11	5,423	14,338	5,292	14,405	4,958
400	4,801	15,04	4,244	15,174	5,715	15,976	6,559	15,809	5,744	15,441	6,36	16,11	5,209	14,405	4,708	14,271	4,31	15,274	6,016	15,441	4,847	16,277	6,697	15,475	2,399	15,107	5,681	14,572	4,684	13,937	5,95	15,976	5,784	15,441	5,685	14,572	5,419	14,138	7,423	16,11	4,648	14,205	6,866	16,143	5,359	14,372	5,152	14,439	4,973
401	4,846	15,074	4,25	15,207	5,735	16,009	6,559	15,842	5,724	15,508	6,372	16,143	5,215	14,439	4,714	14,305	4,301	15,307	6,034	15,475	4,931	16,31	6,682	15,541	3,373	15,14	5,706	14,639	4,684	13,971	5,977	16,009	5,772	15,475	5,661	14,639	5,399	14,171	7,457	16,143	4,615	14,238	6,752	16,176	5,431	14,405	5,115	14,472	5,016
402	4,844	15,107	4,256	15,241	5,703	16,043	6,556	15,876	5,771	15,541	6,351	16,176	5,209	14,472	4,792	14,338	4,283	15,341	6,067	15,508	4,979	16,344	6,697	15,575	5,542	15,207	5,643	14,672	4,681	14,004	5,983	16,043	5,793	15,508	5,696	14,672	5,389	14,205	7,372	16,176	4,657	14,271	6,782	16,21	5,425	14,439	5,152	14,505	4,992
403	4,853	15,14	4,208	15,274	5,703	16,076	6,601	15,909	5,744	15,575	0,5	16,21	5,191	14,505	4,774	14,372	4,31	15,374	6,04	15,541	5,019	16,377	6,676	15,608	5,777	15,241	5,657	14,706	4,723	14,037	5,992	16,076	5,784	15,541	5,697	14,706	5,419	14,238	7,372	16,21	4,642	14,305	6,79	16,243	5,425	14,472	5,253	14,539	4,997
404	4,865	15,174	4,333	15,307	5,744	16,143	6,556	15,943	5,724	15,608	0,5	16,277	5,199	14,539	4,744	14,405	4,301	15,408	6,04	15,575	5,028	16,41	6,758	15,642	5,637	15,274	5,624	14,739	4,636	14,071	5,98	16,11	5,791	15,575	5,721	14,739	5,425	14,271	7,414	16,243	4,666	14,338	6,793	16,277	5,464	14,505	5,292	14,572	4,991
405	4,847	15,207	4,304	15,341	5,703	16,176	6,556	15,976	5,732	15,642	1,133	16,31	5,202	14,572	4,765	14,439	4,355	15,441	6,051	15,608	5,13	16,444	6,74	15,675	5,636	15,307	5,681	14,773	4,741	14,104	5,941	16,143	5,739	15,608	5,724	14,773	5,396	14,305	7,387	16,277	4,663	14,372	6,793	16,344	5,387	14,539	5,25	14,606	5,034
406	4,805	15,241	4,313	15,374	5,7	16,21	6,565	16,009	5,735	15,675	4,78	16,344	5,215	14,606	4,724	14,472	4,302	15,475	6,028	15,642	5,094	16,477	6,785	15,709	5,81	15,341	5,661	14,806	4,684	14,138	5,938	16,176	3,715	15,642	5,703	14,806	5,389	14,338	7,402	16,31	4,648	14,405	6,779	16,377	5,383	14,572	4,991	14,639	5,019
407	4,798	15,274	4,277	15,408	5,735	16,243	6,556	16,076	5,744	15,709	6,243	16,41	5,221	14,639	4,774	14,505	4,304	15,508	6,037	15,675	5,136	16,511	6,74	15,742	5,866	15,374	5,639	14,84	4,803	14,171	5,938	16,21	0,5	15,709	5,718	14,84	5,392	14,372	7,414	16,344	4,66	14,439	6,796	16,41	5,458	14,606	3,572	14,672	5,013
408	4,819	15,307	4,277	15,441	5,744	16,277	6,601	16,11	5,763	15,742	6,326	16,444	5,238	14,672	4,756	14,539	4,31	15,541	6,031	15,742	5,088	16,544	6,737	15,809	5,869	15,408	5,672	14,873	4,714	14,205	5,971	16,243	0,5	15,742	5,751	14,873	5,368	14,439	7,412	16,377	4,66	14,472	6,779	16,444	5,434	14,639	0,871	14,706	5,013
409	4,841	15,341	4,295	15,475	5,727	16,31	6,562	16,143	5,694	15,775	6,323	16,477	5,224	14,706	4,69	14,572	4,31	15,575	5,992	15,775	5,22	16,578	6,721	15,842	5,896	15,441	5,655	14,906	4,684	14,238	5,974	16,277	2,713	15,809	5,73	14,906	5,395	14,472	7,495	16,444	4,683	14,505	6,752	16,477	5,431	14,672	0,5	14,739	5,04
410	4,876	15,374	4,322	15,508	5,712	16,344	6,529	16,176	5,715	15,809	6,335	16,511	5,238	14,739	4,702	14,606	4,313	15,608	6,034	15,809	5,164	16,611	6,685	15,876	5,902	15,475	5,592	14,94	4,798	14,271	6,004	16,31	4,11	15,842	5,784	14,94	5,392	14,505	7,424	16,477	4,606	14,539	6,832	16,511	5,434	14,706	0,5	14,806	5,007
411	4,898	15,408	4,247	15,541	5,691	16,377	6,574	16,21	5,762	15,842	6,36	16,544	5,191	14,773	4,812	14,639	4,283	15,642	5,975	15,842	5,175	16,644	6,682	15,909	5,932	15,508	5,654	14,973	4,831	14,305	5,905	16,377	5,491	15,909	5,727	14,973	5,365	14,539	7,424	16,511	4,675	14,572	6,83	16,578	5,515	14,739	1,678	14,84	5,046
412	4,904	15,441	4,289	15,575	5,724	16,41	6,601	16,243	5,765	15,876	6,324	16,578	0,5	14,806	4,805	14,672	4,31	15,675	5,92	15,876	5,148	16,678	6,685	15,943	5,902	15,541	5,661	15,007	4,697	14,338	5,922	16,41	5,549	15,943	5,763	15,007	5,392	14,572	7,421	16,544	4,612	14,606	6,779	16,611	5,477	14,773	3,044	14,873	5,01
413	4,895	15,475	4,283	15,608	5,727	16,444	6,556	16,31	5,724	15,909	6,299	16,611	0,616	14,873	4,804	14,706	4,274	15,709	5,584	15,909	5,241	16,711	6,697	15,976	5,901	15,575	5,684	15,04	4,738	14,372	5,902	16,444	5,621	15,976	5,763	15,04	5,383	14,606	7,429	16,578	4,612	14,639	6,802	16,644	5,435	14,806	3,797	14,906	5,051
414	4,931	15,508	4,286	15,642	5,661	16,477	6,553	16,344	5,691	15,976	6,285	16,678	2,203	14,906	4,819	14,739	4,31	15,742	5,942	15,943	5,194	16,778	6,742	16,009	5,314	15,642	5,694	15,074	4,708	14,405	5,922	16,477	5,598	16,009	5,664	15,074	5,317	14,639	7,384	16,611	4,624	14,672	6,845	16,678	5,482	14,84	4,431	14,94	5,01
415	4,95	15,541	4,341	15,675	5,759	16,511	6,529	16,377	5,7	16,009	6,317	16,711	5,293	14,973	4,804	14,773	4,298	15,775	6,136	15,976	5,172	16,811	6,77	16,076	0,928	15,675	5,616	15,14	4,735	14,439	5,925	16,511	5,666	16,043	1,099	15,14	5,386	14,672	7,405	16,644	4,618	14,706	6,809	16,711	5,534	14,873	4,464	14,973	4,998
416	4,643	15,575	4,283	15,709	5,744	16,544	6,532	16,41	5,673	16,043	6,317	16,745	5,419	15,007	4,819	14,806	4,31	15,809	6,034	16,009	5,304	16,845	6,799	16,11	0,5	15,742	5,654	15,174	4,693	14,472	5,935	16,544	5,744	16,076	1,698	15,174	5,395	14,706	7,436	16,678	4,645	14,739	6,854	16,745	5,546	14,906	4,485	15,007	5,028
417	3,794	15,608	4,298	15,742	5,709	16,611	6,556	16,444	5,721	16,076	6,323	16,778	5,498	15,04	4,82	14,873	4,31	15,842	6,103	16,043	5,293	16,878	6,784	16,143	0,586	15,775	5,669	15,207	4,666	14,505	5,962	16,578	5,79	16,11	3,322	15,207	5,395	14,739	7,457	16,711	4,582	14,773	6,842	16,778	5,561	14,94	4,506	15,04	5,004
418	3,29	15,642	4,298	15,775	5,744	16,644	6,547	16,477	5,703	16,11	6,36	16,811	5,387	15,074	4,814	14,906	4,289	15,876	6,043	16,076	5,368	16,912	6,799	16,176	2,681	15,809	5,621	15,241	4,663	14,539	5,941	16,611	5,817	16,143	5,122	15,274	5,422	14,773	7,51	16,745	4,642	14,806	6,835	16,845	5,504	15,007	5,185	15,074	5,03
419	2,113	15,675	4,283	15,809	5,777	16,678	6,51	16,511	5,727	16,143	6,339	16,845	5,338	15,107	4,82	14,94	4,31	15,909	6,142	16,143	5,473	16,945	6,749	16,21	4,042	15,842	5,73	15,274	4,624	14,572	5,935	16,644	5,823	16,176	5,386	15,307	5,399	14,806	7,471	16,778	4,627	14,84	6,839	16,878	5,537	15,04	5,174	15,107	5,04
420	0,5	15,709	4,301	15,842	5,735	16,711	6,48	16,578	5,805	16,176	6,324	16,878	5,311	15,14	4,799	14,973	4,322	15,943	6,146	16,176	5,528	16,979	6,811	16,243	5,602	15,909	5,681	15,307	4,701	14,606	5,917	16,678	5,856	16,21	5,47	15,341	5,395	14,84	7,469	16,845	4,633	14,873	6,854	16,912	5,54	15,074	4,522	15,14	5,046
421	5,499	15,742	4,298	15,876	5,744	16,745	6,51	16,611	5,769	16,21	6,336	16,912	5,317	15,174	4,838	15,007	4,31	15,976	6,076	16,21	5,417	17,012	6,764	16,31	5,6	15,943	5,664	15,341	4,69	14,639	5,919	16,711	5,94	16,243	5,566	15,374	5,389	14,873	7,553	16,878	4,627	14,906	6,749	16,945	5,585	15,107	4,485	15,207	5,04
422	4,942	15,809	4,298	15,909	5,703	16,778	6,508	16,644	5,766	16,243	6,345	16,979	5,317	15,207	4,865	15,04	4,298	16,009	6,004	16,243	5,473	17,045	6,734	16,344	5,593	15,976	5,642	15,374	4,651	14,672	5,949	16,778	5,851	16,31	5,606	15,408	5,428	14,906	8,084	16,912	4,647	14,94	6,79	16,979	5,564	15,14	5,127	15,241	5,004
423	4,847	15,842	4,274	15,943	5,765	16,811	6,51	16,678	5,811	16,277	6,321	17,012	5,335	15,241	4,838	15,074	4,31	16,043	6,042	16,277	5,533	17,079	6,802	16,377	5,603	16,009	5,648	15,408	4,675	14,706	6,001	16,811	5,89	16,344	5,595	15,441	5,428	14,94	7,417	16,945	4,63	14,973	6,842	17,012	5,564	15,174	5,181	15,274	5,028
424	4,754	15,876	4,28	15,976	5,736	16,845	6,552	16,711	5,853	16,31	6,323	17,045	5,332	15,274	4,823	15,107	4,31	16,076	6,094	16,31	5,635	17,112	6,71	16,41	5,456	16,043	5,735	15,441	4,618	14,739	5,981	16,845	5,968	16,377	5,642	15,508	5,431	14,973	7,412	16,979	4,567	15,007	6,782	17,079	5,564	15,207	5,142	15,307	4,994
425	4,709	15,909	4,283	16,009	5,802	16,878	6,487	16,745	5,706	16,344	6,329	17,079	5,335	15,307	4,817	15,14	4,325	16,11	6,007	16,344	5,566	17,146	6,829	16,444	2,779	16,076	5,654	15,475	4,75	14,773	5,998	16,878	5,794	16,41	5,657	15,541	5,414	15,007	7,394	17,012	4,681	15,04	6,761	17,112	5,564	15,241	5,174	15,341	4,991
426	4,621	15,943	4,25	16,043	5,769	16,912	6,51	16,778	4,132	16,377	6,345	17,112	5,329	15,341	4,805	15,174	4,31	16,143	6,034	16,377	5,6	17,179	6,734	16,477	3,676	16,143	5,75	15,508	4,666	14,806	5,992	16,912	5,853	16,444	5,601	15,575	5,425	15,04	7,367	17,045	4,651	15,074	6,787	17,146	5,534	15,274	5,214	15,374	5,003
427	4,63	15,976	4,304	16,076	5,774	16,945	6,51	16,811	3,508	16,477	6,333	17,146	5,335	15,374	4,844	15,207	4,379	16,176	6,167	16,41	5,525	17,213	6,785	16,511	5,339	16,176	5,643	15,541	4,66	14,84	6,019	16,945	5,844	16,477	5,585	15,608	5,425	15,074	7,375	17,112	4,495	15,107	6,827	17,179	5,534	15,307	5,132	15,408	4,991
428	4,618	16,009	4,341	16,11	5,769	16,979	6,504	16,878	3,799	16,511	6,318	17,179	5,317	15,408	4,826	15,241	4,373	16,21	6,148	16,444	5,624	17,246	6,7	16,578	5,692	16,21	5,715	15,575	4,56	14,873	6,031	16,979	5,868	16,511	5,603	15,642	5,405	15,107	7,351	17,146	4,686	15,14	6,872	17,213	5,599	15,341	5,145	15,441	4,964
429	4,489	16,043	4,304	16,143	5,757	17,012	6,51	16,912	3,94	16,544	6,122	17,213	5,326	15,441	4,82	15,274	4,365	16,243	6,175	16,511	5,587	17,279	6,694	16,611	5,606	16,243	5,7	15,608	4,761	14,906	6,001	17,012	5,823	16,544	5,66	15,675	5,399	15,174	7,405	17,179	4,594	15,174	6,785	17,246	5,567	15,374	5,145	15,475	4,955
430	4,461	16,076	4,322	16,176	5,718	17,045	6,516	16,945	4,117	16,611	0,5	17,279	5,353	15,475	4,882	15,307	4,338	16,277	6,115	16,544	5,585	17,313	6,662	16,644	5,798	16,277	5,507	15,675	4,666	14,94	6,004	17,045	5,856	16,578	5,642	15,709	5,431	15,207	7,376	17,213	4,584	15,207	6,761	17,279	5,576	15,408	5,181	15,508	4,958
431	4,302	16,11	4,318	16,21	5,724	17,112	6,552	16,979	4,222	16,644	0,5	17,313	5,317	15,508	4,856	15,341	4,331	16,31	6,23	16,578	5,621	17,346	6,679	16,678	5,817	16,31	5,513	15,709	4,75	14,973	6,025	17,079	5,847	16,611	5,643	15,742	5,431	15,241	7,408	17,246	4,549	15,241	6,746	17,346	5,548	15,441	5,178	15,541	4,961
432	4,232	16,143	4,31	16,243	5,727	17,146	6,556	17,012	4,561	16,711	4,849	17,38	5,335	15,541	4,873	15,374	4,373	16,344	6,191	16,611	5,66	17,413	6,7	16,711	5,826	16,377	5,461	15,742	4,708	15,007	6,061	17,112	5,901	16,644	5,7	15,775	5,437	15,274	7,421	17,279	4,581	15,274	6,796	17,38	5,573	15,475	5,147	15,575	4,926
433	4,309	16,176	4,322	16,277	5,691	17,179	6,541	17,045	5,314	16,778	5,971	17,413	5,326	15,608	4,859	15,408	4,382	16,377	6,22	16,644	5,686	17,447	6,7	16,745	5,905	16,41	5,431	15,775	4,63	15,04	6,058	17,179	5,946	16,678	5,7	15,809	5,408	15,307	7,465	17,346	4,557	15,307	6,799	17,413	5,573	15,508	5,107	15,608	4,961
434	4,358	16,21	4,31	16,31	5,703	17,213	6,508	17,079	5,511	16,878	6,259	17,447	5,326	15,642	4,847	15,441	4,302	16,41	6,185	16,678	5,627	17,48	6,688	16,778	5,86	16,444	5,425	15,809	4,645	15,074	6,04	17,213	5,901	16,745	5,738	15,842	5,423	15,341	7,46	17,38	4,552	15,341	6,812	17,447	5,555	15,541	5,156	15,642	4,946
435	4,556	16,243	4,283	16,344	5,733	17,246	6,556	17,146	5,707	16,912	6,371	17,48	5,317	15,675	4,847	15,475	4,283	16,444	6,184	16,711	5,534	17,513	6,758	16,845	5,859	16,477	5,471	15,842	4,678	15,107	6,013	17,246	6,031	16,778	5,724	15,876	5,425	15,374	7,466	17,413	4,563	15,374	6,8	17,48	5,6	15,608	5,179	15,675	4,926
436	4,62	16,277	4,298	16,377	5,727	17,279	6,559	17,179	5,722	16,979	6,408	17,513	5,317	15,709	4,774	15,508	4,331	16,477	6,184	16,745	5,666	17,547	6,715	16,878	5,343	16,511	5,504	15,876	4,615	15,14	6,061	17,279	5,566	16,811	5,805	15,909	5,414	15,408	7,442	17,447	4,516	15,408	6,833	17,513	5,6	15,642	4,447	15,742	4,931
437	4,633	16,31	4,283	16,41	5,721	17,313	6,601	17,213	5,717	17,012	6,396	17,547	5,323	15,742	4,822	15,541	4,361	16,511	6,287	16,778	5,624	17,58	6,76	16,912	2,392	16,544	5,584	15,909	4,654	15,174	6,043	17,313	0,5	16,845	5,79	15,943	5,434	15,441	7,471	17,48	4,587	15,441	6,833	17,547	5,573	15,675	0,5	15,775	4,934
438	4,675	16,344	4,268	16,444	5,718	17,346	6,604	17,246	5,768	17,045	6,411	17,58	5,347	15,775	4,853	15,575	4,244	16,544	6,255	16,845	5,597	17,614	6,728	16,945	0,5	16,611	5,579	15,943	4,737	15,207	6,043	17,346	0,5	16,912	5,775	15,976	5,461	15,475	7,427	17,513	4,611	15,475	6,833	17,614	5,561	15,709	0,5	15,809	4,928
439	4,666	16,377	4,283	16,477	5,63	17,38	6,604	17,279	5,742	17,079	6,423	17,614	5,356	15,809	4,828	15,608	4,256	16,578	6,224	16,878	5,615	17,647	6,724	16,979	0,5	16,644	5,651	15,976	4,72	15,241	6,068	17,38	0,5	16,945	5,778	16,043	5,461	15,508	7,48	17,547	4,549	15,508	6,836	17,647	5,579	15,742	0,883	15,876	4,892
440	4,738	16,41	4,323	16,511	5,69	17,413	6,604	17,313	5,749	17,112	6,405	17,68	5,359	15,842	4,865	15,642	4,274	16,611	6,209	16,912	5,7	17,68	6,793	17,012	1,981	16,678	5,636	16,009	4,669	15,274	6,062	17,413	0,5	16,979	5,778	16,076	5,423	15,541	7,504	17,614	4,611	15,541	6,811	17,68	5,564	15,775	2,17	15,909	4,937
441	4,765	16,444	4,301	16,544	5,565	17,447	6,562	17,346	5,854	17,179	6,408	17,714	5,314	15,876	4,85	15,675	4,256	16,644	6,143	16,945	5,685	17,714	6,734	17,045	5,275	16,745	5,624	16,043	4,669	15,307	6,095	17,447	2,437	17,045	5,802	16,11	5,425	15,575	7,493	17,647	4,575	15,575	6,749	17,714	5,604	15,809	3,257	15,943	4,94
442	4,72	16,477	4,391	16,578	5,701	17,48	6,61	17,413	5,771	17,246	6,423	17,747	5,293	15,909	4,859	15,709	4,241	16,678	6,217	16,979	5,718	17,747	6,728	17,112	5,622	16,778	5,598	16,076	4,63	15,341	6,068	17,48	3,795	17,079	5,79	16,143	5,434	15,608	7,496	17,68	4,563	15,608	6,776	17,747	5,54	15,842	4,547	15,976	4,94
443	4,783	16,511	4,283	16,611	5,679	17,513	6,652	17,447	5,769	17,279	6,408	17,781	5,35	15,943	4,882	15,742	4,244	16,711	6,259	17,012	5,601	17,781	6,763	17,146	5,594	16,811	5,627	16,11	4,63	15,374	6,089	17,513	5,571	17,112	5,808	16,176	5,455	15,642	7,535	17,714	4,587	15,642	6,746	17,781	5,522	15,876	4,964	16,009	4,94
444	4,795	16,544	4,368	16,644	5,7	17,547	6,649	17,48	5,752	17,346	6,405	17,814	5,317	15,976	4,838	15,775	4,268	16,745	6,226	17,045	5,528	17,814	6,779	17,179	5,618	16,845	5,601	16,143	4,618	15,408	6,077	17,58	5,765	17,179	5,808	16,21	5,458	15,675	7,458	17,747	4,534	15,675	6,827	17,848	5,626	15,909	5,11	16,043	4,919
445	4,801	16,578	4,4	16,678	5,7	17,614	6,628	17,513	5,743	17,38	6,441	17,848	5,326	16,009	4,802	15,809	4,318	16,778	6,254	17,079	5,596	17,848	6,791	17,213	5,678	16,878	5,576	16,176	4,618	15,441	6,101	17,614	5,841	17,213	5,82	16,243	5,443	15,709	7,492	17,781	4,617	15,709	6,782	17,881	5,606	15,943	4,955	16,076	4,934
446	4,804	16,611	4,359	16,711	5,679	17,647	6,619	17,547	5,718	17,447	6,444	17,881	5,388	16,043	4,822	15,842	4,085	16,811	6,257	17,112	5,531	17,881	6,725	17,246	5,706	16,912	5,624	16,21	4,593	15,475	6,142	17,647	5,847	17,246	5,814	16,277	5,425	15,742	7,493	17,814	4,591	15,742	6,803	17,914	5,549	15,976	5,113	16,11	4,94
447	4,684	16,644	4,365	16,745	5,666	17,68	6,403	17,58	5,72	17,48	6,448	17,948	5,389	16,076	4,823	15,876	4,166	16,845	6,209	17,179	5,663	17,948	6,758	17,279	5,838	16,945	5,681	16,277	4,557	15,508	6,158	17,68	5,853	17,279	5,847	16,31	5,431	15,775	7,496	17,848	4,543	15,775	6,752	17,948	5,489	16,009	5,219	16,143	4,928
448	4,786	16,678	4,341	16,778	5,636	17,714	0,754	17,614	5,7	17,513	6,438	17,981	5,395	16,11	4,841	15,909	4,252	16,878	6,293	17,213	5,567	17,981	6,764	17,313	5,832	16,979	5,679	16,31	4,54	15,541	6,164	17,714	5,853	17,313	5,823	16,344	5,425	15,809	7,508	17,914	4,53	15,809	6,77	17,981	5,615	16,043	5,271	16,176	4,94
449	4,843	16,711	4,35	16,811	5,636	17,747	6,61	17,714	5,817	17,547	6,417	18,015	5,353	16,143	4,829	15,943	4,189	16,912	6,224	17,246	5,657	18,015	6,755	17,38	5,905	17,012	5,685	16,344	4,56	15,575	6,146	17,747	5,902	17,346	5,799	16,377	5,443	15,842	7,565	17,948	4,509	15,842	6,742	18,015	5,607	16,076	5,268	16,21	4,958
450	4,823	16,745	4,362	16,845	5,663	17,781	6,646	17,747	5,745	17,58	6,441	18,048	5,386	16,176	4,829	15,976	4,243	16,945	6,092	17,279	5,595	18,048	6,782	17,413	5,887	17,045	5,651	16,377	4,522	15,608	6,191	17,781	5,863	17,38	5,814	16,41	5,443	15,909	7,5	17,981	4,524	15,876	6,715	18,048	5,642	16,11	5,268	16,243	4,937
451	4,838	16,778	4,397	16,878	5,663	17,814	6,646	17,781	5,781	17,647	6,444	18,082	5,362	16,21	4,838	16,009	4,274	16,979	6,208	17,313	5,504	18,082	6,737	17,447	5,908	17,079	5,627	16,41	4,56	15,642	6,2	17,814	5,958	17,413	4,269	16,477	5,458	15,943	7,487	18,015	4,563	15,909	6,761	18,115	5,603	16,176	5,331	16,277	4,937
452	4,838	16,811	4,4	16,912	5,693	17,848	6,653	17,814	5,787	17,68	6,465	18,115	5,347	16,243	4,856	16,043	4,259	17,012	6,254	17,346	5,143	18,115	6,731	17,48	5,914	17,146	5,708	16,444	4,587	15,675	6,179	17,848	5,871	17,447	0,5	16,511	5,455	15,976	7,495	18,048	4,473	15,943	6,737	18,148	5,441	16,21	5,347	16,31	4,931
453	4,81	16,845	4,341	16,945	5,7	17,881	6,664	17,848	5,777	17,714	6,45	18,148	5,311	16,277	4,841	16,076	4,262	17,045	6,173	17,38	2,616	18,148	6,719	17,513	5,941	17,179	5,661	16,477	4,54	15,709	6,167	17,914	0,5	17,48	0,5	16,544	5,488	16,009	7,487	18,082	4,512	15,976	6,721	18,182	5,676	16,243	5,467	16,344	4,922
454	4,85	16,878	4,361	16,979	5,691	17,914	6,697	17,914	5,817	17,747	6,462	18,182	5,29	16,31	4,847	16,11	4,28	17,079	6,235	17,413	0,5	18,215	6,721	17,547	5,968	17,213	5,744	16,511	4,602	15,742	6,167	17,948	0,5	17,547	1,474	16,578	5,495	16,043	7,577	18,115	4,558	16,009	6,736	18,215	5,601	16,277	5,308	16,377	4,928
455	4,859	16,912	4,391	17,012	5,7	17,948	6,761	17,948	5,769	17,781	6,483	18,249	5,32	16,377	4,856	16,143	4,28	17,112	6,176	17,447	0,5	18,249	6,001	17,58	6,004	17,246	5,738	16,544	4,596	15,775	6,206	17,981	0,5	17,614	4,123	16,644	5,513	16,076	7,484	18,182	4,54	16,043	6,749	18,249	5,644	16,31	5,331	16,41	4,907
456	4,882	16,945	4,382	17,045	5,679	17,981	6,743	17,981	5,85	17,814	6,469	18,282	5,329	16,41	4,846	16,176	4,271	17,146	6,158	17,513	0,578	18,282	5,926	17,647	5,944	17,279	5,715	16,578	4,602	15,809	6,242	18,015	1,203	17,647	5,35	16,678	5,519	16,11	7,403	18,215	4,509	16,076	6,77	18,282	5,603	16,344	5,308	16,444	4,931
457	4,823	16,979	4,379	17,079	5,664	18,015	6,746	18,015	5,805	17,848	6,483	18,316	5,329	16,444	4,853	16,21	4,259	17,179	6,203	17,547	3,943	18,349	6,294	17,68	5,98	17,313	5,7	16,611	4,678	15,842	6,206	18,048	3,028	17,68	5,652	16,745	5,449	16,143	7,379	18,249	4,55	16,11	6,743	18,316	5,63	16,377	5,427	16,477	4,931
458	4,829	17,012	4,443	17,112	5,696	18,048	6,752	18,048	5,799	17,881	6,451	18,349	5,317	16,477	4,817	16,243	4,214	17,213	6,182	17,58	4,342	18,382	6,434	17,747	5,965	17,346	5,694	16,644	4,666	15,876	6,233	18,082	5,741	17,747	5,645	16,778	5,458	16,176	7,408	18,282	4,461	16,143	6,724	18,382	5,642	16,41	5,376	16,511	4,844
459	4,853	17,045	4,398	17,146	5,694	18,082	6,767	18,082	5,778	17,914	6,46	18,382	5,317	16,511	4,847	16,277	4,283	17,246	6,185	17,614	4,558	18,416	6,606	17,781	5,98	17,38	5,738	16,678	4,627	15,909	6,23	18,115	5,78	17,781	5,651	16,811	5,474	16,21	7,424	18,316	4,515	16,176	6,739	18,416	5,441	16,444	5,386	16,544	4,882
460	4,814	17,079	4,4	17,179	5,664	18,148	6,767	18,115	5,756	17,948	6,48	18,416	5,323	16,544	4,894	16,31	4,28	17,279	6,235	17,647	4,906	18,483	6,643	17,814	6,001	17,413	5,667	16,711	4,615	15,943	6,23	18,148	5,712	17,814	5,651	16,845	5,489	16,243	7,436	18,349	4,512	16,21	6,796	18,449	5,643	16,477	5,179	16,578	4,901
461	4,826	17,112	4,436	17,213	5,669	18,182	6,797	18,182	5,766	17,981	6,498	18,449	5,329	16,578	4,853	16,344	4,262	17,313	6,191	17,68	5,002	18,516	6,646	17,848	6,022	17,447	5,694	16,778	4,642	15,976	6,218	18,182	5,882	17,848	5,654	16,878	5,516	16,277	7,448	18,382	4,485	16,243	6,716	18,483	5,495	16,511	0,5	16,644	4,904
462	4,832	17,146	4,379	17,246	5,66	18,215	6,791	18,215	5,802	18,015	6,466	18,516	5,329	16,611	4,903	16,377	4,244	17,346	6,203	17,714	5,069	18,549	6,631	17,881	6,04	17,48	5,664	16,811	4,702	16,009	6,233	18,215	5,73	17,881	5,657	16,912	5,491	16,31	7,417	18,449	4,392	16,277	6,718	18,516	5,591	16,544	0,5	16,678	4,901
463	4,85	17,179	4,397	17,279	5,666	18,249	6,787	18,249	5,826	18,048	6,501	18,549	5,353	16,644	4,913	16,41	4,259	17,38	6,155	17,747	5,04	18,583	6,643	17,914	6,001	17,547	5,687	16,845	4,69	16,043	6,203	18,282	5,967	17,914	5,651	16,979	5,474	16,344	7,403	18,483	4,514	16,31	6,709	18,549	5,633	16,578	0,5	16,711	4,889
464	4,841	17,213	4,499	17,313	5,657	18,282	6,809	18,282	5,787	18,115	6,558	18,583	5,359	16,678	4,867	16,444	4,286	17,413	6,158	17,781	5,078	18,616	6,643	17,948	6,043	17,58	5,66	16,878	4,575	16,076	6,275	18,316	5,572	17,948	5,702	17,012	5,471	16,377	7,415	18,516	4,527	16,344	6,757	18,616	5,601	16,611	2,095	16,778	4,871
465	4,801	17,246	4,437	17,346	5,666	18,316	6,839	18,316	5,847	18,148	6,496	18,616	5,344	16,711	4,897	16,477	4,259	17,447	6,143	17,848	5,166	18,65	6,642	18,015	6,037	17,614	5,663	16,912	4,593	16,11	6,276	18,349	3,961	17,981	5,669	17,045	5,489	16,41	7,418	18,549	4,482	16,377	6,713	18,65	5,687	16,644	3,466	16,811	4,862
466	4,801	17,279	4,443	17,38	5,666	18,349	6,851	18,349	5,817	18,182	6,451	18,65	5,35	16,745	4,864	16,511	4,283	17,48	6,167	17,881	5,103	18,683	6,664	18,048	6,022	17,647	5,693	16,945	4,593	16,143	6,276	18,382	0,5	18,048	5,67	17,079	5,489	16,444	7,421	18,583	4,536	16,41	6,757	18,683	5,643	16,678	4,004	16,845	4,853
467	4,792	17,313	4,401	17,413	5,709	18,382	6,821	18,416	5,853	18,215	6,465	18,683	5,326	16,778	4,87	16,578	4,295	17,513	6,176	17,914	5,166	18,717	6,643	18,082	5,725	17,68	5,712	16,979	4,659	16,176	6,296	18,416	0,5	18,082	5,75	17,112	5,486	16,477	7,421	18,616	4,512	16,444	6,748	18,717	5,642	16,745	5,188	16,878	4,856
468	4,853	17,346	4,448	17,447	5,712	18,416	6,854	18,449	5,829	18,249	6,462	18,717	5,317	16,811	4,853	16,611	4,295	17,547	6,2	17,948	5,175	18,75	6,639	18,115	3,549	17,714	5,696	17,012	4,654	16,21	6,273	18,449	0,5	18,148	5,796	17,146	5,507	16,511	7,412	18,65	4,515	16,477	6,796	18,75	5,579	16,778	5,247	16,912	4,865
469	4,835	17,38	4,416	17,48	5,685	18,449	6,869	18,483	5,847	18,282	6,456	18,75	5,347	16,845	4,783	16,644	4,295	17,58	6,196	17,981	5,16	18,783	6,676	18,148	4,039	17,747	5,703	17,045	4,66	16,243	6,249	18,483	0,5	18,182	5,754	17,179	5,489	16,578	7,46	18,683	4,497	16,511	6,74	18,783	5,597	16,811	5,136	16,945	4,87
470	4,787	17,413	4,514	17,513	5,7	18,483	6,843	18,516	5,871	18,316	6,463	18,817	5,356	16,878	4,831	16,678	4,295	17,614	6,238	18,015	5,16	18,817	6,691	18,182	5,737	17,814	5,661	17,079	4,594	16,31	6,23	18,516	2,107	18,249	5,735	17,213	5,498	16,611	7,463	18,75	4,449	16,544	6,695	18,817	5,612	16,845	5,267	16,979	4,838
471	4,783	17,447	4,437	17,547	5,733	18,516	6,887	18,549	5,868	18,349	6,465	18,85	5,35	16,912	4,828	16,711	4,283	17,647	6,167	18,048	5,163	18,85	6,656	18,215	5,817	17,848	5,696	17,112	4,56	16,344	6,29	18,583	3,364	18,282	5,73	17,246	5,498	16,644	7,394	18,783	4,514	16,578	6,761	18,884	5,555	16,878	5,227	17,012	4,888
472	4,792	17,48	4,44	17,58	5,738	18,549	6,851	18,583	5,832	18,382	6,462	18,884	5,347	16,945	4,841	16,745	4,274	17,68	6,215	18,082	5,166	18,884	3,754	18,282	5,823	17,881	5,709	17,146	4,596	16,377	6,345	18,616	4,09	18,316	5,727	17,279	5,498	16,678	7,417	18,817	4,503	16,611	6,743	18,917	5,642	16,912	5,238	17,045	4,829
473	4,792	17,513	4,377	17,614	5,691	18,616	6,887	18,65	5,868	18,416	6,444	18,917	5,347	16,979	4,831	16,778	4,295	17,714	6,112	18,115	5,184	18,917	4,894	18,316	5,838	17,914	5,703	17,179	4,617	16,41	6,33	18,65	5,628	18,382	5,715	17,313	5,501	16,711	7,486	18,85	4,521	16,644	6,691	18,951	5,642	16,945	5,28	17,079	4,829
474	4,786	17,547	4,403	17,647	5,747	18,65	6,872	18,683	5,904	18,449	6,426	18,951	5,326	17,012	4,882	16,811	4,253	17,747	6,215	18,182	5,22	18,951	6,004	18,382	5,97	17,948	5,735	17,213	4,618	16,444	6,27	18,683	5,902	18,416	5,712	17,346	5,501	16,745	6,367	18,884	4,515	16,678	6,758	18,984	5,647	16,979	5,269	17,112	4,87
475	4,768	17,58	4,323	17,68	5,787	18,683	6,869	18,717	5,866	18,483	6,396	18,984	5,317	17,045	4,867	16,845	4,301	17,781	6,233	18,215	5,274	18,984	6,496	18,416	5,947	17,981	5,697	17,246	4,648	16,477	6,311	18,717	5,911	18,483	4,225	17,38	5,51	16,778	5,629	18,951	4,509	16,711	6,733	19,017	5,615	17,012	5,277	17,146	4,82
476	4,768	17,614	4,4	17,714	5,709	18,717	6,878	18,75	5,92	18,549	6,402	19,017	5,338	17,079	4,835	16,878	4,25	17,814	6,197	18,249	5,23	19,017	6,343	18,449	5,992	18,015	5,685	17,313	4,606	16,511	6,299	18,75	5,898	18,516	0,5	17,447	5,525	16,811	6,073	18,984	4,536	16,745	6,716	19,051	5,441	17,045	5,296	17,179	4,841
477	4,756	17,68	4,418	17,747	5,783	18,75	6,89	18,783	5,931	18,583	6,402	19,084	5,376	17,112	4,87	16,912	4,289	17,848	6,197	18,282	5,169	19,051	6,57	18,516	6,019	18,082	5,67	17,346	4,593	16,544	6,311	18,783	5,716	18,549	0,949	17,513	5,501	16,845	6,322	19,017	4,518	16,778	6,727	19,084	5,64	17,079	5,29	17,213	4,85
478	4,739	17,714	4,4	17,781	5,733	18,783	6,893	18,817	5,902	18,616	6,417	19,118	5,353	17,179	4,873	16,945	4,304	17,881	6,148	18,316	5,227	19,084	6,568	18,549	6,04	18,115	5,558	17,38	4,782	16,578	6,305	18,817	5,67	18,583	1,864	17,547	5,51	16,878	6,548	19,051	4,542	16,811	6,742	19,151	5,551	17,112	5,344	17,246	4,823
479	4,732	17,747	4,359	17,814	5,733	18,817	6,914	18,884	5,902	18,65	6,408	19,151	5,359	17,213	4,841	16,979	4,262	17,914	6,164	18,349	5,259	19,151	6,589	18,583	6,022	18,148	4,664	17,413	4,786	16,611	6,335	18,85	5,82	18,616	3,756	17,58	5,483	16,912	6,679	19,084	4,509	16,845	6,749	19,184	5,432	17,146	5,287	17,279	4,814
480	4,741	17,781	4,305	17,848	5,826	18,85	6,921	18,917	5,866	18,683	6,441	19,184	5,335	17,246	4,798	17,012	4,283	17,948	6,029	18,382	5,283	19,184	6,616	18,616	6,043	18,182	4,387	17,447	4,798	16,644	6,354	18,917	5,811	18,65	5,359	17,614	5,471	16,945	6,799	19,118	4,506	16,878	6,743	19,218	5,503	17,179	5,293	17,313	4,811
481	4,739	17,814	4,349	17,881	5,794	18,884	6,915	18,951	5,937	18,717	6,405	19,218	5,353	17,279	4,87	17,045	4,238	17,981	6,142	18,416	5,335	19,218	6,679	18,65	6,025	18,215	4,688	17,48	4,831	16,678	6,332	18,951	5,808	18,683	5,566	17,647	5,492	16,979	6,869	19,151	4,512	16,912	6,769	19,251	5,425	17,213	5,269	17,38	4,832
482	4,75	17,848	4,347	17,914	5,82	18,917	6,92	18,984	5,95	18,75	6,426	19,251	5,35	17,313	4,759	17,079	4,268	18,015	6,148	18,449	5,347	19,251	6,67	18,683	6,043	18,249	4,834	17,513	4,831	16,711	6,318	18,984	5,794	18,717	5,771	17,714	5,513	17,012	6,951	19,184	4,503	16,945	6,817	19,285	5,571	17,246	5,268	17,413	4,805
483	4,747	17,881	4,292	17,948	5,835	18,951	6,902	19,017	5,959	18,783	6,429	19,285	5,347	17,346	4,838	17,112	4,253	18,048	6,172	18,483	5,341	19,285	6,662	18,717	6,064	18,282	5,417	17,547	4,774	16,745	6,291	19,017	5,781	18,75	5,802	17,747	5,546	17,045	7,059	19,251	4,515	16,979	6,791	19,318	5,434	17,279	5,283	17,447	4,822
484	4,717	17,914	4,338	17,981	5,769	18,984	6,893	19,051	5,959	18,817	6,408	19,318	5,332	17,38	4,847	17,146	4,244	18,082	6,203	18,549	5,341	19,318	6,664	18,75	6,068	18,316	5,56	17,58	4,765	16,778	6,317	19,051	5,82	18,783	5,85	17,781	5,519	17,079	7,119	19,285	4,551	17,012	6,74	19,352	5,545	17,346	5,268	17,48	4,853
485	4,714	17,948	4,382	18,015	5,796	19,017	6,917	19,084	6,004	18,85	6,411	19,385	5,317	17,413	4,838	17,179	4,253	18,115	6,197	18,583	5,383	19,352	6,748	18,817	6,083	18,349	5,579	17,614	4,804	16,811	6,293	19,084	5,889	18,817	5,859	17,814	5,528	17,112	7,203	19,318	4,54	17,045	6,776	19,418	5,492	17,38	5,289	17,513	4,832
486	4,738	17,981	4,373	18,048	5,79	19,051	6,884	19,151	5,972	18,884	6,414	19,418	5,338	17,447	4,859	17,213	4,244	18,148	6,176	18,616	5,383	19,385	6,709	18,85	6,056	18,382	5,618	17,647	4,824	16,845	6,323	19,118	5,854	18,85	5,859	17,848	5,525	17,146	7,17	19,352	4,485	17,079	6,697	19,452	5,425	17,413	5,25	17,547	4,838
487	4,792	18,015	4,353	18,082	5,769	19,118	6,911	19,184	6,001	18,951	6,417	19,452	5,329	17,48	4,82	17,246	4,268	18,182	6,112	18,65	5,341	19,418	6,724	18,884	6,083	18,416	5,684	17,68	4,739	16,878	6,333	19,151	5,922	18,917	5,829	17,881	5,516	17,179	7,107	19,385	4,527	17,112	6,743	19,485	5,557	17,447	5,268	17,58	4,865
488	4,777	18,048	4,317	18,115	5,832	19,151	6,908	19,218	5,953	18,984	6,393	19,485	5,326	17,513	4,774	17,279	4,253	18,215	6,115	18,683	5,386	19,452	6,718	18,917	6,02	18,483	5,694	17,714	4,768	16,912	6,366	19,218	5,89	18,951	5,832	17,914	5,434	17,246	7,203	19,418	4,56	17,146	6,767	19,519	5,504	17,48	5,218	17,614	4,865
489	4,771	18,082	4,356	18,148	5,781	19,184	6,914	19,251	5,95	19,017	6,402	19,519	5,338	17,547	4,81	17,313	4,265	18,249	6,118	18,717	5,359	19,485	6,676	18,951	6,049	18,516	5,607	17,747	4,786	16,945	6,339	19,251	5,902	18,984	5,808	17,948	5,794	17,279	7,452	19,485	4,518	17,179	6,692	19,552	5,575	17,513	5,133	17,68	4,829
490	4,807	18,115	4,388	18,182	5,79	19,218	6,923	19,285	6,112	19,051	6,423	19,552	5,326	17,58	4,82	17,346	4,244	18,282	6,205	18,75	5,35	19,519	6,718	18,984	6,068	18,549	5,684	17,781	4,783	16,979	6,339	19,285	5,854	19,017	5,811	17,981	5,612	17,313	7,462	19,519	4,545	17,213	6,745	19,586	5,567	17,547	5,242	17,714	4,85
491	4,777	18,148	4,373	18,215	5,793	19,251	6,881	19,318	6,034	19,084	6,405	19,586	5,317	17,614	4,796	17,38	4,241	18,316	6,197	18,783	5,35	19,552	6,718	19,017	5,969	18,583	5,685	17,814	4,684	17,012	6,372	19,318	5,937	19,051	5,853	18,015	5,6	17,346	7,4	19,552	4,56	17,246	6,623	19,619	5,585	17,58	5,182	17,747	4,85
492	4,792	18,182	4,443	18,249	5,799	19,285	6,869	19,385	5,953	19,118	6,393	19,619	5,347	17,647	4,819	17,413	4,262	18,349	6,083	18,817	5,26	19,586	6,73	19,084	5,983	18,616	5,642	17,848	4,756	17,045	6,366	19,352	5,944	19,084	5,811	18,082	5,51	17,38	7,421	19,586	4,54	17,279	6,679	19,686	5,378	17,614	5,283	17,781	4,835
493	4,753	18,215	4,449	18,282	5,802	19,318	6,851	19,418	6,004	19,151	6,429	19,686	5,344	17,68	4,814	17,447	4,232	18,382	6,13	18,884	5,359	19,619	6,673	19,118	6,058	18,65	5,783	17,881	4,708	17,079	6,384	19,385	6,025	19,118	5,82	18,115	5,686	17,413	7,48	19,619	4,548	17,313	6,676	19,719	5,431	17,647	5,179	17,814	4,847
494	4,771	18,249	4,449	18,316	5,769	19,352	6,881	19,452	5,975	19,184	6,429	19,719	5,317	17,714	4,823	17,48	4,244	18,416	6,181	18,917	5,335	19,652	6,718	19,151	6,037	18,683	5,73	17,914	4,756	17,112	6,39	19,418	6,034	19,151	5,811	18,148	5,396	17,447	7,463	19,686	4,518	17,346	6,77	19,753	5,584	17,68	5,218	17,848	4,841
495	4,777	18,282	4,407	18,349	5,826	19,385	6,893	19,485	5,946	19,218	6,45	19,753	5,314	17,747	4,859	17,513	4,247	18,449	6,182	18,951	5,314	19,686	6,679	19,184	6,112	18,717	5,766	17,981	4,645	17,146	6,336	19,452	5,866	19,184	5,805	18,182	5,371	17,48	7,454	19,719	4,509	17,38	6,644	19,786	5,552	17,714	4,653	17,881	4,838
496	4,753	18,316	4,436	18,382	5,802	19,418	6,851	19,519	5,956	19,251	6,429	19,786	5,308	17,781	4,847	17,547	4,244	18,483	6,124	18,984	5,35	19,719	6,703	19,218	6,112	18,75	5,781	18,015	4,686	17,179	6,327	19,519	5,967	19,218	5,131	18,215	5,371	17,513	7,436	19,753	4,548	17,413	6,778	19,82	5,528	17,747	4,114	17,914	4,829
497	4,774	18,349	4,44	18,416	5,802	19,452	6,89	19,552	5,911	19,285	6,432	19,82	5,361	17,814	4,781	17,58	4,256	18,516	6,115	19,017	5,317	19,753	6,676	19,251	6,106	18,783	5,766	18,048	4,699	17,213	6,369	19,552	6,016	19,251	0,5	18,282	5,392	17,547	7,457	19,786	4,552	17,447	6,796	19,853	5,513	17,781	4,195	17,981	4,853
498	4,739	18,382	4,431	18,449	5,775	19,519	6,863	19,619	5,955	19,352	6,441	19,853	5,353	17,848	4,843	17,614	4,238	18,549	6,094	19,051	5,38	19,786	6,685	19,285	5,764	18,85	5,771	18,082	4,726	17,246	6,372	19,586	6,001	19,318	0,631	18,316	5,407	17,58	7,463	19,82	4,534	17,48	6,755	19,886	5,431	17,814	4,234	18,015	4,838
499	4,732	18,416	4,437	18,483	5,802	19,552	6,872	19,652	5,914	19,385	6,451	19,886	5,317	17,914	4,832	17,647	4,244	18,583	6,232	19,084	5,347	19,853	6,685	19,352	3,697	18,884	5,7	18,115	4,759	17,279	6,375	19,619	6,067	19,352	1,302	18,349	5,423	17,614	7,421	19,853	4,558	17,513	6,734	19,953	5,434	17,848	4,366	18,048	4,853
500	4,696	18,449	4,449	18,516	5,814	19,586	6,89	19,686	5,986	19,418	6,454	19,92	5,317	17,948	4,844	17,68	4,274	18,616	6,179	19,118	5,35	19,886	6,718	19,385	4,309	18,917	5,685	18,148	4,736	17,313	6,405	19,652	6,013	19,385	0,919	18,382	5,452	17,647	7,46	19,886	4,617	17,547	6,676	19,987	5,42	17,881	5,191	18,082	4,847
501	4,702	18,483	4,464	18,549	5,857	19,619	6,872	19,719	5,926	19,452	6,417	19,987	5,326	17,981	4,873	17,714	4,259	18,65	6,158	19,151	5,285	19,92	6,73	19,418	5,855	18,984	5,721	18,182	4,768	17,346	6,399	19,686	6,034	19,418	0,5	18,449	5,425	17,714	7,424	19,92	4,582	17,58	6,766	20,02	4,407	17,948	4,399	18,115	5,066
502	4,633	18,516	4,437	18,583	5,799	19,652	6,89	19,753	5,899	19,485	6,402	20,02	5,317	18,015	4,885	17,747	4,307	18,683	6,076	19,184	5,353	19,953	6,673	19,452	6,037	19,017	5,724	18,215	4,681	17,38	6,375	19,719	5,989	19,452	0,5	18,483	5,431	17,747	7,495	19,953	4,617	17,614	6,793	20,053	3,247	17,981	5,107	18,148	4,854
503	4,63	18,549	4,229	18,616	5,802	19,686	6,881	19,786	5,902	19,519	6,45	20,053	5,323	18,048	4,817	17,781	4,289	18,717	6,142	19,251	5,314	19,987	6,682	19,485	6,043	19,051	5,774	18,249	4,687	17,413	6,387	19,753	6,102	19,485	0,5	18,516	5,44	17,781	7,52	20,02	4,618	17,647	6,77	20,087	2,698	18,015	4,676	18,182	4,897
504	4,633	18,583	4,133	18,65	5,79	19,719	6,896	19,853	5,914	19,552	6,453	20,087	5,326	18,082	4,87	17,814	4,277	18,75	6,098	19,285	5,311	20,02	6,685	19,519	6,112	19,084	5,736	18,282	4,69	17,447	6,387	19,82	6,149	19,519	1,552	18,583	5,485	17,814	7,49	20,053	4,552	17,68	6,796	20,12	2,396	18,082	5,188	18,215	4,907
505	4,666	18,616	4,204	18,683	5,826	19,753	6,884	19,886	5,946	19,586	6,444	20,12	5,329	18,115	4,826	17,848	4,242	18,783	6,157	19,318	5,329	20,053	6,697	19,552	6,106	19,118	5,748	18,316	4,725	17,48	6,399	19,853	6,074	19,552	3,137	18,616	5,317	17,848	7,52	20,087	4,522	17,714	6,796	20,187	2,752	18,148	4,676	18,282	4,892
506	4,678	18,65	4,321	18,717	5,838	19,786	6,905	19,92	5,89	19,619	6,405	20,154	5,329	18,148	4,888	17,881	4,244	18,817	6,112	19,352	5,302	20,087	6,745	19,619	6,086	19,151	5,781	18,349	4,693	17,513	6,423	19,886	6,142	19,586	4,114	18,65	2,758	17,881	7,474	20,12	4,596	17,747	6,808	20,221	3,406	18,182	5,168	18,316	4,874
507	4,708	18,683	4,346	18,75	5,799	19,82	6,899	19,953	5,922	19,652	6,408	20,187	5,326	18,182	4,907	17,914	4,247	18,85	6,142	19,385	5,314	20,12	6,755	19,652	6,089	19,184	5,784	18,382	4,686	17,547	6,429	19,92	6,095	19,619	5,545	18,717	3,12	17,914	7,457	20,154	4,552	17,781	6,815	20,254	4,45	18,215	5,188	18,349	4,874
508	4,666	18,717	4,458	18,783	5,826	19,853	6,881	19,987	5,961	19,686	0,5	20,254	5,341	18,215	4,873	17,948	4,289	18,884	6,076	19,418	5,332	20,154	6,748	19,686	6,109	19,218	5,787	18,449	4,69	17,58	6,432	19,953	6,221	19,652	5,512	18,75	2,584	17,981	7,412	20,187	4,606	17,814	6,779	20,287	4,728	18,249	4,79	18,416	4,871
509	4,666	18,75	4,464	18,817	5,802	19,886	6,893	20,02	5,971	19,753	0,5	20,287	5,317	18,249	4,885	17,981	4,31	18,917	6,053	19,452	5,302	20,187	6,676	19,719	6,149	19,251	5,829	18,483	4,648	17,614	6,417	19,987	5,8	19,719	5,63	18,817	4,9	18,015	7,451	20,221	4,516	17,848	6,806	20,321	4,948	18,282	5,148	18,449	4,888
510	4,66	18,783	4,428	18,85	5,811	19,92	6,887	20,053	6,055	19,786	1,717	20,354	5,356	18,282	4,904	18,015	4,334	18,951	6,115	19,485	5,203	20,221	6,715	19,753	6,167	19,285	5,775	18,516	4,753	17,647	6,408	20,02	4,642	19,753	5,669	18,85	5,818	18,082	7,451	20,287	4,593	17,881	6,83	20,354	5,195	18,316	4,504	18,483	4,904
511	4,657	18,817	4,449	18,884	5,835	19,953	6,869	20,12	5,992	19,82	5,546	20,388	5,323	18,316	4,958	18,048	4,31	18,984	6,175	19,519	5,247	20,254	6,754	19,786	6,182	19,352	5,781	18,549	4,624	17,68	6,396	20,053	0,595	19,82	5,759	18,884	5,766	18,115	7,474	20,321	4,552	17,914	6,782	20,388	5,426	18,349	4,796	18,516	4,868
512	4,675	18,85	4,437	18,917	5,863	20,02	6,878	20,154	6,043	19,853	6,382	20,421	5,326	18,349	4,952	18,082	4,302	19,017	6,076	19,552	5,319	20,287	6,776	19,82	6,167	19,385	5,883	18,583	4,83	17,714	6,378	20,12	0,5	19,853	5,754	18,917	5,892	18,148	7,46	20,354	4,557	17,948	6,8	20,455	5,464	18,416	5,182	18,549	4,9
513	4,701	18,884	4,458	18,951	5,823	20,053	6,869	20,187	6,053	19,886	6,432	20,455	5,317	18,382	4,794	18,115	4,31	19,051	6,169	19,619	5,35	20,321	6,779	19,886	6,173	19,418	5,785	18,616	4,834	17,747	6,375	20,154	0,5	19,92	5,763	18,951	5,817	18,182	7,493	20,388	4,572	17,981	6,809	20,488	5,425	18,449	4,348	18,616	4,925
514	4,705	18,917	4,461	18,984	5,823	20,087	6,884	20,221	6,043	19,92	6,453	20,488	5,314	18,416	3,299	18,182	4,322	19,084	6,101	19,652	5,311	20,354	6,749	19,92	6,173	19,452	5,811	18,65	4,822	17,781	6,348	20,187	0,5	19,987	5,778	18,984	5,744	18,215	7,457	20,421	4,575	18,015	6,806	20,521	5,6	18,483	4,391	18,65	4,961
515	4,711	18,951	4,455	19,017	5,823	20,12	6,863	20,254	6,136	19,953	6,405	20,521	5,284	18,449	3,12	18,215	4,334	19,118	6,112	19,686	5,382	20,388	6,796	19,953	6,176	19,485	5,826	18,683	4,865	17,814	6,375	20,221	2,308	20,053	5,742	19,017	5,846	18,249	7,502	20,455	4,581	18,048	6,827	20,555	5,607	18,516	4,332	18,683	4,923
516	4,714	18,984	4,479	19,051	5,823	20,154	6,828	20,287	6,14	19,987	6,378	20,555	5,302	18,483	3,826	18,249	4,31	19,151	6,043	19,719	5,335	20,421	6,718	19,987	6,194	19,519	5,796	18,717	4,815	17,848	6,411	20,254	5,673	20,12	5,754	19,051	5,571	18,282	7,49	20,488	4,63	18,082	6,809	20,588	5,633	18,549	4,409	18,717	4,955
517	4,702	19,017	4,476	19,084	5,82	20,187	6,824	20,354	6,17	20,02	6,366	20,588	5,32	18,516	4,093	18,282	4,376	19,184	6,04	19,753	5,413	20,455	6,733	20,02	6,224	19,552	5,781	18,75	4,835	17,881	6,408	20,287	5,829	20,154	5,727	19,084	5,69	18,316	7,505	20,521	4,627	18,115	6,836	20,622	5,685	18,583	4,318	18,75	4,931
518	4,732	19,051	4,461	19,118	5,826	20,221	6,821	20,388	6,179	20,053	6,387	20,622	5,314	18,549	4,405	18,316	4,329	19,218	6,094	19,786	5,387	20,488	6,808	20,053	6,221	19,586	5,88	18,783	4,838	17,914	6,405	20,321	5,949	20,187	5,706	19,118	5,684	18,349	7,439	20,588	4,582	18,148	6,794	20,655	5,738	18,616	4,346	18,783	4,931
519	4,756	19,084	4,473	19,151	5,814	20,254	6,824	20,421	6,182	20,087	6,387	20,689	5,311	18,583	4,611	18,349	4,319	19,251	6,025	19,82	5,422	20,521	6,793	20,087	6,218	19,619	5,812	18,817	4,831	17,948	6,384	20,388	5,962	20,221	5,786	19,151	5,727	18,382	7,553	20,622	4,597	18,182	6,796	20,722	5,724	18,65	4,779	18,817	4,964
520	4,744	19,118	4,461	19,184	5,794	20,287	6,851	20,455	6,119	20,154	6,349	20,722	5,29	18,616	4,678	18,382	4,31	19,285	6,064	19,853	5,414	20,555	6,749	20,154	6,185	19,686	5,823	18,85	4,79	17,981	6,378	20,421	5,854	20,254	5,817	19,184	5,762	18,416	7,442	20,655	4,621	18,215	6,818	20,755	5,672	18,683	5,212	18,85	4,964
521	4,744	19,151	4,413	19,218	5,814	20,321	6,83	20,488	6,136	20,187	6,387	20,755	5,29	18,65	4,693	18,416	4,319	19,318	6,004	19,886	5,354	20,622	6,767	20,187	6,179	19,719	5,829	18,917	4,783	18,015	6,396	20,455	5,928	20,287	5,773	19,218	5,724	18,449	7,489	20,689	4,597	18,249	6,794	20,789	5,622	18,717	5,182	18,917	4,988
522	4,736	19,184	4,392	19,251	5,823	20,354	6,851	20,521	6,215	20,221	6,369	20,789	5,278	18,717	4,738	18,449	4,322	19,352	6,043	19,92	5,347	20,655	6,73	20,221	6,212	19,753	5,794	18,951	4,771	18,048	6,468	20,488	5,866	20,354	5,841	19,251	5,79	18,483	7,541	20,722	4,581	18,282	6,832	20,822	5,66	18,75	5,218	18,951	4,991
523	4,732	19,218	4,425	19,285	5,829	20,388	6,824	20,588	6,206	20,254	6,387	20,822	5,278	18,75	4,756	18,483	4,346	19,385	6,058	19,987	5,344	20,689	6,745	20,254	6,206	19,786	5,856	18,984	4,768	18,082	6,448	20,521	5,943	20,388	5,823	19,318	5,02	18,516	7,509	20,755	4,611	18,316	6,835	20,856	5,712	18,783	5,167	18,984	5,013
524	4,75	19,251	4,376	19,318	5,832	20,455	6,799	20,622	6,197	20,287	6,375	20,856	5,257	18,783	4,721	18,516	4,365	19,418	6,086	20,02	5,323	20,722	6,737	20,287	6,209	19,82	5,799	19,017	4,768	18,115	6,453	20,555	5,947	20,421	5,82	19,352	3,659	18,583	7,607	20,789	4,651	18,349	6,803	20,889	5,664	18,817	5,191	19,017	5,025
525	4,738	19,285	4,323	19,352	5,887	20,488	6,83	20,655	6,248	20,321	6,363	20,889	5,256	18,817	4,738	18,549	4,332	19,452	6,039	20,053	5,359	20,755	6,59	20,321	6,227	19,853	5,835	19,051	4,819	18,148	6,45	20,588	5,902	20,455	5,853	19,385	3,505	18,65	7,554	20,822	4,627	18,382	6,806	20,956	5,678	18,85	5,16	19,051	5,028
526	4,732	19,318	4,367	19,385	5,785	20,521	6,824	20,689	6,2	20,354	6,366	20,922	5,256	18,85	4,72	18,583	4,337	19,485	6,142	20,087	5,383	20,789	6,307	20,388	6,218	19,886	5,868	19,084	4,739	18,182	6,417	20,622	5,992	20,488	5,805	19,418	4,984	18,683	7,517	20,889	4,618	18,416	6,812	20,989	5,685	18,884	5,206	19,084	5,016
527	4,774	19,352	4,338	19,418	5,865	20,555	6,824	20,722	6,212	20,388	6,351	20,989	5,256	18,884	4,75	18,616	4,37	19,519	6,055	20,12	5,332	20,822	6,219	20,421	6,251	19,92	5,85	19,118	4,768	18,215	6,402	20,689	6,112	20,521	5,808	19,452	5,422	18,717	7,46	20,922	4,654	18,449	6,782	21,023	5,652	18,917	5,257	19,118	5,007
528	4,747	19,385	4,338	19,452	5,847	20,588	6,815	20,755	6,254	20,421	6,336	21,023	5,238	18,917	4,73	18,65	4,35	19,552	6,112	20,154	5,275	20,856	5,975	20,455	6,218	19,953	5,881	19,151	4,729	18,249	6,456	20,722	6,112	20,555	3,934	19,485	5,539	18,75	7,49	20,956	4,627	18,483	6,829	21,056	5,594	18,984	5,179	19,151	5,025
529	4,759	19,418	4,362	19,485	5,841	20,622	6,8	20,789	6,182	20,488	6,348	21,056	5,244	18,951	4,744	18,683	4,359	19,586	6,101	20,187	5,347	20,889	5,959	20,488	6,218	20,02	5,893	19,184	4,759	18,282	6,468	20,755	6,02	20,588	0,5	19,552	5,648	18,817	7,756	20,989	4,615	18,516	6,827	21,09	5,63	19,017	4,743	19,184	5,04
530	4,789	19,452	4,353	19,519	5,802	20,655	6,84	20,856	6,164	20,521	6,327	21,09	5,23	18,984	4,771	18,717	4,368	19,619	6,094	20,221	5,347	20,922	6,001	20,521	6,221	20,053	5,94	19,218	4,774	18,316	6,433	20,789	6,04	20,622	0,5	19,586	5,786	18,85	7,787	21,023	4,686	18,549	6,815	21,123	5,66	19,051	5,137	19,218	5,028
531	4,795	19,485	4,32	19,552	5,769	20,689	6,821	20,889	6,197	20,555	6,327	21,123	5,25	19,017	4,799	18,75	4,305	19,652	6,101	20,254	5,332	20,956	6,007	20,555	6,194	20,087	5,767	19,251	4,744	18,349	6,486	20,822	6,013	20,655	3,349	19,652	5,961	18,884	7,626	21,056	4,594	18,616	6,866	21,156	5,642	19,084	5,172	19,251	5,01
532	4,771	19,519	4,325	19,586	5,796	20,722	6,848	20,922	6,227	20,588	6,335	21,156	5,23	19,051	4,774	18,783	4,335	19,686	6,094	20,321	5,332	20,989	6,01	20,588	6,23	20,12	5,799	19,285	4,702	18,382	6,442	20,856	6,028	20,722	5,137	19,686	6,019	18,917	7,448	21,09	4,642	18,65	6,851	21,223	5,621	19,118	5,19	19,285	5,028
533	4,774	19,552	4,322	19,619	5,817	20,755	6,839	20,956	6,233	20,622	6,321	21,19	5,241	19,084	4,82	18,85	4,322	19,719	6,136	20,354	5,383	21,023	6,025	20,622	6,191	20,154	5,856	19,318	4,684	18,416	6,45	20,889	6,171	20,755	5,536	19,719	5,632	18,951	7,46	21,156	4,594	18,683	6,815	21,257	5,657	19,151	5,176	19,318	5,028
534	4,768	19,586	4,308	19,652	5,808	20,789	6,839	20,989	6,233	20,655	0,645	21,223	5,218	19,118	4,793	18,884	4,322	19,753	6,083	20,388	5,383	21,056	5,986	20,655	6,218	20,187	5,835	19,385	4,783	18,449	6,441	20,922	6,056	20,789	5,647	19,753	5,568	18,984	7,522	21,19	4,628	18,717	6,82	21,29	5,696	19,184	5,146	19,352	5,04
535	4,747	19,619	4,31	19,686	5,785	20,822	6,859	21,023	6,197	20,689	1,355	21,29	5,227	19,151	4,756	18,917	4,329	19,786	6,106	20,421	5,383	21,09	6,004	20,689	6,239	20,221	5,742	19,418	4,753	18,483	6,423	20,989	6,151	20,822	5,717	19,82	5,648	19,017	7,517	21,223	4,606	18,75	6,784	21,324	5,601	19,218	5,155	19,385	5,043
536	4,768	19,652	4,301	19,719	5,823	20,889	6,866	21,09	6,248	20,722	5,577	21,324	5,215	19,184	4,801	18,951	4,322	19,82	6,112	20,455	5,389	21,123	6,016	20,755	6,245	20,254	5,591	19,452	4,711	18,516	6,465	21,023	6,116	20,856	5,769	19,853	5,759	19,051	7,559	21,257	4,672	18,783	6,863	21,357	5,675	19,251	5,162	19,418	5,046
537	4,768	19,686	4,268	19,753	5,832	20,922	6,89	21,123	6,257	20,755	6,307	21,357	5,221	19,218	4,798	18,984	4,352	19,853	6,104	20,488	5,414	21,156	6,001	20,789	6,218	20,287	3,722	19,485	4,773	18,549	6,48	21,056	6,074	20,889	5,787	19,886	5,861	19,084	7,46	21,29	4,558	18,817	6,815	21,39	5,679	19,285	4,5	19,452	5,051
538	4,774	19,719	4,301	19,786	5,847	20,956	6,857	21,156	6,251	20,822	6,411	21,39	5,227	19,251	4,813	19,017	4,332	19,886	6,136	20,521	5,42	21,19	5,998	20,822	6,23	20,354	2,357	19,519	4,732	18,583	6,501	21,09	6,065	20,922	5,808	19,92	5,835	19,118	7,46	21,324	4,587	18,85	6,83	21,457	5,544	19,318	5,098	19,485	5,043
539	4,774	19,753	4,319	19,82	5,823	20,989	6,863	21,19	6,254	20,856	6,429	21,424	5,238	19,285	4,829	19,051	4,319	19,92	6,001	20,555	5,509	21,223	5,998	20,856	6,245	20,388	2,906	19,552	4,681	18,616	6,483	21,123	6,139	20,956	5,847	19,953	5,796	19,151	7,48	21,357	4,645	18,884	6,827	21,491	5,708	19,352	4,366	19,519	5,04
540	4,753	19,786	4,295	19,853	5,799	21,023	6,836	21,223	6,263	20,889	6,429	21,457	5,227	19,318	4,79	19,084	4,31	19,953	5,998	20,588	5,497	21,257	5,962	20,889	6,257	20,421	3,704	19,586	4,639	18,65	6,483	21,156	6,104	20,989	5,862	19,987	5,82	19,184	7,535	21,39	4,654	18,917	6,779	21,524	5,609	19,385	5,054	19,586	5,028
541	4,75	19,82	4,331	19,886	5,829	21,056	6,878	21,257	6,323	20,922	6,492	21,491	5,23	19,352	4,759	19,118	4,313	19,987	6,072	20,622	5,462	21,29	5,983	20,922	6,257	20,455	4,322	19,619	4,63	18,717	6,448	21,19	6,064	21,023	5,856	20,02	5,832	19,218	7,754	21,457	4,633	18,951	6,812	21,557	5,627	19,418	5,216	19,619	5,022
542	4,762	19,853	4,322	19,92	5,808	21,09	6,851	21,324	6,302	20,956	6,432	21,524	5,185	19,418	4,816	19,151	4,31	20,02	6,112	20,689	5,522	21,357	5,731	20,956	6,257	20,488	4,892	19,652	4,582	18,75	6,447	21,257	6,079	21,09	5,869	20,053	5,859	19,285	7,547	21,491	4,591	18,984	6,8	21,591	5,507	19,452	5,161	19,652	5,04
543	4,738	19,886	4,358	19,953	5,841	21,123	6,863	21,357	6,279	20,989	6,429	21,557	5,181	19,452	4,807	19,184	4,322	20,053	6,106	20,722	5,513	21,39	5,759	20,989	6,257	20,521	4,886	19,686	4,654	18,783	6,501	21,29	6,062	21,123	5,835	20,087	5,835	19,318	7,182	21,524	4,66	19,017	6,812	21,624	5,642	19,519	5,17	19,686	5,021
544	4,753	19,92	4,317	19,987	5,805	21,156	6,893	21,39	6,252	21,023	6,453	21,591	5,193	19,485	4,759	19,218	4,358	20,087	5,893	20,755	5,566	21,424	6,294	21,023	6,279	20,555	4,868	19,719	4,543	18,817	6,495	21,324	6,124	21,156	5,796	20,12	5,869	19,352	7,078	21,557	4,633	19,051	6,83	21,658	5,708	19,552	5,179	19,719	5,025
545	4,721	19,953	4,35	20,02	5,805	21,19	6,875	21,424	6,32	21,056	6,456	21,624	5,203	19,519	4,721	19,251	4,376	20,12	6,144	20,789	5,591	21,457	6,501	21,056	6,285	20,588	4,928	19,753	4,557	18,85	6,48	21,357	6,188	21,19	5,829	20,187	5,905	19,385	7,364	21,591	4,596	19,084	6,793	21,725	5,612	19,586	4,45	19,753	5,037
546	1,222	19,987	4,335	20,053	5,823	21,223	6,884	21,457	6,317	21,123	6,465	21,691	5,205	19,552	4,812	19,285	4,373	20,154	6,142	20,822	5,585	21,491	6,495	21,09	6,276	20,622	4,94	19,786	4,543	18,884	6,475	21,39	6,128	21,223	5,776	20,221	5,796	19,418	7,438	21,624	4,624	19,118	6,811	21,758	5,7	19,619	4,67	19,786	5,007
547	2,422	20,02	4,379	20,087	5,832	21,257	6,884	21,491	6,296	21,156	6,465	21,725	5,217	19,586	4,733	19,318	4,335	20,187	6,164	20,856	5,522	21,524	6,525	21,156	6,293	20,689	4,929	19,82	4,557	18,917	6,472	21,424	6,238	21,257	5,802	20,254	5,787	19,452	7,606	21,658	4,636	19,151	6,86	21,791	5,658	19,652	5,212	19,82	5,01
548	2,935	20,087	4,397	20,12	5,799	21,29	6,932	21,557	6,299	21,19	6,498	21,758	5,209	19,619	4,816	19,352	4,334	20,221	6,106	20,889	5,557	21,557	6,522	21,19	6,258	20,722	4,976	19,853	4,555	18,951	6,534	21,457	6,107	21,29	5,811	20,287	5,826	19,485	8,21	21,691	4,603	19,184	6,829	21,825	5,633	19,686	4,195	19,886	5,025
549	4,52	20,12	4,359	20,154	5,811	21,357	6,927	21,591	6,279	21,223	6,486	21,791	5,218	19,652	4,715	19,385	4,334	20,254	6,196	20,922	5,576	21,591	6,489	21,223	6,266	20,755	4,998	19,886	4,5	18,984	6,511	21,491	6,191	21,324	5,817	20,321	5,844	19,519	7,865	21,725	4,567	19,218	6,824	21,858	5,627	19,719	3,197	19,92	4,995
550	4,713	20,154	4,376	20,187	5,796	21,39	6,905	21,624	6,252	21,257	6,498	21,825	5,215	19,686	4,753	19,418	4,304	20,287	6,197	20,956	5,534	21,624	6,483	21,257	6,221	20,789	4,952	19,92	4,5	19,017	6,552	21,557	6,131	21,357	5,817	20,354	6,113	19,552	8,291	21,791	4,638	19,251	6,811	21,892	5,648	19,753	1,413	19,953	5,024
551	4,732	20,187	4,382	20,221	5,805	21,424	6,893	21,658	6,311	21,29	6,501	21,858	5,221	19,719	4,822	19,452	4,31	20,321	6,148	20,989	5,558	21,658	6,483	21,29	6,117	20,822	5,03	19,953	4,515	19,051	6,544	21,591	6,13	21,39	5,805	20,388	5,896	19,586	7,995	21,825	4,594	19,285	6,749	21,959	5,651	19,786	0,634	19,987	4,902
552	4,705	20,221	4,409	20,254	5,82	21,457	6,929	21,691	6,311	21,324	6,486	21,892	5,224	19,753	4,852	19,485	4,34	20,354	6,151	21,056	5,559	21,691	6,519	21,324	5,657	20,856	5,088	19,987	4,59	19,084	6,589	21,624	6,145	21,457	5,859	20,421	5,896	19,652	7,983	21,858	4,618	19,318	6,764	21,992	5,498	19,82	0,5	20,02	4,1
553	4,666	20,254	4,421	20,287	5,766	21,491	6,896	21,725	6,273	21,357	6,504	21,959	5,238	19,786	4,774	19,519	4,322	20,388	6,176	21,09	5,594	21,725	6,559	21,357	5,429	20,889	5,07	20,02	4,542	19,118	6,556	21,658	6,122	21,491	5,895	20,455	5,959	19,686	7,69	21,892	4,651	19,352	6,749	22,025	5,624	19,853	0,5	20,053	2,341
554	4,753	20,287	4,434	20,321	5,742	21,524	6,933	21,791	6,269	21,424	6,522	21,992	5,244	19,82	4,777	19,552	4,295	20,421	6,167	21,123	5,528	21,758	6,486	21,424	5,798	20,922	5,115	20,053	4,593	19,151	6,544	21,691	6,23	21,524	5,896	20,488	6,292	19,719	7,614	21,925	4,615	19,385	6,82	22,059	5,615	19,886	0,5	20,087	3,014
555	4,714	20,321	4,413	20,354	5,802	21,557	6,945	21,825	6,255	21,457	6,558	22,025	5,238	19,853	4,739	19,586	4,34	20,455	6,176	21,156	5,567	21,791	6,33	21,457	6,081	20,956	5,247	20,087	4,542	19,184	6,589	21,725	6,158	21,557	5,895	20,521	5,994	19,753	7,538	21,959	4,63	19,418	6,782	22,092	5,664	19,92	0,5	20,154	4,805
556	4,696	20,354	4,395	20,388	5,82	21,591	6,939	21,858	6,206	21,491	6,562	22,059	5,23	19,886	4,739	19,619	4,334	20,488	6,151	21,19	5,585	21,825	6,513	21,491	6,115	21,023	5,226	20,12	4,542	19,218	6,589	21,758	6,191	21,591	5,853	20,555	5,969	19,786	7,538	21,992	4,615	19,452	6,764	22,126	5,675	19,953	0,5	20,187	4,955
557	4,711	20,388	4,424	20,421	5,785	21,624	6,974	21,892	6,236	21,524	6,523	22,092	5,259	19,92	4,792	19,652	4,37	20,521	6,184	21,223	5,558	21,858	6,609	21,524	6,106	21,056	5,428	20,154	4,419	19,251	6,631	21,791	5,957	21,624	5,841	20,622	5,992	19,82	7,436	22,025	4,594	19,485	6,761	22,159	5,615	19,987	1,927	20,221	4,931
558	4,657	20,421	4,407	20,455	5,864	21,658	6,93	21,925	6,179	21,557	6,441	22,126	5,241	19,953	4,73	19,686	4,368	20,555	6,191	21,257	5,57	21,925	6,583	21,557	6,176	21,09	5,273	20,187	4,401	19,285	6,697	21,825	5,896	21,658	5,892	20,655	5,947	19,853	7,606	22,059	4,642	19,519	6,766	22,226	5,624	20,053	3,979	20,287	4,946
559	4,651	20,455	4,394	20,488	5,835	21,691	6,948	21,959	6,176	21,591	0,5	22,159	5,224	19,987	4,744	19,719	4,335	20,588	6,154	21,29	5,594	21,959	6,574	21,591	6,2	21,123	5,314	20,221	4,449	19,318	6,65	21,858	5,832	21,691	5,883	20,689	5,98	19,886	7,776	22,092	4,639	19,552	6,785	22,259	5,627	20,087	4,781	20,321	4,92
560	4,654	20,488	4,409	20,521	5,799	21,725	6,942	21,992	6,176	21,624	0,5	22,226	5,25	20,02	4,739	19,753	4,301	20,622	6,263	21,324	5,507	21,992	6,643	21,624	6,212	21,156	5,413	20,254	4,359	19,352	6,662	21,892	5,571	21,725	5,86	20,722	5,959	19,92	7,731	22,126	4,582	19,586	6,839	22,293	5,663	20,12	4,767	20,354	4,931
561	4,633	20,521	4,397	20,555	5,823	21,758	6,933	22,059	6,179	21,658	1,93	22,259	5,247	20,053	4,742	19,786	4,355	20,655	6,245	21,357	5,554	22,025	6,667	21,658	6,209	21,19	5,455	20,287	4,317	19,385	6,613	21,925	5,619	21,758	5,811	20,755	5,98	19,987	7,77	22,193	4,633	19,619	6,827	22,326	5,612	20,154	5,149	20,388	4,931
562	4,639	20,555	4,394	20,588	5,859	21,825	6,966	22,092	6,182	21,691	6,108	22,326	5,265	20,12	4,826	19,82	4,329	20,689	6,191	21,424	5,456	22,059	6,691	21,725	6,239	21,223	5,446	20,321	4,262	19,418	6,577	21,959	5,845	21,825	1,126	20,789	6,007	20,02	7,666	22,226	4,567	19,652	6,8	22,36	5,601	20,187	5,233	20,455	4,907
563	4,66	20,588	4,424	20,622	5,823	21,858	6,977	22,126	6,218	21,758	6,4	22,36	5,28	20,154	4,736	19,853	4,376	20,722	6,235	21,457	5,485	22,092	6,662	21,758	6,209	21,257	5,434	20,354	4,253	19,452	6,598	21,992	5,947	21,858	0,5	20,856	6,022	20,053	7,779	22,259	4,581	19,686	6,809	22,393	5,579	20,221	5,188	20,488	4,919
564	4,621	20,622	4,413	20,655	5,823	21,892	6,972	22,159	6,185	21,791	6,498	22,393	5,29	20,187	4,786	19,886	4,08	20,755	6,257	21,491	5,425	22,126	6,691	21,791	6,206	21,29	5,534	20,388	4,316	19,485	6,618	22,059	5,893	21,892	1,494	20,889	6,037	20,087	7,728	22,293	4,575	19,719	6,836	22,426	5,546	20,254	5,054	20,521	4,934
565	4,585	20,655	4,416	20,689	5,785	21,925	6,974	22,193	6,272	21,825	6,528	22,426	5,257	20,221	4,715	19,92	2,674	20,789	6,259	21,524	5,455	22,159	6,676	21,825	6,233	21,324	5,53	20,455	4,379	19,519	6,556	22,092	5,796	21,925	3,229	20,922	5,94	20,12	7,449	22,326	4,563	19,753	6,811	22,493	5,603	20,287	5,271	20,555	5,003
566	4,557	20,689	4,41	20,722	5,778	21,959	6,983	22,226	6,219	21,858	6,532	22,46	5,259	20,254	4,771	19,953	2,878	20,822	6,221	21,557	5,431	22,193	6,73	21,858	6,269	21,39	5,458	20,488	4,368	19,552	6,601	22,126	6,113	21,959	5,267	20,989	5,647	20,154	7,51	22,36	4,611	19,786	6,785	22,527	5,591	20,321	5,145	20,588	4,952
567	4,552	20,722	4,443	20,755	5,802	21,992	6,966	22,293	6,239	21,892	6,502	22,493	5,25	20,287	4,733	19,987	3,217	20,856	6,248	21,591	5,516	22,226	6,664	21,892	6,258	21,424	5,572	20,521	4,424	19,586	6,568	22,159	6,034	21,992	5,428	21,023	5,665	20,187	7,531	22,393	4,63	19,82	6,814	22,56	5,618	20,354	5,219	20,655	4,922
568	4,479	20,755	4,473	20,789	5,82	22,025	6,993	22,326	6,233	21,925	6,48	22,527	5,286	20,321	4,739	20,02	3,787	20,922	6,115	21,624	5,558	22,259	6,67	21,925	6,257	21,457	5,489	20,555	4,422	19,619	6,586	22,193	6,186	22,025	5,509	21,056	5,644	20,221	7,493	22,426	4,56	19,853	6,812	22,594	5,595	20,388	5,244	20,689	4,877
569	4,572	20,789	4,449	20,822	5,823	22,059	7,029	22,36	6,257	21,959	6,531	22,56	5,308	20,354	4,783	20,053	3,984	20,956	6,295	21,658	5,695	22,293	6,697	21,992	6,26	21,491	5,528	20,588	4,425	19,652	6,571	22,226	6,176	22,059	5,519	21,09	5,644	20,287	7,624	22,46	4,549	19,886	6,794	22,627	5,576	20,421	5,211	20,722	4,868
570	4,549	20,822	4,425	20,856	5,823	22,092	6,993	22,393	6,215	21,992	6,528	22,627	5,287	20,388	4,759	20,087	4,128	20,989	6,269	21,691	5,636	22,326	6,644	22,025	6,257	21,524	5,444	20,622	4,398	19,686	6,517	22,259	5,897	22,126	5,621	21,123	5,647	20,321	7,871	22,527	4,587	19,92	6,761	22,66	5,543	20,455	5,244	20,755	4,955
571	4,516	20,856	4,443	20,889	5,817	22,126	6,984	22,426	6,206	22,025	6,498	22,66	5,293	20,421	4,771	20,12	4,252	21,023	6,29	21,758	5,604	22,36	6,735	22,059	6,287	21,557	5,578	20,655	4,485	19,719	6,559	22,293	5,962	22,159	5,639	21,156	5,644	20,354	7,465	22,56	4,549	19,953	6,82	22,727	5,57	20,488	5,217	20,789	4,908
572	4,494	20,889	4,437	20,922	5,835	22,159	7,043	22,493	6,24	22,092	6,498	22,694	5,29	20,455	4,724	20,154	4,214	21,056	6,257	21,791	5,709	22,393	6,782	22,092	6,258	21,591	5,474	20,689	4,494	19,753	6,598	22,326	6,343	22,193	5,681	21,19	5,662	20,388	7,478	22,594	4,587	19,987	6,863	22,761	5,582	20,521	5,209	20,822	4,847
573	4,491	20,922	4,419	20,956	5,808	22,193	7,035	22,527	6,218	22,126	6,498	22,727	5,284	20,488	4,69	20,187	4,298	21,09	6,292	21,825	5,712	22,426	6,751	22,126	6,257	21,624	5,527	20,722	4,461	19,786	6,568	22,36	6,35	22,226	5,685	21,223	5,662	20,421	7,478	22,627	4,557	20,02	6,793	22,794	5,573	20,555	3,445	20,889	4,931
574	4,461	20,956	4,449	20,989	5,736	22,226	7,017	22,56	6,263	22,159	6,511	22,761	5,293	20,521	4,684	20,221	4,34	21,123	6,32	21,858	5,721	22,46	6,722	22,159	6,269	21,658	5,44	20,755	4,497	19,82	6,592	22,426	6,357	22,259	5,58	21,29	5,659	20,455	7,298	22,66	4,54	20,053	6,839	22,828	5,627	20,622	0,5	20,922	5,125
575	4,413	20,989	4,443	21,023	5,817	22,293	7,053	22,594	6,212	22,193	6,477	22,794	5,314	20,555	4,684	20,254	4,382	21,156	6,248	21,892	5,715	22,527	6,733	22,193	6,27	21,725	5,593	20,789	4,464	19,853	6,586	22,46	6,29	22,293	5,684	21,324	5,677	20,488	7,3	22,694	4,543	20,087	6,823	22,861	5,648	20,655	0,5	20,956	4,968
576	4,341	21,023	4,473	21,056	5,823	22,326	7,026	22,627	6,263	22,226	6,501	22,828	5,302	20,588	4,717	20,287	4,37	21,19	6,269	21,925	5,7	22,56	6,688	22,259	6,273	21,758	5,363	20,822	4,449	19,886	6,58	22,493	6,285	22,326	5,679	21,357	5,686	20,521	7,345	22,727	4,549	20,12	6,857	22,894	5,636	20,689	0,5	20,989	4,949
577	4,373	21,056	4,476	21,09	5,785	22,36	7,032	22,66	6,275	22,259	6,495	22,861	5,314	20,622	4,747	20,321	4,373	21,223	6,293	21,959	5,715	22,594	6,685	22,293	6,258	21,791	3,898	20,856	4,461	19,92	6,571	22,527	6,368	22,36	5,703	21,39	5,68	20,555	7,34	22,761	4,555	20,154	6,863	22,928	5,612	20,722	1,492	21,056	4,967
578	4,376	21,09	4,461	21,123	5,766	22,393	7,02	22,727	6,221	22,293	6,499	22,928	5,317	20,655	4,736	20,354	4,368	21,257	6,29	21,992	5,778	22,627	6,766	22,326	6,257	21,825	2,175	20,889	4,509	19,953	6,55	22,56	6,402	22,393	5,664	21,424	5,683	20,588	7,451	22,828	4,552	20,187	6,827	22,995	5,655	20,755	2,637	21,09	4,955
579	4,4	21,123	4,437	21,156	5,724	22,426	7,011	22,761	6,288	22,326	6,489	22,961	5,284	20,689	4,714	20,388	4,32	21,29	6,259	22,059	5,814	22,66	6,682	22,36	6,257	21,858	2,791	20,922	4,5	19,987	6,583	22,594	6,456	22,46	3,488	21,457	5,686	20,622	7,415	22,861	4,599	20,221	6,806	23,028	5,709	20,789	3,66	21,123	4,931
580	4,376	21,156	4,449	21,19	5,727	22,46	7,05	22,794	6,225	22,36	6,495	22,995	5,29	20,722	4,672	20,421	4,31	21,324	6,326	22,092	5,823	22,694	6,796	22,393	6,26	21,892	3,406	20,956	4,524	20,02	6,556	22,627	6,429	22,493	0,5	21,491	5,683	20,655	7,415	22,894	4,593	20,254	6,749	23,061	5,64	20,822	4,852	21,156	4,94
581	4,401	21,19	4,467	21,223	5,771	22,493	6,999	22,828	6,212	22,426	6,501	23,028	5,287	20,755	4,714	20,455	4,328	21,357	6,298	22,126	5,823	22,727	6,721	22,426	6,257	21,925	3,748	20,989	4,557	20,053	6,606	22,66	6,411	22,527	0,5	21,557	5,722	20,689	7,486	22,928	4,522	20,287	6,779	23,095	5,663	20,856	5,025	21,223	4,905
582	4,403	21,223	4,449	21,257	5,817	22,527	7,053	22,861	6,144	22,46	6,477	23,061	5,287	20,789	4,714	20,488	4,324	21,39	6,363	22,159	5,866	22,761	6,733	22,493	6,248	21,959	4,193	21,023	4,543	20,087	6,574	22,727	6,408	22,56	1,063	21,591	5,698	20,722	7,295	22,961	4,554	20,321	6,796	23,128	5,571	20,889	5,02	21,257	4,901
583	4,385	21,257	4,452	21,29	5,785	22,56	7,05	22,894	6,203	22,493	6,472	23,095	5,287	20,822	4,706	20,521	4,334	21,424	6,372	22,193	5,859	22,794	6,448	22,527	6,233	22,025	4,615	21,056	4,555	20,12	6,621	22,761	6,429	22,594	2,776	21,624	5,695	20,755	7,41	22,995	4,522	20,354	6,842	23,162	5,573	20,922	4,55	21,29	4,955
584	4,391	21,29	4,452	21,324	5,745	22,594	7,062	22,961	6,269	22,527	3,754	23,128	5,332	20,856	4,736	20,555	4,31	21,457	6,296	22,226	5,893	22,828	6,627	22,56	6,245	22,059	4,686	21,09	4,606	20,154	6,637	22,794	6,33	22,627	5,263	21,691	5,725	20,789	7,429	23,028	4,516	20,388	6,812	23,229	5,6	20,956	5,071	21,324	4,952
585	4,379	21,324	4,464	21,357	5,775	22,627	7,065	22,995	6,255	22,56	0,5	23,195	5,326	20,922	4,736	20,588	4,322	21,491	6,338	22,259	5,899	22,861	6,595	22,594	6,242	22,092	4,993	21,123	4,581	20,187	6,607	22,828	6,437	22,66	5,496	21,725	5,74	20,822	7,415	23,061	4,557	20,421	6,809	23,262	5,618	20,989	4,981	21,357	4,931
586	4,418	21,357	4,479	21,39	5,814	22,66	7,092	23,028	6,267	22,594	0,5	23,229	5,308	20,956	4,768	20,622	4,362	21,524	6,308	22,293	5,931	22,894	6,673	22,627	6,275	22,126	5,04	21,156	4,552	20,221	6,583	22,861	6,429	22,694	5,654	21,758	5,701	20,856	7,307	23,128	4,549	20,455	6,824	23,295	5,444	21,023	5,08	21,39	4,94
587	4,392	21,39	4,47	21,424	5,817	22,694	7,068	23,061	6,291	22,627	0,5	23,262	5,317	20,989	4,819	20,655	4,362	21,557	6,33	22,326	5,896	22,928	6,644	22,66	6,258	22,159	5,136	21,19	4,534	20,254	6,636	22,894	6,422	22,761	5,669	21,791	5,689	20,889	7,351	23,162	4,476	20,488	6,787	23,329	5,03	21,056	5,056	21,424	4,919
588	4,388	21,424	4,461	21,457	5,788	22,761	7,086	23,095	6,23	22,66	5,728	23,329	5,314	21,023	4,775	20,689	4,305	21,591	6,383	22,393	5,868	22,995	6,643	22,694	6,245	22,193	5,28	21,223	4,54	20,287	6,634	22,928	6,402	22,794	5,744	21,825	5,686	20,922	7,48	23,195	4,504	20,521	6,811	23,362	5,075	21,09	4,999	21,457	4,922
589	4,397	21,457	4,464	21,491	5,79	22,794	7,068	23,128	6,287	22,727	6,189	23,362	5,317	21,056	4,718	20,722	4,307	21,624	6,332	22,426	5,914	23,028	6,685	22,727	6,257	22,226	5,335	21,257	4,563	20,321	6,583	22,961	6,459	22,828	5,763	21,858	5,737	20,956	7,412	23,229	4,473	20,555	6,749	23,396	5,193	21,123	5,092	21,491	4,973
590	4,391	21,491	4,496	21,524	5,79	22,828	7,095	23,195	6,302	22,761	6,455	23,396	5,293	21,09	4,684	20,755	4,334	21,658	6,329	22,46	5,856	23,061	6,656	22,794	6,254	22,259	5,347	21,29	4,566	20,354	6,646	22,995	6,402	22,861	5,799	21,892	5,704	20,989	7,486	23,262	4,521	20,588	6,737	23,429	5,388	21,156	4,731	21,524	4,871
591	4,388	21,524	4,461	21,557	5,751	22,861	7,068	23,229	6,291	22,794	6,495	23,429	5,32	21,123	4,714	20,789	4,322	21,691	6,361	22,493	4,636	23,095	6,661	22,828	6,275	22,293	5,389	21,324	4,555	20,388	6,604	23,061	6,474	22,894	5,788	21,925	5,716	21,023	7,493	23,295	4,461	20,622	6,685	23,496	5,59	21,223	5,047	21,557	2,629
592	4,397	21,557	4,485	21,591	5,786	22,894	7,101	23,262	6,339	22,828	6,522	23,463	5,326	21,156	4,798	20,822	4,331	21,725	6,359	22,527	0,5	23,128	6,715	22,861	6,288	22,36	5,425	21,357	4,627	20,421	6,604	23,095	6,366	22,928	5,838	21,959	5,71	21,056	7,486	23,329	4,485	20,655	6,767	23,529	5,57	21,257	5,105	21,591	0,5
593	4,415	21,591	4,521	21,624	5,772	22,928	7,083	23,295	6,348	22,861	6,54	23,529	5,347	21,19	4,756	20,856	4,334	21,758	6,402	22,56	0,5	23,195	6,73	22,894	6,293	22,393	5,299	21,39	4,63	20,455	6,61	23,128	6,327	22,961	5,323	22,025	5,719	21,09	7,523	23,362	4,506	20,689	6,725	23,563	5,597	21,29	5,125	21,624	0,5
594	4,395	21,624	4,521	21,658	5,784	22,961	7,068	23,329	6,333	22,894	6,544	23,563	5,347	21,223	4,715	20,889	4,373	21,791	6,378	22,594	0,53	23,229	6,613	22,928	6,308	22,426	4,093	21,424	4,6	20,488	6,586	23,162	6,341	23,028	5,395	22,059	5,707	21,123	7,547	23,429	4,473	20,722	6,724	23,596	5,612	21,324	5,112	21,691	0,5
595	4,284	21,658	4,545	21,691	5,757	22,995	7,086	23,362	6,339	22,928	6,535	23,596	5,329	21,257	4,825	20,922	4,373	21,825	6,414	22,627	2,746	23,262	6,678	22,961	6,258	22,46	0,949	21,457	4,555	20,521	6,589	23,195	6,393	23,061	5,647	22,092	5,698	21,156	7,538	23,463	4,443	20,755	6,733	23,63	5,589	21,357	4,676	21,725	0,5
596	1,306	21,691	4,519	21,725	5,768	23,028	7,101	23,429	6,33	22,961	6,574	23,63	5,344	21,29	4,82	20,956	4,362	21,858	6,332	22,694	3,85	23,295	6,752	22,995	6,251	22,493	0,614	21,491	4,545	20,555	6,571	23,229	6,339	23,095	5,795	22,159	5,743	21,19	7,383	23,496	4,464	20,789	6,802	23,663	5,66	21,39	5,116	21,791	0,5
597	3,244	21,758	4,482	21,758	5,751	23,061	7,122	23,463	6,302	22,995	6,603	23,663	5,317	21,324	4,775	20,989	4,311	21,892	6,364	22,727	4,769	23,362	6,793	23,061	6,281	22,527	1,737	21,524	4,522	20,588	6,592	23,262	6,396	23,128	5,853	22,193	5,695	21,223	7,39	23,529	4,464	20,822	6,746	23,697	5,642	21,424	5,148	21,825	0,5
598	3,979	21,791	4,482	21,791	5,784	23,095	7,098	23,496	6,393	23,061	6,559	23,697	5,347	21,357	4,747	21,023	4,316	21,925	6,368	22,761	5,062	23,396	6,808	23,095	6,299	22,56	2,829	21,557	4,533	20,622	6,553	23,329	6,33	23,162	5,823	22,226	5,686	21,257	7,363	23,563	4,485	20,856	6,713	23,763	5,712	21,457	5,151	21,858	0,5
599	4,438	21,825	4,521	21,825	5,802	23,128	7,086	23,529	6,324	23,095	6,589	23,73	5,347	21,39	4,783	21,09	4,358	21,959	6,375	22,794	5,201	23,429	6,746	23,128	6,32	22,594	3,724	21,591	4,519	20,655	6,612	23,362	6,411	23,195	5,928	22,259	5,716	21,29	7,375	23,596	4,521	20,889	6,761	23,797	5,655	21,491	4,79	21,892	0,5
600	4,518	21,858	4,506	21,858	5,823	23,162	7,155	23,563	6,36	23,128	6,571	23,797	5,323	21,424	4,768	21,123	4,311	21,992	6,395	22,828	5,337	23,463	6,79	23,162	6,299	22,66	4,26	21,624	4,531	20,689	6,577	23,396	6,33	23,229	5,899	22,293	5,737	21,357	7,309	23,63	4,485	20,922	6,712	23,83	5,654	21,524	5,107	21,925	0,5
601	4,545	21,892	4,518	21,892	5,823	23,229	7,138	23,63	6,351	23,162	6,598	23,83	5,326	21,457	4,747	21,156	4,313	22,025	6,375	22,861	5,395	23,496	6,827	23,195	6,282	22,694	4,574	21,658	4,584	20,722	6,556	23,429	6,374	23,262	5,89	22,326	5,725	21,39	7,345	23,697	4,521	20,956	6,679	23,864	5,697	21,557	5,141	21,959	0,5
602	4,437	21,925	4,491	21,925	5,745	23,262	7,075	23,663	6,414	23,195	6,445	23,864	5,317	21,491	4,712	21,19	4,322	22,059	6,332	22,894	5,39	23,529	6,824	23,229	6,308	22,727	4,731	21,691	4,555	20,755	6,538	23,463	6,3	23,329	5,89	22,36	5,709	21,424	7,393	23,73	4,449	20,989	6,757	23,897	5,574	21,591	5,19	21,992	0,5
603	4,512	21,959	4,479	21,959	5,796	23,295	7,155	23,697	6,408	23,229	0,5	23,897	5,329	21,524	4,807	21,223	4,334	22,092	6,329	22,928	5,518	23,563	6,821	23,295	6,32	22,761	4,852	21,725	4,546	20,789	6,529	23,496	6,414	23,362	5,853	22,393	5,716	21,457	7,363	23,763	4,496	21,023	6,793	23,93	5,663	21,624	5,158	22,025	0,5
604	4,539	21,992	4,485	21,992	5,751	23,329	7,123	23,73	6,36	23,262	0,5	23,964	5,359	21,557	4,804	21,257	4,295	22,126	6,44	22,995	5,48	23,596	6,835	23,329	6,329	22,794	4,774	21,758	4,63	20,822	6,547	23,529	6,402	23,396	5,745	22,426	5,728	21,491	7,337	23,797	4,509	21,056	6,791	23,964	5,685	21,658	4,802	22,092	0,5
605	4,515	22,025	4,509	22,025	5,769	23,362	7,119	23,763	6,45	23,329	0,5	23,997	5,365	21,591	4,795	21,29	4,319	22,159	6,353	23,028	5,642	23,63	6,863	23,362	6,323	22,828	4,942	21,791	4,621	20,856	6,571	23,563	6,393	23,429	3,138	22,46	5,728	21,524	7,372	23,83	4,458	21,09	6,758	24,031	5,7	21,691	5,167	22,126	0,5
606	4,527	22,059	4,461	22,059	5,754	23,396	7,092	23,83	6,426	23,362	0,5	24,031	5,353	21,624	4,793	21,324	4,331	22,193	6,311	23,061	5,604	23,663	6,854	23,396	6,299	22,861	5,195	21,825	4,594	20,889	6,547	23,63	6,326	23,463	0,5	22,493	5,737	21,557	7,351	23,864	4,476	21,123	6,758	24,064	5,688	21,725	5,026	22,159	0,5
607	4,521	22,092	4,491	22,092	5,778	23,429	7,086	23,864	6,408	23,396	4,189	24,098	5,356	21,691	4,715	21,357	4,337	22,226	6,35	23,095	5,46	23,73	6,811	23,429	6,308	22,894	5,091	21,858	4,632	20,922	6,535	23,663	6,414	23,496	1,251	22,56	5,743	21,591	7,348	23,897	4,455	21,156	6,764	24,098	5,63	21,791	4,924	22,193	0,5
608	4,524	22,126	4,488	22,126	5,781	23,463	7,155	23,897	6,414	23,429	5,47	24,131	5,353	21,725	4,851	21,39	4,298	22,259	6,335	23,128	3,659	23,763	6,794	23,463	6,299	22,928	5,127	21,892	4,633	20,956	6,535	23,697	6,369	23,529	3,091	22,594	5,74	21,624	7,444	23,964	4,485	21,19	6,698	24,131	5,604	21,825	4,048	22,226	3,401
609	4,494	22,159	4,434	22,159	5,765	23,496	7,123	23,93	6,378	23,463	6,112	24,164	5,341	21,758	4,786	21,424	4,286	22,293	6,299	23,162	0,5	23,797	6,787	23,496	6,365	22,995	5,183	21,925	4,627	20,989	6,486	23,73	6,387	23,563	5,443	22,66	5,746	21,658	7,409	23,997	4,461	21,223	6,742	24,164	5,589	21,858	0,5	22,259	3,829
610	4,476	22,193	4,506	22,193	5,811	23,529	7,086	23,964	6,414	23,496	6,415	24,198	5,353	21,791	4,849	21,457	4,322	22,326	6,332	23,195	0,5	23,83	6,808	23,563	6,306	23,028	5,07	21,959	4,773	21,023	6,436	23,763	6,33	23,63	5,704	22,694	5,752	21,691	7,4	24,031	4,443	21,257	6,803	24,198	5,504	21,892	0,5	22,293	4,155
611	4,497	22,226	4,518	22,226	5,802	23,563	7,065	23,997	6,432	23,529	6,548	24,231	5,359	21,825	4,822	21,491	4,31	22,36	6,329	23,229	0,785	23,897	6,842	23,596	6,299	23,061	5,111	21,992	4,774	21,056	6,402	23,797	6,393	23,663	5,724	22,727	5,749	21,725	7,373	24,064	4,464	21,29	6,761	24,231	5,567	21,925	0,94	22,36	4,238
612	4,434	22,259	4,476	22,259	5,754	23,596	7,086	24,064	6,378	23,563	6,52	24,265	5,362	21,858	4,915	21,524	4,304	22,393	6,329	23,295	2,572	23,93	6,835	23,63	6,288	23,095	5,157	22,025	4,714	21,09	6,342	23,83	6,462	23,697	5,783	22,761	5,743	21,758	7,48	24,098	4,479	21,324	6,781	24,298	5,537	21,959	2,92	22,393	4,448
613	4,416	22,293	4,479	22,293	5,79	23,63	7,083	24,098	6,453	23,63	6,598	24,332	5,356	21,892	4,864	21,557	4,286	22,426	6,338	23,329	3,53	23,964	6,863	23,663	6,267	23,128	5,247	22,059	4,816	21,123	6,366	23,864	6,402	23,73	5,829	22,794	5,743	21,791	7,454	24,131	4,422	21,357	6,785	24,332	5,607	21,992	3,991	22,426	4,455
614	4,449	22,326	4,467	22,326	5,832	23,697	7,086	24,131	6,477	23,663	6,583	24,365	5,362	21,925	4,843	21,591	4,298	22,46	6,405	23,362	4,496	24,031	6,845	23,697	6,276	23,162	5,385	22,092	4,774	21,156	6,375	23,93	6,453	23,763	5,889	22,828	5,755	21,825	7,289	24,164	4,452	21,39	6,742	24,365	5,607	22,025	4,579	22,493	4,523
615	4,413	22,36	4,493	22,36	5,823	23,73	7,095	24,164	6,433	23,697	6,577	24,398	5,39	21,959	5,044	21,624	4,322	22,493	6,332	23,396	4,842	24,064	6,869	23,73	6,299	23,195	5,356	22,126	4,715	21,19	6,336	23,964	6,447	23,797	5,833	22,861	5,752	21,858	7,389	24,231	4,496	21,424	6,796	24,398	5,534	22,059	4,621	22,527	4,669
616	4,373	22,393	4,497	22,393	5,82	23,763	7,122	24,198	6,378	23,73	6,549	24,432	5,386	21,992	4,862	21,658	4,31	22,527	6,399	23,429	4,792	24,098	6,896	23,797	6,332	23,229	5,302	22,159	4,771	21,223	6,321	23,997	6,396	23,83	5,895	22,894	2,71	21,925	7,312	24,265	4,461	21,457	6,791	24,432	5,564	22,092	4,744	22,56	4,66
617	4,341	22,426	4,485	22,426	5,841	23,797	7,08	24,231	6,444	23,763	6,394	24,465	5,362	22,025	4,975	21,691	4,334	22,56	6,39	23,463	5,005	24,131	6,896	23,83	6,305	23,295	5,283	22,193	4,706	21,257	6,329	24,031	6,369	23,864	5,919	22,928	2,668	21,959	7,284	24,298	4,437	21,491	6,77	24,465	5,537	22,126	4,823	22,594	4,821
618	4,361	22,46	4,431	22,46	5,82	23,83	7,074	24,298	6,39	23,797	5,91	24,499	5,362	22,059	4,82	21,725	4,28	22,594	6,387	23,496	4,805	24,164	6,872	23,864	6,296	23,329	5,233	22,226	4,771	21,29	6,338	24,064	6,455	23,93	5,851	22,961	5,248	22,025	7,282	24,332	4,389	21,524	6,776	24,532	5,57	22,159	4,87	22,627	4,846
619	4,359	22,493	4,517	22,493	5,799	23,864	7,053	24,332	6,369	23,83	0,5	24,532	5,383	22,092	4,808	21,758	4,31	22,627	6,368	23,529	5,008	24,198	6,872	23,897	6,258	23,362	5,314	22,293	4,654	21,324	6,332	24,098	6,363	23,964	0,5	23,028	5,584	22,059	7,245	24,365	4,437	21,557	6,746	24,566	5,528	22,193	5,026	22,66	4,853
620	4,335	22,527	4,443	22,527	5,787	23,897	7,02	24,365	6,393	23,864	0,5	24,599	5,383	22,126	4,928	21,791	4,31	22,66	6,402	23,596	5,1	24,231	6,869	23,93	6,275	23,396	5,421	22,326	4,633	21,357	6,317	24,131	6,372	23,997	0,5	23,061	5,681	22,092	7,144	24,432	4,458	21,591	6,74	24,599	5,612	22,226	5,063	22,694	4,91
621	4,319	22,56	4,467	22,56	5,831	23,93	6,999	24,398	6,378	23,93	2,98	24,632	5,353	22,159	4,874	21,825	4,332	22,694	6,405	23,63	4,934	24,265	6,902	23,964	6,273	23,429	5,38	22,36	4,627	21,39	6,338	24,164	6,422	24,031	0,97	23,128	5,831	22,126	7,147	24,465	4,461	21,624	6,745	24,632	5,559	22,259	5,105	22,727	4,967
622	4,307	22,594	4,476	22,594	5,805	23,964	7,035	24,432	6,405	23,964	5,536	24,699	5,389	22,193	4,799	21,858	4,376	22,727	6,408	23,663	4,913	24,298	6,893	23,997	6,291	23,463	5,516	22,393	4,716	21,424	6,324	24,198	6,399	24,064	2,8	23,162	5,757	22,159	6,978	24,499	4,464	21,658	6,761	24,666	5,537	22,326	5,094	22,761	4,997
623	4,283	22,627	4,437	22,627	5,82	23,997	7,017	24,499	6,33	23,997	5,453	24,733	5,392	22,226	4,807	21,892	4,376	22,761	6,387	23,697	4,988	24,332	6,902	24,064	6,305	23,496	5,384	22,426	4,663	21,457	6,305	24,265	6,432	24,098	3,832	23,195	5,931	22,193	5,851	24,532	4,398	21,691	6,878	24,699	5,63	22,36	5,078	22,794	5,004
624	4,247	22,66	4,461	22,66	5,823	24,031	7,017	24,532	6,293	24,031	4,997	24,766	5,426	22,259	4,87	21,925	4,373	22,794	6,425	23,73	5,172	24,365	6,896	24,098	6,332	23,529	5,383	22,46	4,654	21,491	6,323	24,298	6,408	24,131	5,523	23,262	6,078	22,226	6,481	24,599	4,466	21,725	6,794	24,733	5,583	22,393	5,058	22,828	5,027
625	4,25	22,694	4,437	22,694	5,769	24,064	7,017	24,566	6,36	24,064	0,5	24,799	5,363	22,293	4,894	21,959	4,356	22,828	6,435	23,763	4,989	24,398	6,905	24,131	6,317	23,596	5,323	22,493	4,663	21,524	6,311	24,332	6,447	24,164	5,642	23,295	6,098	22,293	6,694	24,632	4,461	21,758	6,764	24,799	5,543	22,426	5,175	22,861	5,072
626	4,241	22,727	4,464	22,727	5,796	24,098	7,05	24,599	6,327	24,098	0,5	24,866	5,329	22,326	4,895	21,992	4,397	22,861	6,405	23,797	5,006	24,432	6,884	24,164	6,317	23,63	5,364	22,527	4,68	21,557	6,389	24,365	6,417	24,231	5,735	23,329	6,189	22,326	6,512	24,666	4,464	21,791	6,817	24,833	5,6	22,46	5,052	22,894	5,049
627	4,22	22,761	4,485	22,761	5,814	24,164	7,053	24,632	6,375	24,131	0,5	24,9	5,407	22,36	4,892	22,025	4,368	22,894	6,426	23,83	4,844	24,465	6,902	24,198	6,305	23,663	5,401	22,56	4,63	21,591	6,375	24,398	6,405	24,265	5,808	23,362	6,386	22,36	6,652	24,699	4,464	21,825	6,782	24,866	5,531	22,493	5,1	22,928	5,094
628	4,199	22,794	4,446	22,794	5,811	24,198	7,017	24,666	6,315	24,164	1,42	24,933	5,417	22,393	4,862	22,059	4,338	22,928	6,447	23,897	4,579	24,499	6,851	24,231	6,299	23,697	5,416	22,594	4,612	21,624	6,366	24,432	6,42	24,298	5,823	23,396	6,072	22,393	6,673	24,733	4,437	21,858	6,767	24,9	5,534	22,527	5,247	22,961	5,124
629	4,189	22,828	4,476	22,828	5,805	24,231	7,017	24,733	6,396	24,231	5,776	25	5,408	22,46	4,885	22,092	4,376	22,961	6,387	23,93	0,5	24,532	6,92	24,298	6,327	23,73	5,42	22,627	4,633	21,658	6,366	24,465	6,441	24,332	5,853	23,429	6,203	22,426	6,715	24,766	4,449	21,892	6,781	24,933	5,56	22,56	5,295	22,995	5,1
630	4,189	22,861	4,461	22,861	5,796	24,265	6,981	24,766	6,299	24,265	6,402	25,033	5,425	22,493	4,898	22,126	4,382	22,995	6,479	23,964	0,5	24,599	6,86	24,332	6,329	23,763	5,368	22,66	4,666	21,691	6,375	24,499	6,432	24,365	5,811	23,463	6,522	22,46	6,721	24,833	4,473	21,925	6,754	24,967	5,633	22,594	5,317	23,028	5,124
631	4,178	22,894	4,455	22,894	5,757	24,298	7,047	24,799	6,365	24,298	6,574	25,067	5,39	22,527	4,868	22,159	4,308	23,028	6,405	23,997	0,5	24,632	6,773	24,365	6,285	23,797	5,502	22,694	4,698	21,725	6,425	24,566	6,465	24,398	5,847	23,496	6,144	22,493	6,758	24,866	4,547	21,959	6,838	25,033	5,535	22,627	5,149	23,095	5,163
632	4,184	22,928	4,476	22,928	5,769	24,332	6,987	24,833	6,312	24,332	6,589	25,1	5,389	22,56	4,781	22,193	4,322	23,061	6,404	24,031	0,643	24,699	6,821	24,398	6,255	23,83	5,42	22,727	4,63	21,758	6,414	24,599	6,441	24,432	5,82	23,529	6,182	22,527	6,86	24,9	4,461	21,992	6,779	25,067	5,567	22,66	4,855	23,128	5,172
633	4,21	22,961	4,464	22,961	5,823	24,365	6,93	24,866	6,308	24,365	6,655	25,134	5,419	22,594	4,807	22,226	4,427	23,095	6,45	24,064	2,29	24,733	6,848	24,432	6,248	23,864	5,467	22,761	4,624	21,791	6,423	24,632	6,447	24,465	5,811	23,563	6,233	22,594	6,872	24,933	4,464	22,025	6,805	25,1	5,57	22,694	0,5	23,195	5,088
634	4,186	22,995	4,44	22,995	5,826	24,398	6,908	24,9	6,317	24,398	6,652	25,167	5,428	22,627	4,822	22,259	4,338	23,128	6,437	24,098	4,321	24,799	6,86	24,465	6,257	23,93	5,47	22,794	4,636	21,825	6,417	24,666	0,5	24,532	5,862	23,596	6,185	22,627	6,884	24,967	4,449	22,059	6,77	25,134	5,612	22,727	0,5	23,229	5,049
635	4,189	23,028	4,389	23,028	5,781	24,432	7,076	24,967	6,351	24,432	6,577	25,201	5,425	22,66	4,87	22,293	4,344	23,162	6,467	24,131	4,594	24,833	6,884	24,532	6,305	23,964	5,49	22,828	4,66	21,858	6,435	24,699	0,5	24,566	5,862	23,63	6,221	22,66	6,269	25	4,464	22,092	6,793	25,167	5,534	22,761	0,5	23,262	5,063
636	4,219	23,061	4,385	23,061	5,802	24,465	6,978	25	6,402	24,465	6,498	25,234	5,402	22,694	4,844	22,326	4,347	23,195	6,448	24,198	4,722	24,866	6,878	24,566	6,299	23,997	5,347	22,861	4,666	21,892	6,444	24,733	2,221	24,632	5,856	23,663	6,317	22,694	6,372	25,033	4,461	22,126	6,718	25,201	5,59	22,794	0,5	23,295	5,087
637	4,232	23,095	4,412	23,095	5,823	24,499	7,079	25,033	6,306	24,532	5,536	25,267	5,401	22,727	4,865	22,36	4,338	23,229	6,465	24,231	4,723	24,9	6,869	24,599	6,329	24,031	5,506	22,894	4,627	21,925	6,426	24,766	3,793	24,666	5,739	23,73	5,662	22,727	7,582	25,1	4,44	22,159	6,77	25,234	5,552	22,828	2,308	23,362	5,097
638	4,256	23,128	4,437	23,128	5,826	24,532	7,032	25,067	6,293	24,566	0,5	25,334	5,419	22,761	4,946	22,393	4,331	23,262	6,501	24,265	4,645	24,933	6,896	24,632	6,305	24,064	5,573	22,928	4,66	21,959	6,411	24,799	6,162	24,733	1,137	23,763	5,695	22,761	7,465	25,134	4,497	22,193	6,782	25,301	5,57	22,894	3,341	23,396	5,127
639	4,289	23,162	4,431	23,162	5,799	24,566	6,93	25,1	6,36	24,599	0,5	25,368	5,425	22,794	4,886	22,426	4,329	23,295	6,501	24,298	4,687	24,967	6,917	24,666	6,296	24,098	5,551	22,961	4,552	21,992	6,441	24,866	6,386	24,766	0,5	23,797	5,644	22,794	7,574	25,167	4,479	22,226	6,755	25,334	5,6	22,928	3,922	23,429	5,106
640	4,316	23,195	4,404	23,195	5,787	24,632	6,936	25,167	6,324	24,632	3,1	25,434	5,396	22,828	4,88	22,46	4,406	23,329	6,468	24,332	4,075	25	6,863	24,699	6,302	24,131	5,572	23,028	4,519	22,025	6,405	24,9	6,363	24,799	0,5	23,83	5,653	22,828	7,612	25,201	4,473	22,259	6,764	25,368	5,573	22,961	5,028	23,496	5,118
641	4,334	23,229	4,44	23,229	5,802	24,666	6,939	25,201	6,317	24,666	5,236	25,468	5,389	22,861	4,913	22,493	4,362	23,362	6,441	24,365	1,009	25,033	6,913	24,766	6,296	24,164	5,519	23,061	4,59	22,059	6,435	24,933	6,396	24,833	1,483	23,897	5,644	22,861	7,553	25,234	4,464	22,293	6,793	25,401	5,6	22,995	4,588	23,529	5,1
642	4,355	23,262	4,407	23,262	5,805	24,699	6,909	25,234	6,269	24,699	5,926	25,501	5,437	22,894	4,895	22,527	4,329	23,396	6,425	24,398	0,5	25,067	6,917	24,799	6,311	24,231	5,363	23,095	4,623	22,092	6,417	24,967	6,416	24,866	3,349	23,93	5,68	22,894	7,517	25,267	4,518	22,326	6,721	25,434	5,57	23,028	5	23,563	5,127
643	4,37	23,295	4,433	23,295	5,82	24,733	6,869	25,267	6,281	24,733	6,336	25,535	5,434	22,928	4,871	22,56	4,352	23,429	6,44	24,465	0,5	25,134	6,875	24,833	6,332	24,265	4,744	23,128	4,504	22,126	6,438	25	6,441	24,9	5,272	23,964	5,662	22,928	7,493	25,334	4,521	22,36	6,77	25,468	5,57	23,061	4,7	23,596	5,109
644	4,4	23,329	4,446	23,329	5,791	24,766	6,908	25,301	6,231	24,766	6,575	25,602	5,425	22,961	4,885	22,594	4,323	23,463	6,395	24,499	0,5	25,167	6,866	24,866	6,326	24,298	2,314	23,162	4,552	22,159	6,417	25,033	6,393	24,933	5,611	23,997	5,656	22,961	7,493	25,368	4,515	22,393	6,785	25,501	5,6	23,095	4,851	23,63	5,157
645	4,412	23,362	4,422	23,362	5,802	24,799	6,896	25,334	6,248	24,833	6,586	25,635	5,425	22,995	4,916	22,627	4,367	23,496	6,444	24,532	0,5	25,201	6,827	24,9	6,305	24,332	1,312	23,195	4,54	22,193	6,402	25,067	6,399	24,967	5,861	24,064	5,662	22,995	7,52	25,401	4,53	22,426	6,719	25,568	5,642	23,128	5,262	23,663	5,184
646	4,416	23,396	4,382	23,396	5,853	24,833	6,905	25,368	6,317	24,866	6,649	25,668	5,425	23,028	4,945	22,694	4,32	23,529	6,396	24,566	0,5	25,267	6,799	24,933	6,314	24,365	2,992	23,262	4,56	22,226	6,417	25,134	6,516	25	5,823	24,098	5,662	23,028	7,478	25,434	4,56	22,46	6,721	25,602	5,592	23,162	5,32	23,73	5,163
647	4,428	23,429	4,379	23,429	5,775	24,866	6,905	25,434	6,251	24,9	6,621	25,702	5,434	23,061	4,892	22,727	4,319	23,563	6,366	24,599	0,5	25,301	6,818	24,967	6,326	24,398	3,536	23,295	4,504	22,259	6,408	25,167	6,466	25,067	5,86	24,131	5,678	23,061	7,574	25,468	4,617	22,493	6,767	25,635	5,612	23,195	5,35	23,763	5,154
648	4,425	23,463	4,338	23,463	5,783	24,9	6,908	25,468	6,338	24,933	6,631	25,735	5,455	23,095	4,867	22,761	4,32	23,596	6,36	24,632	0,5	25,334	6,782	25,033	6,299	24,432	4,252	23,329	4,59	22,293	6,405	25,201	6,246	25,1	5,911	24,164	5,716	23,095	7,496	25,501	4,558	22,527	6,821	25,668	5,663	23,229	5,308	23,797	5,148
649	4,44	23,496	4,325	23,496	5,771	24,933	6,894	25,501	6,293	24,967	6,64	25,769	5,434	23,162	5,045	22,794	4,31	23,63	6,269	24,666	0,5	25,401	6,854	25,067	6,329	24,465	4,658	23,362	4,623	22,326	6,408	25,234	6,47	25,134	5,961	24,198	5,614	23,162	7,457	25,535	4,549	22,56	6,758	25,702	5,57	23,262	5,359	23,83	5,148
650	4,425	23,529	4,286	23,529	5,829	24,967	6,902	25,535	6,167	25	6,571	25,802	5,449	23,195	5,013	22,828	4,37	23,663	6,243	24,699	0,5	25,434	6,808	25,1	6,279	24,532	4,768	23,396	4,555	22,36	6,417	25,267	6,433	25,167	5,974	24,231	5,614	23,195	7,574	25,602	4,549	22,594	6,829	25,735	5,606	23,295	5,266	23,864	5,148
651	4,443	23,563	4,322	23,563	5,802	25	6,92	25,568	6,241	25,033	0,5	25,869	5,417	23,229	4,949	22,861	4,359	23,697	6,245	24,766	2,17	25,468	6,812	25,134	6,32	24,566	4,912	23,429	4,632	22,393	6,444	25,301	6,453	25,201	5,956	24,265	6,013	23,229	5,902	25,635	4,513	22,627	6,764	25,769	5,636	23,329	5,35	23,897	5,151
652	4,437	23,596	4,301	23,596	5,835	25,033	6,92	25,602	6,275	25,067	0,5	25,902	5,425	23,262	5,026	22,894	4,359	23,73	6,206	24,799	4,951	25,535	6,779	25,167	6,36	24,599	4,991	23,463	4,594	22,426	6,432	25,334	6,489	25,234	5,968	24,298	6,016	23,262	1,732	25,668	4,485	22,66	6,719	25,836	5,636	23,362	5,281	23,93	5,157
653	4,452	23,63	4,322	23,63	5,763	25,1	6,944	25,668	6,332	25,1	3,802	25,969	5,431	23,295	4,964	22,928	4,314	23,763	6,162	24,833	5,318	25,568	6,829	25,201	6,33	24,632	5,175	23,496	4,626	22,46	6,429	25,368	6,498	25,267	5,932	24,332	6,544	23,295	0,5	25,702	4,182	22,694	6,724	25,869	5,67	23,396	5,35	23,964	5,184
654	4,446	23,663	4,28	23,663	5,793	25,134	6,894	25,702	6,33	25,167	5,485	26,003	5,455	23,329	4,892	22,961	4,334	23,797	6,083	24,866	5,554	25,602	6,806	25,234	6,341	24,666	5,271	23,529	4,621	22,493	6,42	25,434	6,426	25,301	5,968	24,365	6,108	23,329	0,656	25,769	4,175	22,727	6,773	25,902	5,666	23,463	5,356	23,997	5,184
655	4,443	23,697	4,314	23,697	5,79	25,167	6,972	25,735	6,254	25,201	6,067	26,036	5,467	23,362	4,988	22,995	4,325	23,83	6,188	24,9	5,804	25,635	6,799	25,301	6,378	24,699	5,263	23,563	4,603	22,527	6,453	25,468	6,429	25,368	5,98	24,432	6,348	23,362	3,259	25,802	4,025	22,761	6,746	25,936	5,696	23,496	5,317	24,031	5,172
656	4,467	23,73	4,31	23,73	5,81	25,201	6,86	25,769	6,2	25,234	6,575	26,103	5,47	23,396	4,919	23,028	4,355	23,864	6,188	24,933	5,817	25,668	6,899	25,334	6,369	24,733	5,457	23,596	4,632	22,56	6,453	25,501	6,417	25,401	5,944	24,465	6,012	23,396	5,029	25,869	4,305	22,794	6,749	25,969	5,679	23,529	5,338	24,064	5,163
657	4,437	23,763	4,304	23,763	5,823	25,234	6,956	25,802	6,251	25,267	6,546	26,136	5,461	23,429	5,033	23,061	4,332	23,897	6,167	24,967	5,89	25,702	6,815	25,368	6,36	24,766	5,548	23,63	4,636	22,594	6,444	25,535	6,39	25,434	5,968	24,499	6,01	23,429	5,278	25,902	4,28	22,828	6,721	26,003	5,703	23,563	5,347	24,098	5,181
658	4,461	23,797	4,292	23,797	5,844	25,267	6,945	25,836	6,329	25,301	6,535	26,17	5,425	23,463	4,988	23,095	4,346	23,93	6,197	25	5,893	25,735	6,845	25,401	6,333	24,799	5,465	23,663	4,725	22,627	6,441	25,568	6,423	25,468	5,956	24,532	6,16	23,496	5,44	25,936	4,37	22,861	6,679	26,07	5,63	23,596	5,335	24,131	5,175
659	4,491	23,83	4,34	23,83	5,796	25,301	6,906	25,902	6,282	25,334	6,451	26,203	5,431	23,496	4,991	23,128	4,329	23,964	6,251	25,067	5,808	25,769	6,853	25,434	6,369	24,866	5,297	23,697	4,636	22,66	6,45	25,602	6,434	25,501	6,001	24,566	6,059	23,529	6,334	26,003	4,455	22,894	6,631	26,103	5,733	23,63	5,356	24,164	5,22
660	4,452	23,864	4,337	23,864	5,802	25,334	6,945	25,936	6,218	25,368	5,637	26,237	5,431	23,529	4,99	23,162	4,31	23,997	6,257	25,1	5,823	25,802	6,851	25,468	6,327	24,9	5,464	23,73	4,645	22,694	6,453	25,635	6,366	25,535	5,972	24,599	6,049	23,563	6,562	26,036	4,488	22,928	6,76	26,136	5,7	23,663	5,347	24,198	5,2
661	4,461	23,897	4,304	23,897	5,808	25,368	7,052	25,969	6,239	25,401	5,26	26,27	5,461	23,563	4,892	23,195	4,352	24,031	6,236	25,134	5,869	25,836	6,833	25,535	6,375	24,933	5,434	23,763	4,666	22,727	6,465	25,668	6,036	25,568	5,974	24,632	6,007	23,596	6,871	26,103	4,491	22,961	6,7	26,17	5,702	23,697	5,386	24,231	5,193
662	4,476	23,93	4,35	23,93	5,787	25,401	7,023	26,003	6,284	25,468	5,707	26,337	5,473	23,596	5,009	23,229	4,314	24,064	6,251	25,167	5,902	25,869	6,863	25,568	6,36	24,967	5,543	23,797	4,692	22,761	6,478	25,735	2,151	25,635	5,977	24,666	5,968	23,63	7,058	26,136	4,521	22,995	6,64	26,203	5,688	23,73	5,383	24,265	5,199
663	4,493	23,964	4,385	23,964	5,838	25,434	7,068	26,036	6,209	25,501	6,189	26,37	5,456	23,63	4,991	23,262	4,322	24,098	6,236	25,201	5,946	25,902	6,812	25,602	6,36	25	5,513	23,83	4,693	22,794	6,433	25,769	1,12	25,668	5,941	24,699	6,004	23,663	7,086	26,17	4,578	23,028	6,613	26,237	5,7	23,763	5,386	24,332	5,208
664	4,509	23,997	4,394	23,997	5,823	25,468	7,065	26,103	6,278	25,535	6,35	26,404	5,449	23,663	4,844	23,295	4,334	24,131	6,299	25,234	5,899	25,936	6,811	25,635	6,363	25,033	5,47	23,864	4,72	22,828	6,444	25,802	2,464	25,702	4,872	24,733	6,04	23,697	7,141	26,203	4,632	23,061	6,661	26,27	5,666	23,797	5,434	24,365	5,187
665	4,551	24,031	4,356	24,031	5,811	25,535	7,08	26,136	6,203	25,568	6,15	26,437	5,431	23,697	4,9	23,329	4,322	24,164	6,288	25,267	5,905	25,969	6,863	25,668	6,369	25,067	5,414	23,897	4,624	22,861	6,453	25,836	5,929	25,769	0,5	24,799	6,043	23,73	7,15	26,237	4,555	23,095	6,748	26,337	5,663	23,83	5,458	24,398	5,184
666	4,555	24,064	4,362	24,064	5,811	25,568	6,987	26,17	6,179	25,602	0,5	26,504	5,428	23,73	4,87	23,362	4,349	24,198	6,285	25,301	5,869	26,003	6,839	25,702	6,384	25,134	5,434	23,93	4,699	22,894	6,483	25,869	5,977	25,802	0,5	24,833	6,052	23,763	7,221	26,27	4,528	23,128	6,715	26,37	5,696	23,864	5,467	24,432	5,205
667	4,557	24,098	4,382	24,098	5,82	25,602	7,098	26,203	6,23	25,635	0,5	26,537	5,42	23,763	4,96	23,396	4,308	24,231	6,323	25,334	5,845	26,07	6,848	25,769	6,375	25,167	5,356	23,964	4,601	22,928	6,519	25,902	6,183	25,836	4,711	24,9	6,115	23,797	7,225	26,303	4,548	23,162	6,734	26,404	5,733	23,897	5,425	24,465	5,211
668	4,522	24,131	4,394	24,131	5,799	25,635	7,101	26,237	6,112	25,668	3,037	26,604	5,396	23,797	4,955	23,429	4,322	24,265	6,356	25,401	5,761	26,103	6,896	25,802	6,375	25,201	5,305	23,997	4,596	22,961	6,507	25,936	5,966	25,869	5,302	24,933	6,283	23,83	7,324	26,37	4,584	23,195	6,697	26,437	5,702	23,93	5,396	24,499	5,224
669	4,581	24,164	4,379	24,164	5,799	25,668	7,104	26,27	6,086	25,702	5,26	26,638	5,395	23,864	4,909	23,463	4,298	24,298	6,351	25,434	5,757	26,136	6,692	25,836	6,366	25,234	5,419	24,031	4,623	22,995	6,495	26,003	6,336	25,902	5,464	24,967	6,305	23,897	7,348	26,404	4,56	23,229	6,712	26,471	5,763	23,997	5,413	24,532	5,218
670	4,581	24,198	4,388	24,198	5,814	25,702	7,152	26,337	6,179	25,735	6,109	26,671	5,428	23,897	4,9	23,496	4,334	24,332	6,333	25,468	5,76	26,17	6,181	25,869	6,369	25,267	5,47	24,064	4,648	23,028	6,504	26,036	6,206	25,936	5,581	25	5,789	23,93	7,325	26,437	4,54	23,262	6,731	26,504	5,703	24,031	5,389	24,566	5,179
671	4,596	24,231	4,412	24,231	5,805	25,735	7,132	26,37	6,137	25,802	6,467	26,705	5,428	23,93	4,895	23,529	4,289	24,365	6,402	25,501	5,85	26,203	6,121	25,902	6,369	25,301	5,307	24,131	4,627	23,061	6,495	26,07	6,218	25,969	5,588	25,033	6,067	23,964	7,327	26,471	4,647	23,295	6,776	26,537	5,691	24,064	5,494	24,599	5,187
672	4,596	24,265	4,422	24,265	5,808	25,769	7,156	26,404	6,191	25,836	6,587	26,771	5,434	23,964	4,96	23,563	4,391	24,398	6,399	25,535	5,677	26,237	6,444	25,969	6,342	25,334	5,296	24,164	4,606	23,095	6,501	26,103	6,299	26,003	5,558	25,067	6,31	23,997	7,375	26,504	4,657	23,329	6,77	26,604	5,7	24,098	5,387	24,632	5,22
673	4,584	24,298	4,464	24,298	5,829	25,802	7,144	26,437	6,188	25,869	6,649	26,805	5,417	23,997	4,961	23,596	4,362	24,432	6,434	25,568	5,595	26,27	6,504	26,003	6,339	25,368	4,711	24,198	4,66	23,128	6,507	26,136	6,335	26,07	5,598	25,1	6,347	24,031	7,417	26,571	4,603	23,362	6,808	26,638	5,715	24,131	5,458	24,666	5,209
674	4,593	24,332	4,44	24,332	5,796	25,836	7,173	26,471	6,157	25,902	6,6	26,838	5,396	24,031	4,925	23,63	4,338	24,465	6,48	25,602	5,093	26,303	6,606	26,036	6,339	25,401	4,771	24,231	4,642	23,162	6,522	26,17	6,378	26,103	5,567	25,167	6,237	24,064	7,388	26,604	4,63	23,396	6,821	26,671	5,624	24,164	5,47	24,699	5,188
675	4,584	24,365	4,401	24,365	5,808	25,869	7,167	26,537	6,167	25,936	6,619	26,872	5,434	24,064	4,895	23,663	4,358	24,499	6,329	25,635	0,5	26,337	6,565	26,07	6,366	25,468	4,849	24,265	4,663	23,195	6,498	26,203	6,288	26,136	5,636	25,201	6,248	24,098	7,199	26,638	4,678	23,429	6,823	26,705	5,699	24,198	5,461	24,733	5,196
676	4,596	24,398	4,532	24,398	5,811	25,902	7,155	26,571	6,119	25,969	6,367	26,905	5,417	24,098	4,966	23,697	4,347	24,532	6,465	25,702	0,5	26,404	6,618	26,103	6,366	25,501	5,081	24,298	4,663	23,229	6,501	26,237	6,329	26,17	5,669	25,234	6,218	24,131	6,991	26,671	4,683	23,463	6,83	26,738	5,684	24,231	5,437	24,766	5,178
677	4,599	24,432	4,526	24,432	5,847	25,936	7,161	26,604	6,142	26,003	4,747	26,939	5,39	24,131	4,99	23,73	4,376	24,566	6,468	25,735	0,5	26,437	6,571	26,136	6,369	25,535	5,01	24,332	4,695	23,262	6,558	26,303	6,26	26,203	5,75	25,267	6,25	24,164	7,032	26,705	4,741	23,496	6,827	26,771	5,762	24,265	5,428	24,799	5,13
678	4,614	24,465	4,326	24,465	5,859	26,003	7,191	26,638	6,131	26,036	1,186	27,005	5,422	24,164	4,814	23,763	4,362	24,599	6,432	25,769	0,5	26,471	6,613	26,203	6,366	25,568	4,862	24,365	4,708	23,295	6,559	26,337	6,392	26,237	5,769	25,301	5,678	24,231	7,119	26,771	4,666	23,529	6,863	26,805	5,732	24,298	0,5	24,866	4,923
679	4,585	24,499	4,466	24,499	5,799	26,036	7,129	26,671	6,163	26,07	3,211	27,039	5,417	24,198	5,002	23,797	4,376	24,632	6,453	25,802	0,5	26,537	6,637	26,237	6,369	25,602	4,991	24,398	4,684	23,329	6,577	26,37	6,282	26,27	5,79	25,334	5,684	24,265	7,074	26,805	4,579	23,563	6,802	26,872	5,732	24,332	0,5	24,9	0,5
680	4,596	24,532	4,425	24,532	5,784	26,07	7,167	26,705	6,125	26,136	5,215	27,106	5,431	24,231	5,006	23,83	4,388	24,666	6,469	25,836	1,555	26,571	6,637	26,27	6,396	25,635	5,105	24,432	4,684	23,362	6,526	26,404	6,276	26,303	5,787	25,368	5,678	24,298	7,164	26,838	4,566	23,596	6,878	26,905	5,739	24,365	0,5	24,933	0,5
681	4,602	24,566	4,44	24,566	5,829	26,103	7,167	26,771	6,14	26,17	5,283	27,139	5,423	24,265	4,928	23,897	4,329	24,699	6,498	25,869	2,842	26,604	6,733	26,303	6,375	25,668	5,247	24,465	4,648	23,396	6,507	26,437	6,405	26,37	5,832	25,401	5,662	24,332	7,12	26,872	4,734	23,63	6,866	26,939	5,7	24,398	3,224	25	4,251
682	4,587	24,599	4,437	24,599	5,823	26,136	7,227	26,805	6,143	26,203	5,307	27,172	5,411	24,298	4,97	23,93	4,358	24,733	6,402	25,902	3,932	26,671	6,773	26,337	6,408	25,702	5,19	24,499	4,719	23,429	6,534	26,471	6,408	26,404	5,791	25,434	5,669	24,365	7,176	26,905	4,618	23,663	6,83	26,972	5,762	24,465	5,14	25,033	5,259
683	4,593	24,632	4,437	24,632	5,781	26,17	7,167	26,838	6,083	26,237	5,638	27,206	5,42	24,332	4,952	23,964	4,376	24,766	6,468	25,936	4,134	26,705	6,691	26,37	6,402	25,769	5,298	24,532	4,699	23,463	6,553	26,504	6,396	26,437	5,703	25,468	5,697	24,398	7,153	26,939	4,609	23,697	6,854	27,005	5,735	24,499	5,247	25,067	5,089
684	4,587	24,666	4,47	24,666	5,799	26,203	7,221	26,872	6,022	26,27	5,888	27,239	5,393	24,365	4,949	23,997	4,353	24,799	6,498	26,003	4,63	26,738	6,73	26,437	6,402	25,802	5,317	24,566	4,699	23,496	6,532	26,571	6,396	26,471	3,064	25,501	5,696	24,432	7,027	27,005	4,627	23,73	6,863	27,039	5,732	24,532	5,259	25,1	5,111
685	4,618	24,699	4,449	24,699	5,826	26,237	7,197	26,905	6,031	26,303	6,343	27,273	5,389	24,398	4,823	24,031	4,311	24,833	6,501	26,036	4,36	26,771	6,656	26,471	6,378	25,836	5,317	24,599	4,684	23,529	6,531	26,604	6,431	26,504	0,5	25,568	5,688	24,465	7,023	27,039	4,702	23,763	6,851	27,106	5,744	24,566	5,317	25,134	5,061
686	4,593	24,733	4,452	24,733	5,832	26,27	7,197	26,972	6,031	26,337	6,608	27,34	5,389	24,432	4,972	24,064	4,379	24,866	6,501	26,07	5,313	26,838	6,703	26,504	6,402	25,869	5,326	24,632	4,72	23,563	6,537	26,638	6,357	26,537	0,5	25,602	5,669	24,499	6,837	27,072	4,66	23,797	6,896	27,139	5,642	24,599	5,356	25,167	5,108
687	4,617	24,766	4,443	24,766	5,844	26,303	7,222	27,005	6,076	26,37	6,454	27,373	5,425	24,465	4,964	24,098	4,376	24,9	6,543	26,103	5,473	26,872	6,772	26,537	6,402	25,902	5,398	24,666	4,648	23,596	6,553	26,671	6,345	26,571	1,021	25,668	5,65	24,566	6,581	27,106	4,707	23,83	6,8	27,172	5,624	24,632	5,425	25,201	5,061
688	4,597	24,799	4,449	24,799	5,835	26,337	7,176	27,039	6,109	26,404	0,5	27,406	5,387	24,499	4,946	24,131	4,359	24,933	6,502	26,136	5,588	26,905	6,799	26,571	6,366	25,936	5,347	24,699	4,666	23,63	6,529	26,705	6,39	26,604	2,908	25,702	5,656	24,599	6,532	27,139	4,598	23,864	6,893	27,206	5,705	24,666	5,416	25,234	5,069
689	4,599	24,833	4,488	24,833	5,832	26,37	7,203	27,072	6,106	26,437	0,5	27,473	5,389	24,532	4,952	24,164	4,382	24,967	6,501	26,17	5,666	26,939	6,752	26,604	6,387	25,969	5,383	24,733	4,648	23,663	6,504	26,738	6,414	26,671	5,347	25,769	5,663	24,632	6,886	27,172	4,611	23,897	6,857	27,239	5,715	24,699	5,455	25,267	5,049
690	4,627	24,866	4,527	24,866	5,859	26,404	7,261	27,106	6,112	26,504	0,5	27,507	5,392	24,599	5,026	24,198	4,391	25	6,54	26,203	5,666	26,972	6,769	26,638	6,405	26,003	5,431	24,766	4,654	23,697	6,531	26,771	6,411	26,705	5,539	25,802	5,623	24,666	7,004	27,239	4,71	23,93	6,908	27,273	5,721	24,733	5,416	25,301	5,075
691	4,639	24,9	4,558	24,9	5,901	26,471	7,227	27,139	6,067	26,537	1,228	27,54	5,353	24,632	4,958	24,231	4,403	25,033	6,502	26,27	5,669	27,005	6,752	26,705	6,402	26,07	5,446	24,799	4,612	23,73	6,57	26,838	6,417	26,738	5,675	25,836	5,644	24,699	6,846	27,273	4,657	23,964	6,872	27,306	5,733	24,766	5,428	25,334	5,088
692	4,627	24,933	4,389	24,933	5,863	26,504	7,201	27,206	6,133	26,571	2,274	27,574	5,419	24,666	4,946	24,265	4,368	25,067	6,425	26,303	5,666	27,039	6,805	26,738	6,378	26,103	5,497	24,833	4,66	23,763	6,574	26,872	6,42	26,771	5,709	25,869	5,664	24,733	6,884	27,306	4,651	23,997	6,801	27,373	5,735	24,799	5,383	25,368	5,115
693	4,588	24,967	4,323	24,967	5,925	26,537	7,273	27,239	6,038	26,604	3,637	27,607	5,393	24,699	4,823	24,298	4,359	25,1	6,426	26,337	5,697	27,072	6,833	26,771	6,381	26,136	5,513	24,866	4,627	23,797	6,568	26,905	4,159	26,805	5,769	25,902	5,644	24,766	6,128	27,34	4,654	24,031	6,848	27,406	5,786	24,833	5,428	25,401	5,106
694	4,611	25	4,277	25	5,902	26,571	7,246	27,273	6,073	26,638	3,313	27,674	5,431	24,733	5,02	24,332	4,365	25,134	6,522	26,37	5,631	27,106	6,812	26,805	6,378	26,17	5,533	24,9	4,636	23,83	6,577	26,939	0,5	26,872	5,775	25,936	5,692	24,799	6,533	27,373	4,651	24,064	6,866	27,44	5,762	24,866	5,425	25,434	5,082
695	4,618	25,033	4,394	25,033	5,899	26,604	7,231	27,306	6,106	26,671	3,301	27,707	5,425	24,766	4,902	24,365	4,391	25,167	6,477	26,404	5,432	27,139	6,841	26,838	6,369	26,203	5,537	24,967	4,627	23,864	6,603	26,972	0,5	26,905	5,808	25,969	5,653	24,833	6,907	27,406	4,686	24,098	6,89	27,473	5,732	24,9	5,525	25,468	5,1
696	4,591	25,067	4,494	25,067	5,934	26,638	7,227	27,34	6,145	26,705	4,024	27,774	5,39	24,799	5,012	24,398	4,385	25,201	6,435	26,437	5,48	27,172	6,808	26,872	6,402	26,237	5,54	25	4,582	23,897	6,595	27,005	5,658	26,972	5,796	26,003	5,665	24,866	7,112	27,44	4,648	24,131	6,843	27,507	5,747	24,967	5,48	25,535	5,127
697	4,651	25,1	4,593	25,1	5,928	26,671	7,284	27,406	6,002	26,738	4,678	27,807	5,362	24,833	5,009	24,432	4,388	25,234	6,435	26,471	5,498	27,206	6,811	26,905	6,372	26,27	5,504	25,033	4,695	23,93	6,571	27,039	5,845	27,005	5,754	26,036	5,624	24,9	7,104	27,507	4,699	24,164	6,845	27,54	5,768	25	5,51	25,568	5,136
698	4,651	25,134	4,543	25,134	5,902	26,705	7,267	27,44	6,058	26,771	5,581	27,841	5,374	24,866	5,049	24,465	4,397	25,267	6,461	26,537	5,444	27,273	6,863	26,972	6,366	26,337	5,594	25,067	4,633	23,964	6,571	27,106	6,286	27,039	5,757	26,07	5,627	24,933	7,12	27,54	4,618	24,198	6,833	27,607	5,733	25,033	5,461	25,602	5,109
699	4,627	25,167	4,464	25,167	5,931	26,738	7,165	27,473	6,076	26,805	5,859	27,874	5,407	24,9	5,043	24,499	4,388	25,301	6,405	26,571	5,572	27,306	6,812	27,005	6,327	26,37	5,564	25,1	4,663	23,997	6,556	27,139	6,296	27,072	5,703	26,103	5,639	25	7,156	27,574	4,702	24,231	6,839	27,64	5,768	25,067	5,51	25,635	5,175
700	4,618	25,201	4,485	25,201	5,931	26,771	7,203	27,507	6,092	26,872	5,847	27,908	5,39	24,933	5,03	24,532	4,362	25,334	6,501	26,604	5,513	27,34	6,764	27,039	6,359	26,404	5,57	25,134	4,633	24,031	6,571	27,172	6,47	27,106	5,721	26,17	5,691	25,033	7,153	27,607	4,618	24,265	6,812	27,674	5,676	25,1	5,461	25,668	5,157
701	4,675	25,234	4,464	25,234	5,974	26,838	7,167	27,54	6,145	26,905	5,685	27,941	5,386	24,967	5,075	24,566	4,409	25,368	6,501	26,638	5,425	27,373	6,112	27,072	6,372	26,437	5,57	25,167	4,627	24,064	6,574	27,206	6,427	27,139	5,712	26,203	5,682	25,067	7,219	27,64	4,627	24,298	6,809	27,707	5,735	25,134	5,383	25,702	5,095
702	4,663	25,267	4,38	25,267	5,872	26,872	7,237	27,607	6,026	26,939	5,051	27,975	5,389	25	5,028	24,599	4,353	25,401	6,531	26,671	5,522	27,406	4,222	27,106	6,366	26,471	4,838	25,201	4,63	24,098	6,574	27,239	6,426	27,206	5,735	26,237	5,679	25,1	7,168	27,707	4,639	24,332	6,821	27,741	5,774	25,167	3,544	25,735	5,112
703	4,672	25,301	4,425	25,301	5,937	26,905	7,252	27,64	6,139	26,972	5,176	28,041	5,383	25,033	4,973	24,632	4,356	25,434	6,438	26,705	5,258	27,44	4,313	27,139	6,375	26,504	1,148	25,234	4,603	24,131	6,598	27,273	6,408	27,239	5,715	26,27	5,646	25,134	7,225	27,741	4,663	24,365	6,746	27,774	5,7	25,201	0,5	25,769	5,112
704	4,618	25,334	4,425	25,334	5,902	26,939	7,234	27,674	6,206	27,005	5,676	28,075	5,353	25,067	5,04	24,666	4,338	25,468	6,453	26,738	5,563	27,473	5,68	27,172	6,351	26,537	0,831	25,267	4,666	24,164	6,574	27,306	6,425	27,273	5,451	26,303	5,663	25,167	7,299	27,774	4,711	24,398	6,79	27,807	5,738	25,234	0,5	25,802	5,133
705	4,695	25,368	4,422	25,368	5,896	26,972	7,237	27,707	6,218	27,039	6,183	28,108	5,353	25,1	5,013	24,699	4,31	25,501	6,477	26,771	5,595	27,507	6,178	27,239	6,36	26,571	1,87	25,301	4,63	24,198	6,609	27,373	6,507	27,306	0,5	26,337	5,664	25,201	7,183	27,807	4,696	24,432	6,826	27,874	5,703	25,267	0,5	25,869	5,106
706	4,657	25,401	4,422	25,401	5,919	27,005	7,27	27,741	6,197	27,072	6,431	28,142	5,353	25,134	5,004	24,733	4,31	25,535	6,486	26,838	5,642	27,54	6,257	27,273	6,339	26,638	2,871	25,334	4,663	24,231	6,571	27,406	6,42	27,34	0,5	26,404	5,667	25,234	7,213	27,841	4,615	24,465	6,842	27,908	5,736	25,301	1,264	25,902	5,115
707	4,698	25,434	4,446	25,434	5,949	27,039	7,231	27,807	6,155	27,106	6,606	28,175	5,329	25,167	4,964	24,766	4,286	25,568	6,408	26,872	5,676	27,574	6,278	27,306	6,399	26,671	3,748	25,368	4,585	24,265	6,55	27,44	6,48	27,373	0,772	26,437	5,677	25,267	7,228	27,908	4,603	24,499	6,791	27,941	5,712	25,334	2,393	25,936	5,076
708	4,72	25,468	4,496	25,468	5,95	27,072	7,197	27,841	6,14	27,139	6,649	28,209	5,32	25,201	5,009	24,799	4,289	25,602	6,498	26,905	5,76	27,607	6,36	27,34	6,375	26,705	4,079	25,401	4,587	24,298	6,562	27,473	6,475	27,406	1,681	26,471	5,665	25,334	7,294	27,941	4,632	24,532	6,82	27,975	5,664	25,368	3,287	25,969	5,109
709	4,684	25,501	4,506	25,501	5,968	27,106	7,242	27,874	6,107	27,206	6,64	28,242	5,356	25,234	5,001	24,833	4,31	25,635	6,462	26,939	5,757	27,64	6,408	27,406	6,375	26,738	4,351	25,434	4,623	24,332	6,541	27,507	6,48	27,473	4,517	26,504	5,677	25,368	7,222	27,975	4,612	24,566	6,797	28,008	5,759	25,401	4,896	26,003	5,103
710	4,729	25,535	4,521	25,535	5,962	27,139	7,237	27,908	6,074	27,239	6,652	28,275	5,353	25,267	5,003	24,866	4,283	25,668	6,426	26,972	5,823	27,674	6,519	27,44	6,342	26,771	4,637	25,468	4,63	24,365	6,601	27,54	6,498	27,507	5,434	26,571	5,682	25,401	7,258	28,008	4,666	24,599	6,83	28,041	5,826	25,434	5,11	26,07	5,109
711	4,69	25,568	4,515	25,568	5,896	27,172	7,252	27,941	6,112	27,273	6,742	28,309	5,353	25,301	4,991	24,9	4,277	25,702	6,387	27,005	5,799	27,707	6,507	27,473	6,369	26,805	4,903	25,501	4,66	24,398	6,598	27,574	6,454	27,54	5,531	26,604	5,686	25,434	7,222	28,041	4,618	24,632	6,839	28,108	5,712	25,501	5,319	26,103	5,124
712	4,714	25,602	4,512	25,602	5,937	27,239	7,195	27,975	6,148	27,306	6,746	28,376	5,326	25,368	4,961	24,933	4,245	25,735	6,429	27,039	5,79	27,741	6,504	27,507	6,375	26,838	5,024	25,535	4,597	24,432	6,544	27,64	6,483	27,574	5,569	26,638	5,707	25,468	7,219	28,075	4,66	24,666	6,863	28,142	5,733	25,535	5,314	26,136	5,148
713	4,714	25,635	4,518	25,635	5,922	27,273	7,258	28,041	6,14	27,34	6,776	28,409	5,335	25,401	4,958	24,967	4,274	25,769	6,332	27,106	3,294	27,774	6,498	27,54	6,339	26,872	5,139	25,568	4,549	24,465	6,586	27,674	6,466	27,607	5,525	26,671	5,716	25,501	7,336	28,142	4,582	24,699	6,839	28,175	5,768	25,568	5,368	26,17	5,136
714	4,702	25,668	4,512	25,668	5,974	27,306	7,206	28,075	6,173	27,373	6,776	28,443	5,332	25,434	5,084	25,033	4,262	25,802	6,317	27,139	0,5	27,841	6,543	27,574	6,36	26,905	5,112	25,602	4,552	24,499	6,577	27,707	6,507	27,64	5,548	26,705	5,668	25,535	7,073	28,175	4,648	24,733	6,896	28,209	5,766	25,602	4,201	26,203	5,118
715	4,681	25,702	4,473	25,702	5,953	27,34	7,228	28,108	6,209	27,406	6,808	28,476	5,353	25,468	5,013	25,067	4,214	25,836	6,461	27,172	0,5	27,874	6,514	27,607	6,375	26,972	5,112	25,635	4,476	24,532	6,574	27,741	6,48	27,674	5,567	26,738	5,68	25,568	7,071	28,209	4,621	24,766	6,818	28,242	5,739	25,635	0,5	26,237	5,154
716	4,66	25,735	4,512	25,735	5,971	27,373	7,23	28,142	6,137	27,44	6,799	28,509	5,371	25,501	5,063	25,1	4,223	25,869	6,461	27,206	2,248	27,908	6,556	27,64	6,369	27,005	5,325	25,668	4,476	24,566	6,574	27,774	6,466	27,707	5,582	26,771	5,74	25,635	6,945	28,242	4,609	24,799	6,896	28,275	5,7	25,668	0,5	26,303	5,127
717	4,648	25,769	4,5	25,769	5,974	27,406	7,195	28,175	6,194	27,473	6,793	28,543	5,353	25,535	5,028	25,134	4,211	25,902	6,347	27,239	4,565	27,975	6,58	27,707	6,366	27,039	5,311	25,702	4,482	24,599	6,574	27,807	6,492	27,774	5,549	26,805	5,746	25,668	6,932	28,275	4,618	24,833	6,896	28,309	5,703	25,702	0,5	26,337	5,163
718	4,663	25,802	4,446	25,802	5,955	27,44	7,204	28,242	6,152	27,507	6,782	28,576	5,347	25,568	5,001	25,167	4,265	25,936	6,281	27,273	5,173	28,008	6,622	27,741	6,366	27,072	5,281	25,735	4,499	24,632	6,574	27,841	6,519	27,807	5,582	26,838	5,746	25,702	7,017	28,342	4,624	24,866	6,863	28,376	5,706	25,735	1,318	26,37	5,172
719	4,618	25,836	4,467	25,836	5,95	27,473	7,18	28,275	6,14	27,574	6,74	28,643	5,317	25,602	5,022	25,201	4,22	25,969	6,341	27,306	5,271	28,041	6,622	27,774	6,387	27,106	5,25	25,769	4,545	24,666	6,577	27,908	6,489	27,841	5,606	26,872	5,752	25,769	7,029	28,376	4,686	24,9	6,812	28,409	5,745	25,769	3,18	26,437	5,208
720	4,63	25,869	4,521	25,869	5,98	27,507	7,191	28,309	6,143	27,607	6,194	28,676	5,347	25,635	5,03	25,234	4,244	26,003	6,257	27,34	5,388	28,075	6,653	27,807	6,375	27,139	5,4	25,802	4,485	24,699	6,598	27,941	6,534	27,874	5,565	26,939	5,715	25,802	7,014	28,409	4,66	24,933	6,851	28,443	5,732	25,802	4,353	26,471	5,193
721	4,63	25,902	4,518	25,902	5,956	27,54	7,212	28,342	6,023	27,64	0,5	28,71	5,269	25,668	5,054	25,267	4,238	26,036	6,245	27,373	5,496	28,108	6,613	27,841	6,39	27,172	5,392	25,836	4,494	24,733	6,574	27,975	6,58	27,908	5,603	26,972	5,749	25,836	7,095	28,443	4,66	24,967	6,856	28,476	5,703	25,836	5,209	26,504	5,256
722	4,585	25,936	4,515	25,936	5,971	27,574	7,161	28,376	6,107	27,674	0,5	28,777	5,385	25,702	5,009	25,301	4,208	26,07	6,295	27,44	5,534	28,142	6,586	27,874	6,381	27,206	5,416	25,869	4,545	24,766	6,583	28,008	6,546	27,941	5,603	27,005	5,752	25,869	7,071	28,476	4,686	25	6,896	28,509	5,7	25,869	5,277	26,537	5,19
723	4,552	25,969	4,515	25,969	5,935	27,64	7,176	28,443	6,104	27,707	0,5	28,81	5,38	25,735	4,989	25,334	4,247	26,103	6,273	27,473	5,567	28,175	6,655	27,908	6,402	27,273	5,402	25,902	4,501	24,799	6,577	28,041	6,529	27,975	5,621	27,039	5,739	25,902	7,05	28,509	4,678	25,033	6,872	28,543	5,766	25,902	5,266	26,571	5,241
724	4,581	26,003	4,494	26,003	5,953	27,674	7,17	28,476	6,071	27,741	2,857	28,844	5,35	25,769	5,031	25,368	4,244	26,136	6,258	27,507	5,543	28,209	6,649	27,975	6,366	27,306	5,452	25,936	4,5	24,833	6,613	28,075	6,556	28,041	5,648	27,072	5,71	25,936	6,592	28,576	4,621	25,067	6,83	28,61	5,694	25,969	5,344	26,604	5,236
725	4,569	26,036	4,509	26,036	5,984	27,707	7,191	28,509	6,101	27,774	5,476	28,91	5,389	25,802	5,066	25,401	4,286	26,17	6,329	27,54	5,615	28,242	6,691	28,008	6,378	27,34	5,474	25,969	4,494	24,866	6,589	28,108	6,532	28,075	5,612	27,106	5,741	26,003	6,943	28,643	4,702	25,1	6,881	28,643	5,705	26,003	5,413	26,638	5,253
726	4,587	26,07	4,44	26,07	5,998	27,741	7,191	28,543	6,086	27,807	5,975	28,944	5,389	25,836	5,01	25,434	4,245	26,203	6,285	27,574	5,714	28,275	6,694	28,041	6,396	27,373	5,449	26,003	4,527	24,9	6,583	28,142	6,556	28,108	5,642	27,139	5,709	26,036	6,983	28,676	4,719	25,134	6,866	28,676	5,7	26,036	5,297	26,671	5,2
727	4,552	26,103	4,55	26,103	5,971	27,774	7,23	28,576	6,176	27,841	6,259	28,977	5,353	25,869	5,069	25,468	4,265	26,237	6,305	27,607	5,715	28,309	6,647	28,075	6,372	27,406	5,554	26,036	4,479	24,933	6,607	28,209	6,562	28,142	5,669	27,172	5,735	26,07	7,026	28,71	4,657	25,167	6,851	28,71	5,703	26,07	5,388	26,705	5,172
728	4,518	26,136	4,452	26,136	5,935	27,807	7,197	28,643	6,071	27,908	6,548	29,011	5,353	25,902	5,109	25,501	4,31	26,27	6,188	27,64	5,682	28,342	6,691	28,108	6,39	27,44	5,575	26,07	4,566	24,967	6,613	28,242	6,577	28,175	5,648	27,206	5,74	26,103	7,029	28,743	4,701	25,201	6,859	28,743	5,672	26,103	5,426	26,738	5,224
729	4,518	26,17	4,476	26,17	5,968	27,841	7,173	28,676	6,025	27,941	6,514	29,044	5,326	25,936	4,965	25,535	4,28	26,303	5,716	27,674	5,667	28,376	6,682	28,142	6,378	27,473	5,579	26,103	4,549	25	6,595	28,275	6,556	28,209	5,607	27,239	5,746	26,136	7,128	28,777	4,66	25,234	6,89	28,777	5,703	26,136	5,353	26,771	5,236
730	4,518	26,203	4,473	26,203	5,968	27,874	7,164	28,71	5,977	27,975	6,606	29,078	5,382	25,969	4,973	25,568	4,268	26,337	5,968	27,741	5,66	28,409	6,697	28,175	6,399	27,54	5,546	26,17	4,525	25,033	6,598	28,309	2,581	28,242	5,633	27,273	5,77	26,203	7,164	28,81	4,66	25,267	6,866	28,81	5,676	26,17	5,245	26,805	5,236
731	4,587	26,237	4,386	26,237	5,98	27,908	7,191	28,743	6,103	28,008	6,735	29,111	5,386	26,003	4,994	25,602	4,31	26,37	6,031	27,774	5,642	28,443	6,697	28,242	6,396	27,574	5,595	26,203	4,56	25,067	6,612	28,342	0,5	28,309	5,612	27,306	5,707	26,237	7,167	28,844	4,702	25,301	6,878	28,877	5,706	26,203	3,51	26,838	5,238
732	4,581	26,27	4,347	26,27	6,016	27,941	7,197	28,777	6,058	28,041	6,749	29,144	5,413	26,036	5,034	25,635	4,289	26,404	6,166	27,841	5,636	28,476	6,709	28,275	6,402	27,607	5,588	26,237	4,545	25,1	6,607	28,376	3,574	28,376	5,654	27,34	5,744	26,27	7,173	28,91	4,63	25,334	6,905	28,91	5,685	26,237	0,5	26,872	5,221
733	4,566	26,303	4,323	26,303	5,972	27,975	7,164	28,81	6,042	28,075	6,821	29,211	5,369	26,103	5,013	25,668	4,283	26,437	6,119	27,874	5,594	28,543	6,706	28,309	6,405	27,64	5,465	26,27	4,546	25,134	6,607	28,409	5,737	28,409	5,669	27,373	5,751	26,303	7,176	28,944	4,669	25,368	6,887	28,944	5,726	26,27	0,5	26,939	5,062
734	4,572	26,337	4,448	26,337	5,986	28,041	7,173	28,877	6,07	28,108	6,812	29,245	5,416	26,136	5,063	25,702	4,295	26,471	6,167	27,908	5,558	28,576	6,697	28,342	6,408	27,674	5,602	26,303	4,525	25,167	6,607	28,476	5,934	28,443	5,63	27,406	5,787	26,337	7,212	28,977	4,701	25,401	6,863	28,977	5,697	26,303	0,5	26,972	0,702
735	4,549	26,37	4,443	26,37	6,001	28,075	7,161	28,91	5,969	28,142	6,851	29,278	5,381	26,17	5,028	25,735	4,322	26,504	6,113	27,941	5,522	28,61	6,73	28,376	6,417	27,707	5,639	26,337	4,602	25,201	6,607	28,509	6,295	28,509	5,693	27,473	5,766	26,37	7,12	29,011	4,666	25,434	6,878	29,011	5,705	26,337	3,325	27,039	0,5
736	4,542	26,404	4,383	26,404	6,01	28,108	7,17	28,944	5,986	28,175	6,815	29,311	5,392	26,203	5,087	25,769	4,352	26,537	6,109	27,975	5,564	28,643	6,737	28,409	6,432	27,741	5,513	26,37	4,549	25,234	6,607	28,543	6,443	28,543	5,622	27,507	5,749	26,404	7,164	29,044	4,675	25,468	6,895	29,044	5,762	26,37	4,969	27,072	2,512
737	4,521	26,437	4,397	26,437	5,968	28,142	7,194	28,977	6,04	28,209	6,827	29,345	5,383	26,237	5,028	25,802	4,284	26,571	6,167	28,008	5,603	28,676	6,752	28,443	6,432	27,774	5,642	26,404	4,62	25,267	6,583	28,576	6,504	28,576	5,666	27,54	5,764	26,471	7,21	29,111	4,666	25,501	6,887	29,111	5,766	26,404	5,019	27,106	0,5
738	4,563	26,471	4,388	26,471	5,971	28,175	7,164	29,011	6,04	28,275	6,863	29,378	5,392	26,27	5,004	25,836	4,31	26,604	6,158	28,041	5,56	28,71	6,752	28,509	6,381	27,841	5,555	26,437	4,657	25,301	6,601	28,61	6,39	28,61	5,681	27,574	5,821	26,504	7,216	29,144	4,633	25,535	6,849	29,144	5,8	26,437	5,389	27,139	0,5
739	4,54	26,504	4,395	26,504	6,001	28,209	7,17	29,078	5,969	28,309	6,827	29,445	5,329	26,303	4,976	25,869	4,376	26,638	6,146	28,075	5,598	28,743	6,787	28,543	6,402	27,874	5,606	26,471	4,594	25,334	6,619	28,643	6,557	28,643	5,706	27,607	5,796	26,537	7,161	29,178	4,675	25,568	6,815	29,178	5,757	26,504	5,374	27,206	3,067
740	4,53	26,537	4,43	26,537	6,001	28,242	7,164	29,111	6,013	28,342	6,8	29,479	5,359	26,337	5,045	25,902	4,341	26,671	6,167	28,108	5,558	28,777	6,661	28,576	6,369	27,908	5,546	26,504	4,59	25,368	6,616	28,676	6,55	28,676	5,721	27,64	5,766	26,571	7,209	29,211	4,657	25,602	6,713	29,211	5,802	26,537	5,479	27,239	4,168
741	4,587	26,571	4,38	26,571	5,974	28,275	7,161	29,144	5,986	28,376	6,827	29,512	5,362	26,37	5,046	25,936	4,31	26,705	6,212	28,175	5,603	28,81	6,685	28,61	6,123	27,941	5,639	26,537	4,587	25,401	6,631	28,71	6,495	28,71	5,709	27,674	5,786	26,604	7,107	29,245	4,591	25,635	6,829	29,245	5,745	26,571	5,48	27,273	5,071
742	4,563	26,604	4,397	26,604	6,004	28,309	7,191	29,178	6,004	28,409	6,827	29,545	5,353	26,404	5,057	25,969	4,28	26,738	6,17	28,209	5,48	28,844	6,751	28,643	5,951	27,975	5,607	26,571	4,629	25,434	6,643	28,777	6,522	28,743	5,744	27,707	5,788	26,638	7,209	29,278	4,642	25,668	6,863	29,278	5,733	26,604	5,459	27,306	5,244
743	4,584	26,638	4,403	26,638	5,998	28,342	7,129	29,211	6,043	28,443	6,827	29,579	5,371	26,437	4,986	26,036	4,31	26,771	6,233	28,242	5,492	28,877	6,737	28,676	6,046	28,008	5,645	26,604	4,558	25,468	6,616	28,81	6,489	28,81	5,721	27,741	5,785	26,671	7,213	29,345	4,642	25,702	6,761	29,345	5,832	26,638	5,507	27,34	5,35
744	4,584	26,671	4,373	26,671	6,001	28,409	7,114	29,278	6,022	28,476	6,827	29,612	5,383	26,471	4,985	26,07	4,322	26,805	6,168	28,275	5,276	28,91	6,785	28,71	6,31	28,041	5,645	26,638	4,587	25,501	6,64	28,844	6,483	28,844	5,741	27,774	5,764	26,738	7,213	29,378	4,672	25,735	6,893	29,378	5,811	26,671	5,425	27,373	5,32
745	4,593	26,705	4,397	26,705	6,004	28,443	7,083	29,311	6,004	28,509	6,842	29,646	5,389	26,504	4,958	26,103	4,301	26,838	6,245	28,309	5,242	28,944	6,818	28,777	6,278	28,075	5,636	26,671	4,56	25,535	6,631	28,877	6,592	28,877	5,769	27,807	5,821	26,771	7,104	29,412	4,698	25,769	6,913	29,412	5,733	26,705	5,434	27,406	5,305
746	4,593	26,738	4,373	26,738	6,004	28,476	7,11	29,345	5,854	28,543	0,5	29,713	5,374	26,537	4,955	26,136	4,34	26,872	6,242	28,342	5,232	28,977	6,779	28,81	6,323	28,108	5,645	26,705	4,623	25,568	6,628	28,91	6,586	28,91	5,757	27,841	5,779	26,805	7,209	29,445	4,633	25,802	6,83	29,445	5,766	26,738	5,467	27,44	5,284
747	4,62	26,771	4,37	26,771	6,019	28,509	7,143	29,378	6,054	28,576	0,5	29,746	5,383	26,571	5,006	26,17	4,334	26,905	6,188	28,376	5,317	29,011	6,808	28,844	6,425	28,175	5,609	26,771	4,66	25,602	6,649	28,944	6,553	28,944	5,742	27,874	5,805	26,838	7,219	29,479	4,639	25,836	6,953	29,479	5,771	26,771	5,509	27,473	5,182
748	4,581	26,805	4,406	26,805	6,016	28,543	7,041	29,412	6,04	28,61	4,555	29,813	5,389	26,604	5,051	26,203	4,337	26,939	6,188	28,409	5,707	29,078	6,851	28,877	6,445	28,209	5,597	26,805	4,66	25,635	6,643	29,011	6,556	28,977	5,718	27,908	5,808	26,872	7,182	29,545	4,63	25,869	6,884	29,512	5,826	26,805	5,425	27,507	5,247
749	4,617	26,838	4,376	26,838	5,986	28,576	7,116	29,445	5,905	28,676	5,881	29,846	5,392	26,638	5,031	26,237	4,313	26,972	6,167	28,443	5,814	29,111	6,809	28,91	6,453	28,242	5,726	26,838	4,66	25,668	6,64	29,044	6,589	29,011	5,769	27,975	5,817	26,905	7,167	29,579	4,701	25,902	6,848	29,579	5,793	26,838	5,507	27,54	5,283
750	4,593	26,872	4,373	26,872	6,04	28,61	7,113	29,512	6,067	28,71	6,549	29,88	5,389	26,671	5,108	26,27	4,247	27,005	6,176	28,509	5,811	29,144	6,821	28,944	6,441	28,275	5,558	26,872	4,663	25,702	6,643	29,078	6,603	29,078	5,784	28,008	5,796	26,972	7,164	29,612	4,645	25,936	6,86	29,612	5,769	26,872	5,455	27,574	5,281
751	4,609	26,905	4,379	26,905	6,052	28,643	7,08	29,545	6,103	28,743	6,814	29,913	5,389	26,705	5,105	26,303	4,358	27,039	6,188	28,543	5,748	29,178	6,821	28,977	6,456	28,309	4,256	26,905	4,633	25,735	6,643	29,111	6,55	29,111	5,766	28,041	5,829	27,005	7,159	29,646	4,603	25,969	6,863	29,646	5,789	26,939	5,501	27,607	5,269
752	4,621	26,939	4,373	26,939	6,037	28,676	7,083	29,579	6,092	28,777	6,896	29,98	5,389	26,738	5,051	26,337	0,5	27,072	6,233	28,576	5,769	29,211	6,853	29,044	6,447	28,342	1,73	26,939	4,642	25,769	6,643	29,144	6,598	29,144	5,745	28,075	5,827	27,039	7,167	29,679	4,632	26,003	6,824	29,679	5,791	26,972	5,51	27,64	5,28
753	4,627	26,972	4,412	26,972	6,037	28,71	7,083	29,612	5,951	28,81	6,944	30,013	5,392	26,805	5,108	26,37	0,5	27,106	6,224	28,61	5,787	29,245	6,845	29,078	6,465	28,376	1,982	26,972	4,6	25,802	6,64	29,178	6,622	29,178	5,739	28,108	5,842	27,072	7,138	29,746	4,639	26,036	6,77	29,713	5,802	27,005	5,51	27,674	5,281
754	4,686	27,005	4,376	27,005	6,043	28,743	7,08	29,646	6,064	28,844	6,897	30,047	5,395	26,838	5,183	26,404	0,5	27,139	6,245	28,643	5,778	29,278	6,851	29,111	6,465	28,409	2,794	27,005	4,629	25,836	6,655	29,211	6,556	29,211	5,727	28,142	5,8	27,106	7,156	29,779	4,695	26,07	6,77	29,746	5,7	27,039	5,534	27,707	5,095
755	4,696	27,039	4,397	27,039	6,019	28,81	7,101	29,713	6,061	28,877	6,931	30,08	5,383	26,872	5,145	26,437	1,723	27,206	6,251	28,676	5,892	29,311	6,83	29,144	6,486	28,476	3,256	27,039	4,627	25,869	6,667	29,278	6,577	29,245	5,727	28,175	5,821	27,139	7,15	29,813	4,642	26,103	6,67	29,779	5,859	27,072	5,489	27,774	2,26
756	4,657	27,072	4,373	27,072	6,037	28,844	7,059	29,746	6,007	28,91	6,896	30,114	5,386	26,905	5,145	26,471	3,064	27,239	6,299	28,71	5,965	29,345	6,863	29,178	6,501	28,509	3,897	27,072	4,588	25,902	6,679	29,311	6,648	29,278	5,721	28,209	5,761	27,206	7,141	29,846	4,615	26,136	6,823	29,846	5,766	27,106	5,525	27,807	0,5
757	4,642	27,106	4,442	27,106	6,028	28,877	7,044	29,779	6,037	28,944	6,896	30,147	5,398	26,939	5,142	26,504	3,92	27,273	6,197	28,743	5,98	29,378	6,828	29,211	6,477	28,543	4,217	27,106	4,636	25,936	6,65	29,345	6,592	29,311	5,814	28,242	5,791	27,239	7,179	29,88	4,651	26,17	6,827	29,88	5,828	27,139	5,525	27,841	0,5
758	4,651	27,139	4,497	27,139	6,016	28,91	7,08	29,813	6,04	28,977	6,913	30,214	5,389	26,972	5,101	26,537	4,117	27,306	6,278	28,777	5,998	29,412	6,848	29,278	6,504	28,576	4,463	27,139	4,611	25,969	6,679	29,378	6,621	29,378	5,769	28,275	5,863	27,273	7,218	29,913	4,669	26,203	6,833	29,913	5,773	27,172	5,522	27,874	0,5
759	4,698	27,172	4,506	27,172	5,986	28,944	7,077	29,846	6,058	29,044	6,914	30,247	5,401	27,005	5,151	26,571	4,295	27,34	6,323	28,844	5,992	29,445	6,818	29,311	6,469	28,61	4,676	27,172	4,618	26,003	6,656	29,412	6,53	29,412	5,766	28,309	5,838	27,306	7,209	29,98	4,591	26,237	6,806	29,947	5,733	27,206	5,531	27,908	0,5
760	4,687	27,206	4,506	27,206	6,1	28,977	7,065	29,88	6,034	29,078	6,896	30,281	5,383	27,039	5,109	26,604	4,322	27,373	6,281	28,877	6,037	29,479	6,866	29,345	6,475	28,643	4,936	27,206	4	26,036	6,643	29,445	6,577	29,445	5,736	28,342	5,806	27,34	7,165	30,013	4,575	26,27	6,755	29,98	5,796	27,239	5,546	27,941	0,5
761	4,69	27,239	4,5	27,239	6,109	29,011	7,14	29,947	6,034	29,111	6,932	30,314	5,395	27,072	5,142	26,638	4,362	27,406	6,299	28,91	6,037	29,545	6,857	29,378	6,486	28,676	5,147	27,239	0,5	26,07	6,667	29,479	6,603	29,479	5,736	28,376	5,743	27,373	7,257	30,047	4,596	26,303	6,82	30,013	5,766	27,273	5,489	27,975	0,5
762	4,702	27,273	4,476	27,273	6,112	29,044	7,108	29,98	6,136	29,144	6,911	30,348	5,395	27,106	5,124	26,671	4,362	27,44	6,273	28,944	5,965	29,579	6,893	29,412	6,483	28,743	5,238	27,273	0,5	26,136	6,688	29,512	6,559	29,512	5,715	28,409	5,806	27,406	7,219	30,08	4,608	26,337	6,752	30,08	5,751	27,306	5,372	28,008	0,5
763	4,672	27,306	4,449	27,306	6,112	29,078	7,203	30,013	6,089	29,178	6,905	30,381	5,389	27,139	5,187	26,705	4,442	27,473	6,299	28,977	5,949	29,612	6,846	29,445	6,483	28,777	5,343	27,306	0,5	26,17	6,682	29,579	6,544	29,545	0,5	28,476	5,809	27,44	7,213	30,114	4,54	26,37	6,811	30,114	5,811	27,34	4,603	28,041	0,5
764	4,717	27,34	4,44	27,34	6,112	29,111	7,21	30,047	6,074	29,211	6,92	30,414	5,404	27,172	5,136	26,738	4,425	27,507	6,29	29,011	5,965	29,646	6,851	29,512	6,457	28,81	5,347	27,34	0,5	26,237	6,656	29,612	6,609	29,612	0,5	28,509	5,818	27,507	7,213	30,18	4,602	26,404	6,833	30,147	5,767	27,406	0,5	28,108	2,392
765	4,736	27,373	4,428	27,373	6,065	29,178	7,126	30,08	6,124	29,245	6,896	30,481	5,389	27,206	5,16	26,771	4,443	27,54	6,305	29,044	5,995	29,679	6,866	29,545	6,462	28,844	5,434	27,373	1,228	26,27	6,649	29,646	6,574	29,646	2,821	28,576	5,783	27,54	7,182	30,214	4,638	26,437	6,761	30,18	5,769	27,44	0,5	28,142	4,093
766	4,717	27,406	4,452	27,406	6,133	29,211	7,197	30,114	6,109	29,278	6,884	30,515	5,395	27,239	5,124	26,805	4,377	27,574	6,299	29,078	5,968	29,713	6,815	29,579	6,45	28,877	5,522	27,406	3,298	26,303	6,694	29,679	6,598	29,679	4,903	28,61	5,777	27,574	7,209	30,247	4,576	26,471	6,779	30,214	5,832	27,473	0,5	28,175	5,089
767	4,747	27,44	4,437	27,44	6,101	29,245	7,21	30,18	6,179	29,311	6,893	30,548	5,386	27,273	5,118	26,838	4,421	27,607	6,33	29,111	5,965	29,746	6,86	29,612	6,465	28,91	5,501	27,44	4,612	26,37	6,682	29,713	6,619	29,713	5,44	28,643	5,815	27,607	7,167	30,281	4,563	26,504	6,758	30,247	5,782	27,507	1,984	28,242	5,247
768	4,759	27,473	4,449	27,473	6,089	29,278	7,221	30,214	6,086	29,345	6,849	30,582	5,428	27,306	5,115	26,905	4,389	27,64	6,332	29,178	5,662	29,779	6,824	29,646	6,462	28,944	5,531	27,473	4,812	26,404	6,688	29,746	6,541	29,746	5,743	28,676	5,788	27,64	7,131	30,314	4,611	26,537	6,845	30,281	5,802	27,54	3,352	28,275	5,247
769	4,687	27,507	4,464	27,507	6,112	29,311	7,209	30,247	6,124	29,412	6,893	30,615	5,396	27,34	5,04	26,939	4,317	27,674	6,39	29,211	0,5	29,813	6,851	29,679	6,459	28,977	5,627	27,507	4,885	26,437	6,653	29,813	6,612	29,779	5,799	28,743	5,749	27,674	7,215	30,348	4,627	26,571	6,839	30,348	5,736	27,574	4,519	28,309	5,001
770	4,72	27,54	4,449	27,54	6,104	29,345	7,246	30,281	6,07	29,445	6,884	30,648	5,404	27,373	5,013	26,972	4,334	27,707	6,384	29,245	0,5	29,88	6,824	29,713	6,489	29,044	5,714	27,54	4,91	26,471	6,646	29,846	6,625	29,813	5,901	28,777	5,778	27,707	7,164	30,414	4,578	26,604	6,844	30,381	5,606	27,607	5,419	28,376	5,113
771	4,702	27,574	4,464	27,574	6,109	29,378	7,12	30,314	6,071	29,479	6,875	30,715	5,428	27,406	4,958	27,005	4,415	27,741	6,468	29,278	0,5	29,913	6,89	29,779	6,457	29,078	5,64	27,574	5,009	26,504	6,694	29,88	6,628	29,846	5,866	28,81	5,797	27,741	7,144	30,448	4,546	26,638	6,839	30,414	5,699	27,64	5,382	28,409	5,034
772	4,733	27,607	4,437	27,607	6,101	29,412	7,176	30,381	6,203	29,512	6,854	30,749	5,458	27,44	5,069	27,039	4,377	27,774	6,477	29,311	3,11	29,98	6,893	29,813	6,483	29,111	5,648	27,607	5,051	26,537	6,694	29,913	6,595	29,913	5,844	28,844	5,782	27,807	7,116	30,481	4,618	26,671	6,866	30,448	5,738	27,674	5,383	28,443	5,138
773	4,732	27,64	4,496	27,64	6,098	29,445	7,197	30,414	6,106	29,545	6,848	30,782	5,425	27,473	5,108	27,072	4,374	27,807	6,454	29,345	3,911	30,013	6,905	29,846	6,475	29,144	5,66	27,64	5,094	26,571	6,694	29,947	6,642	29,947	5,871	28,877	5,757	27,841	7,188	30,515	4,555	26,705	6,878	30,481	5,7	27,707	5,389	28,476	5,148
774	4,711	27,674	4,473	27,674	6,104	29,479	7,222	30,448	6,058	29,579	6,863	30,816	5,396	27,507	5,139	27,106	4,44	27,841	6,369	29,378	4,764	30,047	6,896	29,88	6,475	29,178	5,639	27,674	5,16	26,604	6,682	29,98	6,559	29,98	5,86	28,91	5,796	27,874	7,176	30,548	4,563	26,738	6,884	30,515	5,787	27,741	5,386	28,509	5,181
775	4,768	27,707	4,464	27,707	6,112	29,545	7,177	30,481	6,151	29,612	6,899	30,849	5,395	27,54	5,088	27,139	4,422	27,874	6,329	29,412	4,882	30,08	6,896	29,913	6,498	29,211	5,663	27,707	5,157	26,638	6,656	30,013	6,589	30,013	5,899	28,944	5,772	27,908	7,155	30,615	4,596	26,771	6,902	30,548	5,768	27,774	5,431	28,543	5,172
776	4,756	27,741	4,464	27,741	6,124	29,579	7,185	30,515	6,074	29,646	6,881	30,882	5,404	27,607	5,051	27,172	4,419	27,908	6,317	29,479	5,054	30,114	6,908	29,947	6,463	29,245	5,636	27,741	5,115	26,671	6,676	30,08	6,618	30,047	5,902	28,977	5,787	27,941	7,212	30,648	4,56	26,805	6,896	30,615	5,739	27,807	5,359	28,576	5,095
777	4,736	27,774	4,473	27,774	6,104	29,612	7,263	30,582	6,073	29,679	6,837	30,949	5,428	27,64	5,084	27,206	4,359	27,941	6,446	29,512	5,235	30,147	6,878	30,013	6,498	29,311	5,672	27,774	5,175	26,705	6,676	30,114	6,616	30,08	5,961	29,011	5,769	27,975	7,143	30,682	4,552	26,838	6,899	30,648	5,691	27,874	4,418	28,61	5,13
778	4,768	27,807	4,476	27,807	6,145	29,646	7,177	30,615	6,08	29,713	6,91	30,983	5,431	27,674	5,031	27,239	4,415	27,975	6,402	29,545	5,353	30,18	6,884	30,047	6,463	29,345	5,676	27,807	5,124	26,738	6,697	30,147	6,607	30,147	5,923	29,044	5,787	28,008	7,105	30,715	4,557	26,872	6,911	30,682	5,694	27,908	0,5	28,676	5,076
779	4,801	27,841	4,443	27,841	6,121	29,679	7,237	30,648	6,086	29,779	6,884	31,016	5,455	27,707	5,057	27,273	4,377	28,008	6,327	29,579	5,455	30,214	6,878	30,08	6,447	29,378	5,747	27,874	5,163	26,771	6,688	30,18	6,64	30,18	5,914	29,078	5,823	28,041	7,164	30,749	4,543	26,905	6,846	30,715	5,673	27,941	0,5	28,71	5,139
780	4,762	27,874	4,496	27,874	6,112	29,713	7,213	30,682	6,136	29,813	6,854	31,049	5,443	27,741	5,189	27,306	4,347	28,041	6,323	29,612	5,455	30,247	6,827	30,114	6,438	29,412	5,754	27,908	5,172	26,805	6,656	30,214	6,637	30,214	5,931	29,111	5,82	28,075	7,141	30,816	4,557	26,939	6,773	30,749	5,733	27,975	0,5	28,743	5,076
781	4,774	27,908	4,473	27,908	6,112	29,746	7,246	30,715	6,181	29,846	6,854	31,083	5,437	27,774	5,115	27,34	4,323	28,075	6,35	29,646	5,455	30,281	6,842	30,147	6,474	29,445	5,697	27,941	5,098	26,838	6,649	30,247	6,589	30,247	5,983	29,178	5,817	28,108	7,167	30,849	4,537	26,972	6,835	30,782	5,672	28,008	2,176	28,81	5,046
782	4,832	27,941	4,494	27,941	6,053	29,779	7,246	30,782	6,142	29,88	6,824	31,116	5,434	27,807	5,087	27,373	4,31	28,108	6,291	29,679	5,534	30,314	6,791	30,18	6,492	29,479	5,715	27,975	5,069	26,905	6,649	30,281	6,643	30,281	6,019	29,211	5,823	28,142	7,14	30,882	4,581	27,005	6,833	30,849	5,721	28,041	3,261	28,844	4,448
783	4,823	27,975	4,512	27,975	6,121	29,813	7,246	30,816	6,074	29,913	6,815	31,15	5,425	27,841	5,109	27,406	4,362	28,142	6,399	29,746	5,543	30,348	6,659	30,214	6,486	29,512	5,712	28,008	5,112	26,939	6,673	30,348	6,577	30,314	5,983	29,245	5,853	28,175	7,114	30,916	4,557	27,039	6,824	30,882	5,742	28,075	4,483	28,877	0,873
784	4,804	28,008	4,504	28,008	6,112	29,88	7,284	30,849	6,074	29,947	6,83	31,217	5,417	27,874	5,133	27,44	4,4	28,175	6,408	29,779	5,525	30,381	6,79	30,281	6,486	29,545	5,661	28,041	5,04	26,972	6,659	30,381	6,586	30,348	5,968	29,278	5,859	28,209	6,394	30,949	4,593	27,072	6,749	30,916	5,715	28,108	4,486	28,91	0,5
785	4,852	28,075	4,467	28,041	6,112	29,913	7,303	30,882	6,092	29,98	6,851	31,25	5,425	27,908	5,094	27,473	4,403	28,209	6,369	29,813	5,597	30,414	6,86	30,314	6,501	29,612	5,714	28,075	5,022	27,005	6,706	30,414	6,208	30,414	5,956	29,311	5,859	28,242	3,529	31,016	4,572	27,106	6,728	30,949	5,7	28,142	5,305	28,977	0,5
786	4,85	28,108	4,479	28,075	6,098	29,947	7,252	30,916	6,16	30,013	6,839	31,283	5,428	27,941	5,127	27,507	4,37	28,242	6,359	29,846	5,633	30,448	6,824	30,348	6,51	29,646	5,715	28,108	5,046	27,039	6,682	30,448	0,5	30,448	5,935	29,345	5,839	28,309	4,585	31,049	4,546	27,139	6,244	30,983	5,67	28,175	5,302	29,011	0,5
787	4,87	28,142	4,512	28,108	6,127	29,98	7,33	30,949	6,109	30,047	6,863	31,317	5,434	27,975	5,099	27,54	4,373	28,275	6,303	29,88	5,607	30,481	6,794	30,381	6,495	29,679	5,73	28,142	5,049	27,072	6,638	30,481	0,5	30,481	5,953	29,378	5,773	28,342	5,962	31,116	4,609	27,172	4,745	31,016	5,694	28,209	5,176	29,044	0,5
788	4,811	28,175	4,464	28,142	6,104	30,013	7,319	31,016	6,101	30,08	6,842	31,35	5,405	28,008	5,171	27,574	4,397	28,309	6,351	29,913	5,595	30,515	6,799	30,414	6,507	29,713	5,661	28,175	4,961	27,106	6,664	30,515	0,5	30,548	5,968	29,412	5,817	28,376	6,096	31,15	4,576	27,206	3,421	31,049	5,721	28,242	5,257	29,078	0,5
789	4,795	28,209	4,515	28,175	6,113	30,047	7,24	31,049	6,169	30,147	6,857	31,384	5,461	28,041	5,202	27,607	4,409	28,342	6,26	29,947	5,727	30,582	6,803	30,448	6,504	29,746	5,681	28,209	4,979	27,139	6,676	30,548	2,613	30,582	5,932	29,445	5,791	28,409	5,959	31,183	4,531	27,239	2,956	31,083	5,751	28,275	5,275	29,111	0,5
790	4,87	28,242	4,51	28,209	6,101	30,08	7,354	31,083	6,164	30,18	6,866	31,451	5,431	28,075	5,153	27,64	4,376	28,376	6,44	29,98	5,694	30,615	6,794	30,515	6,529	29,779	5,685	28,242	4,973	27,172	6,656	30,615	4,44	30,615	5,928	29,479	5,794	28,443	6,355	31,217	4,546	27,273	2,759	31,116	5,696	28,309	5,35	29,144	0,5
791	4,876	28,275	4,497	28,242	6,071	30,114	7,246	31,116	6,065	30,214	6,875	31,484	5,396	28,108	5,139	27,674	4,365	28,409	6,368	30,047	5,682	30,648	6,823	30,548	6,51	29,813	5,645	28,275	4,973	27,206	6,664	30,648	5,734	30,648	5,944	29,512	5,823	28,476	6,363	31,25	4,563	27,306	2,788	31,15	5,678	28,342	5,386	29,178	0,5
792	4,805	28,309	4,515	28,275	6,104	30,147	7,276	31,183	6,109	30,247	6,854	31,517	5,392	28,142	5,13	27,707	4,338	28,443	6,437	30,08	5,633	30,682	6,758	30,582	6,54	29,88	5,654	28,309	4,994	27,239	6,679	30,682	6,368	30,715	5,986	29,579	5,814	28,509	6,654	31,317	4,546	27,34	4,437	31,217	5,733	28,409	5,359	29,211	0,5
793	4,804	28,342	4,506	28,309	6,113	30,18	7,246	31,217	6,188	30,281	6,854	31,551	5,426	28,175	5,168	27,774	4,388	28,476	6,48	30,114	5,375	30,715	6,802	30,615	6,532	29,913	5,657	28,376	5,004	27,273	6,697	30,715	6,429	30,749	5,899	29,612	5,82	28,543	6,841	31,35	4,557	27,373	5,227	31,25	5,718	28,443	5,41	29,245	0,5
794	4,747	28,376	4,509	28,342	6,109	30,247	7,282	31,25	6,203	30,314	6,869	31,584	5,425	28,209	5,004	27,807	4,409	28,509	6,466	30,147	4,867	30,749	6,794	30,648	6,541	29,947	5,609	28,409	4,958	27,306	6,694	30,749	6,585	30,782	5,965	29,646	5,823	28,576	6,884	31,384	4,543	27,406	6	31,317	5,685	28,476	5,386	29,278	3,034
795	4,73	28,409	4,467	28,376	6,136	30,281	7,327	31,283	6,173	30,348	6,866	31,618	5,417	28,242	5,087	27,841	4,391	28,543	6,438	30,18	0,5	30,782	6,779	30,682	6,511	29,98	5,534	28,443	4,931	27,34	6,679	30,782	6,502	30,816	5,98	29,679	5,835	28,61	6,95	31,417	4,513	27,473	6,22	31,35	5,703	28,509	4,456	29,311	4,198
796	4,729	28,443	4,464	28,409	6,098	30,314	7,282	31,317	6,113	30,381	6,881	31,651	5,425	28,309	5,225	27,874	4,37	28,576	6,339	30,214	0,5	30,849	6,752	30,715	6,513	30,013	5,507	28,476	5,009	27,373	6,656	30,816	6,657	30,882	5,977	29,713	5,877	28,643	6,909	31,451	4,557	27,507	6,254	31,384	5,667	28,543	0,5	29,345	4,966
797	4,72	28,476	4,476	28,443	6,106	30,348	7,24	31,35	6,169	30,448	6,884	31,718	5,417	28,342	5,169	27,908	4,379	28,61	6,516	30,247	0,5	30,882	6,79	30,782	6,516	30,047	5,557	28,509	4,988	27,406	6,664	30,882	6,628	30,916	5,95	29,746	5,823	28,676	6,977	31,484	4,6	27,54	6,314	31,417	5,702	28,576	0,5	29,412	5,046
798	4,738	28,509	4,503	28,476	6,077	30,381	7,261	31,417	6,154	30,481	6,869	31,751	5,417	28,376	5,22	27,941	4,353	28,643	6,51	30,281	2,38	30,916	6,796	30,816	6,537	30,08	5,534	28,543	4,991	27,44	6,679	30,916	6,658	30,949	5,98	29,779	5,799	28,743	7,13	31,551	4,509	27,574	6,348	31,451	5,703	28,61	0,5	29,445	5,013
799	4,72	28,543	4,518	28,509	6,106	30,414	7,315	31,451	6,206	30,515	6,884	31,785	5,399	28,409	5,157	27,975	4,388	28,676	6,54	30,348	4,498	30,983	6,857	30,849	6,535	30,147	5,576	28,576	5,006	27,473	6,685	30,949	6,604	30,983	6,004	29,813	5,362	28,777	7,101	31,584	4,539	27,607	6,183	31,484	5,733	28,643	2,173	29,512	5,085
800	4,678	28,576	4,452	28,543	6,109	30,448	7,18	31,484	6,206	30,548	6,843	31,818	5,398	28,443	5,169	28,008	4,362	28,71	6,55	30,381	4,704	31,016	6,83	30,882	6,532	30,18	5,63	28,61	4,967	27,507	6,715	30,983	6,571	31,016	5,986	29,846	5,373	28,81	7,138	31,618	4,533	27,64	6,254	31,517	5,733	28,676	3,28	29,545	5,076
801	4,696	28,61	4,437	28,576	6,109	30,481	7,329	31,517	6,275	30,582	6,821	31,852	5,428	28,476	5,189	28,041	4,323	28,743	6,55	30,414	4,957	31,049	6,863	30,916	6,547	30,214	5,589	28,643	5,034	27,54	6,709	31,016	6,696	31,049	6,004	29,88	5,647	28,877	7,156	31,651	4,545	27,674	6,431	31,584	5,733	28,71	4,125	29,612	4,959
802	4,699	28,643	4,485	28,61	6,106	30,515	7,211	31,551	6,128	30,615	6,779	31,885	5,393	28,509	4,995	28,075	4,346	28,777	6,553	30,448	5,052	31,083	6,854	30,949	6,526	30,247	5,63	28,676	5,01	27,574	6,691	31,049	6,617	31,083	6,001	29,913	5,935	28,91	7,206	31,684	4,522	27,707	6,465	31,618	5,732	28,743	5,305	29,646	5
803	4,723	28,676	4,428	28,643	6,145	30,582	7,273	31,618	6,184	30,648	0,5	31,952	5,344	28,543	5,192	28,108	4,347	28,81	6,568	30,481	5,306	31,116	6,869	30,983	6,534	30,281	5,604	28,71	5,012	27,607	6,709	31,083	6,595	31,15	6,022	29,98	6,115	28,944	7,219	31,718	4,515	27,741	6,468	31,651	5,801	28,777	5,398	29,679	5,043
804	4,732	28,71	4,431	28,676	6,143	30,615	7,252	31,651	6,191	30,682	1,012	31,985	5,404	28,576	5,115	28,142	4,347	28,844	6,378	30,515	5,353	31,15	6,851	31,049	6,511	30,314	5,624	28,743	4,986	27,64	6,697	31,15	6,577	31,183	6,046	30,013	6,225	28,977	7,21	31,785	4,518	27,774	6,543	31,684	5,766	28,81	5,392	29,713	5,108
805	4,699	28,743	4,458	28,71	6,146	30,648	7,296	31,684	6,188	30,715	5,245	32,052	5,389	28,61	5,106	28,175	4,323	28,877	6,444	30,548	5,428	31,183	6,839	31,083	6,511	30,348	5,633	28,777	5,009	27,674	6,688	31,183	6,609	31,217	6,04	30,047	5,753	29,011	7,215	31,818	4,494	27,807	6,532	31,718	5,802	28,844	5,353	29,779	5,1
806	4,666	28,777	4,464	28,743	6,131	30,682	7,33	31,718	6,107	30,782	6,04	32,086	5,389	28,643	5,295	28,209	4,322	28,91	6,432	30,615	5,566	31,217	6,824	31,116	6,384	30,414	5,645	28,81	4,98	27,707	6,659	31,217	6,649	31,25	6,046	30,08	5,762	29,044	7,216	31,852	4,551	27,841	6,403	31,751	5,792	28,91	5,353	29,813	5,099
807	4,657	28,81	4,461	28,777	6,13	30,715	7,348	31,751	6,212	30,816	6,514	32,119	5,431	28,676	5,157	28,242	4,317	28,944	6,519	30,648	5,615	31,25	6,848	31,15	6,042	30,448	5,66	28,844	4,967	27,741	6,664	31,25	6,571	31,283	6,043	30,114	5,802	29,078	7,222	31,885	4,54	27,874	6,432	31,785	5,789	28,944	5,335	29,846	5,058
808	4,645	28,844	4,434	28,81	6,109	30,749	7,348	31,818	6,245	30,849	6,726	32,152	5,423	28,71	5,25	28,275	4,319	28,977	6,51	30,682	5,636	31,283	6,878	31,183	6,186	30,481	5,688	28,91	4,955	27,774	6,655	31,283	6,589	31,317	5,857	30,147	5,763	29,111	7,216	31,918	4,503	27,908	6,451	31,818	5,774	28,977	5,448	29,88	5,066
809	4,663	28,877	4,455	28,844	6,112	30,782	7,322	31,852	6,281	30,882	6,77	32,186	5,402	28,743	5,315	28,309	4,304	29,011	6,543	30,715	5,724	31,317	6,878	31,217	6,232	30,515	5,7	28,944	4,895	27,807	6,709	31,317	6,691	31,35	5,754	30,18	5,781	29,178	7,222	31,985	4,443	27,941	6,582	31,885	5,766	29,011	5,425	29,913	5,099
810	4,657	28,91	4,461	28,877	6,164	30,816	7,222	31,885	6,276	30,916	6,851	32,219	5,428	28,777	5,209	28,342	4,322	29,044	6,553	30,749	5,787	31,35	6,86	31,283	6,344	30,548	5,682	28,977	4,967	27,841	6,691	31,35	6,694	31,384	5,853	30,214	5,765	29,211	7,255	32,019	4,479	27,975	6,598	31,918	5,73	29,044	5,431	29,947	5,097
811	4,666	28,944	4,464	28,91	6,121	30,849	7,246	31,918	6,182	30,949	6,827	32,286	5,431	28,81	5,274	28,376	4,292	29,078	6,549	30,782	5,856	31,384	6,878	31,317	6,375	30,582	5,655	29,011	4,973	27,874	6,67	31,417	6,673	31,451	5,94	30,247	5,727	29,245	7,225	32,052	4,518	28,008	6,621	31,952	5,8	29,078	5,434	29,98	5,094
812	4,642	28,977	4,509	28,944	6,13	30,882	7,252	31,952	6,212	30,983	6,866	32,32	5,423	28,844	5,31	28,409	4,295	29,111	6,55	30,816	5,868	31,417	6,878	31,35	6,426	30,615	5,642	29,044	4,925	27,908	6,697	31,451	6,661	31,484	5,968	30,281	5,727	29,278	7,246	32,086	4,512	28,041	6,457	31,985	5,784	29,111	5,42	30,013	5,04
813	4,63	29,011	4,527	28,977	6,101	30,949	7,225	32,019	6,242	31,016	6,878	32,353	5,396	28,877	5,257	28,443	4,245	29,144	6,546	30,849	5,967	31,484	6,896	31,384	6,444	30,648	5,768	29,078	4,892	27,975	6,694	31,484	6,694	31,517	6,034	30,314	5,762	29,311	7,297	32,119	4,47	28,075	6,663	32,019	5,766	29,144	5,387	30,047	5,063
814	4,705	29,044	4,506	29,011	6,142	30,983	7,144	32,052	6,288	31,049	6,872	32,386	5,392	28,91	5,302	28,476	4,316	29,178	6,415	30,916	5,833	31,517	6,905	31,417	6,48	30,715	5,694	29,111	4,961	28,008	6,709	31,517	6,65	31,551	6,067	30,381	5,889	29,345	7,387	32,186	4,505	28,108	6,547	32,052	5,766	29,178	5,431	30,08	5,016
815	4,705	29,078	4,467	29,044	6,143	31,016	7,233	32,086	6,252	31,116	6,875	32,42	5,395	28,944	5,296	28,509	4,286	29,211	6,548	30,949	5,556	31,551	6,938	31,451	6,504	30,749	5,652	29,144	4,949	28,041	6,697	31,551	6,541	31,584	6,107	30,414	5,931	29,378	7,486	32,219	4,518	28,142	6,574	32,086	5,718	29,211	5,383	30,114	4,982
816	4,675	29,111	4,482	29,078	6,104	31,049	7,273	32,119	6,317	31,15	6,89	32,453	5,426	29,011	5,319	28,576	4,325	29,245	6,613	30,983	0,5	31,584	6,875	31,517	6,475	30,782	5,663	29,178	5,009	28,075	6,685	31,584	5,647	31,618	6,095	30,448	5,889	29,412	7,409	32,253	4,5	28,175	6,621	32,152	5,709	29,245	5,395	30,147	5,201
817	4,705	29,144	4,518	29,111	6,065	31,083	7,213	32,152	6,311	31,183	6,872	32,487	5,431	29,044	5,152	28,61	4,325	29,278	6,577	31,016	0,5	31,651	6,878	31,551	6,466	30,816	5,666	29,211	4,946	28,108	6,718	31,618	5,814	31,651	6,098	30,481	5,83	29,445	7,519	32,286	4,509	28,209	6,64	32,186	5,714	29,278	5,488	30,18	4,95
818	4,696	29,178	4,521	29,144	6,073	31,116	7,15	32,219	6,272	31,217	6,896	32,553	5,425	29,078	5,291	28,643	4,277	29,311	6,516	31,049	0,539	31,684	6,86	31,584	6,472	30,849	5,651	29,245	4,955	28,142	6,662	31,684	6,738	31,718	6,095	30,515	5,782	29,512	7,229	32,32	4,461	28,242	6,634	32,219	5,706	29,345	5,425	30,214	4,97
819	4,693	29,211	4,497	29,178	6,104	31,15	7,147	32,253	6,273	31,25	6,923	32,587	5,425	29,111	5,005	28,676	4,292	29,345	5,836	31,083	3,046	31,718	6,905	31,618	6,466	30,882	5,645	29,278	4,958	28,175	6,679	31,718	6,749	31,751	6,106	30,548	5,79	29,545	7,306	32,386	4,506	28,275	6,616	32,253	5,7	29,378	5,455	30,247	4,949
820	4,552	29,245	4,527	29,211	6,106	31,183	7,159	32,286	6,305	31,283	6,905	32,62	5,39	29,144	1,187	28,71	4,304	29,378	2,449	31,15	3,619	31,751	6,896	31,651	6,486	30,916	5,611	29,311	4,967	28,209	6,73	31,751	6,743	31,785	6,107	30,582	5,829	29,579	7,261	32,42	4,488	28,309	6,631	32,286	5,691	29,412	5,434	30,281	4,958
821	5,108	29,278	4,521	29,245	6,101	31,217	7,167	32,32	6,302	31,317	6,936	32,654	5,428	29,178	0,5	28,743	4,304	29,412	1,816	31,183	4,904	31,818	6,887	31,684	6,439	30,949	5,601	29,345	4,934	28,242	6,694	31,785	6,656	31,818	6,184	30,615	5,766	29,612	7,387	32,453	4,506	28,342	6,66	32,32	5,684	29,445	5,431	30,314	4,967
822	3,481	29,345	4,512	29,278	6,065	31,283	7,14	32,353	6,332	31,35	6,915	32,687	5,393	29,211	0,952	28,777	4,253	29,445	2,983	31,25	5,273	31,852	6,878	31,718	6,456	31,016	5,663	29,412	4,895	28,275	6,694	31,818	6,775	31,852	6,164	30,648	5,766	29,646	7,222	32,487	4,482	28,376	6,609	32,353	5,652	29,479	5,464	30,381	4,988
823	4,631	29,378	4,479	29,311	6,101	31,317	7,092	32,386	6,299	31,384	6,92	32,721	5,392	29,245	2,537	28,844	4,295	29,479	3,532	31,283	5,287	31,885	6,913	31,785	6,441	31,049	5,7	29,445	4,97	28,309	6,7	31,852	6,497	31,885	6,161	30,715	5,751	29,679	7,258	32,52	4,482	28,409	6,655	32,386	5,635	29,512	5,461	30,414	4,955
824	4,654	29,412	4,485	29,345	6,101	31,35	7,035	32,453	6,323	31,451	6,908	32,787	5,399	29,278	3,589	28,877	4,319	29,512	3,748	31,317	5,533	31,918	6,899	31,818	6,474	31,083	5,633	29,479	4,958	28,342	6,706	31,885	6,609	31,918	6,14	30,749	5,802	29,713	7,339	32,553	4,464	28,443	6,639	32,453	5,612	29,545	5,47	30,448	4,991
825	4,648	29,445	4,476	29,378	6,092	31,384	7,14	32,487	6,255	31,484	6,902	32,821	5,425	29,311	4,07	28,91	4,31	29,545	5,098	31,384	5,483	31,952	6,92	31,852	6,454	31,116	5,677	29,512	4,973	28,376	6,697	31,952	6,616	31,952	6,173	30,782	5,766	29,746	7,348	32,62	4,431	28,476	6,702	32,487	5,639	29,579	5,467	30,481	5,009
826	4,686	29,479	4,482	29,412	6,112	31,417	7,212	32,52	6,358	31,517	6,911	32,854	5,399	29,345	4,51	28,944	4,283	29,579	5,158	31,417	5,56	31,985	6,906	31,885	6,465	31,15	5,727	29,545	5,046	28,409	6,709	31,985	6,682	32,019	6,179	30,816	5,802	29,779	7,291	32,654	4,443	28,509	6,667	32,52	5,721	29,612	5,434	30,515	5,028
827	4,84	29,512	4,494	29,445	6,112	31,451	7,18	32,553	6,312	31,551	6,893	32,888	5,401	29,378	4,722	28,977	4,298	29,612	5,257	31,451	5,627	32,019	6,902	31,918	6,441	31,183	5,679	29,579	5,04	28,443	6,691	32,019	6,638	32,052	6,143	30,849	5,823	29,846	7,3	32,687	4,434	28,543	6,715	32,553	5,718	29,646	5,47	30,548	5,057
828	4,733	29,545	4,527	29,479	6,124	31,484	7,245	32,587	6,23	31,584	6,905	32,921	5,392	29,412	4,636	29,011	4,304	29,646	5,581	31,517	5,672	32,052	6,875	31,952	6,456	31,217	5,697	29,612	5,007	28,476	6,679	32,052	6,562	32,086	6,14	30,882	5,814	29,88	7,351	32,721	4,499	28,576	6,634	32,587	5,701	29,679	5,455	30,582	5,031
829	4,705	29,579	4,518	29,512	6,106	31,517	7,185	32,654	6,311	31,618	6,905	32,955	5,383	29,445	4,663	29,044	4,313	29,679	5,596	31,551	5,697	32,086	6,905	32,019	6,39	31,283	5,724	29,646	4,992	28,509	6,694	32,086	6,586	32,119	6,143	30,916	5,808	29,913	7,301	32,754	4,446	28,61	6,661	32,62	5,774	29,713	5,525	30,615	5,063
830	4,684	29,612	4,521	29,545	6,112	31,551	7,251	32,687	6,191	31,651	6,905	33,021	5,383	29,479	4,618	29,078	4,322	29,713	5,812	31,584	5,739	32,119	6,884	32,052	6,453	31,317	5,738	29,679	5,009	28,543	6,706	32,119	6,286	32,152	6,152	30,949	5,82	29,947	7,345	32,821	4,464	28,643	6,583	32,687	5,745	29,746	5,504	30,648	5,057
831	4,702	29,646	4,518	29,579	6,112	31,584	7,173	32,721	6,212	31,684	6,924	33,055	5,392	29,512	4,63	29,111	4,358	29,746	5,914	31,651	5,778	32,152	6,905	32,086	6,432	31,35	5,739	29,713	5,01	28,576	6,751	32,152	6,477	32,186	6,164	30,983	5,868	29,98	7,39	32,854	4,464	28,676	6,714	32,721	5,727	29,779	5,504	30,682	5,081
832	4,756	29,679	4,554	29,612	6,148	31,651	7,23	32,754	6,212	31,751	6,917	33,088	5,389	29,545	4,675	29,144	4,347	29,779	5,929	31,684	5,817	32,186	6,866	32,119	6,444	31,384	5,727	29,746	5,013	28,61	6,694	32,219	6,433	32,219	6,188	31,049	5,832	30,013	7,325	32,888	4,479	28,71	6,654	32,754	5,683	29,813	5,489	30,715	5,04
833	4,712	29,713	4,521	29,646	6,176	31,684	7,209	32,787	6,113	31,785	6,932	33,122	5,383	29,579	4,777	29,178	4,365	29,813	5,968	31,751	5,788	32,219	6,896	32,152	6,429	31,417	5,677	29,779	5,093	28,643	6,676	32,253	6,489	32,286	6,161	31,083	5,817	30,047	7,3	32,921	4,449	28,743	6,601	32,787	5,649	29,88	5,525	30,749	5,057
834	4,72	29,746	4,512	29,679	6,149	31,718	7,215	32,854	6,23	31,818	6,93	33,155	5,395	29,612	4,636	29,211	4,314	29,846	6,088	31,785	5,79	32,253	6,893	32,186	6,456	31,451	5,618	29,813	5,067	28,676	6,676	32,286	6,495	32,32	6,176	31,116	5,862	30,08	7,327	32,955	4,476	28,777	6,607	32,821	5,654	29,913	5,513	30,782	4,866
835	4,72	29,779	4,491	29,713	6,167	31,751	7,194	32,888	6,2	31,852	6,93	33,189	5,386	29,646	4,639	29,245	4,328	29,88	6,112	31,852	5,724	32,32	6,92	32,253	6,432	31,484	5,687	29,846	5,04	28,71	6,662	32,32	6,442	32,353	6,149	31,15	5,799	30,114	7,591	33,021	4,464	28,81	6,633	32,854	5,62	29,947	5,525	30,816	0,5
836	4,687	29,813	4,512	29,746	6,104	31,785	7,209	32,921	6,191	31,885	6,921	33,255	5,386	29,679	4,636	29,278	4,361	29,913	6,164	31,885	5,744	32,353	6,92	32,286	6,444	31,517	5,663	29,88	5,028	28,743	6,655	32,353	5,859	32,386	6,188	31,183	3,595	30,147	7,55	33,055	4,497	28,844	6,538	32,888	5,663	29,98	5,516	30,849	3,226
837	4,72	29,846	4,509	29,779	6,148	31,818	7,173	32,955	6,25	31,918	6,547	33,289	5,404	29,713	4,66	29,311	4,338	29,947	6,158	31,918	5,787	32,386	6,902	32,32	6,441	31,584	5,642	29,947	5,108	28,777	6,676	32,386	5,77	32,42	6,206	31,217	2,599	30,214	7,55	33,088	4,503	28,877	6,58	32,955	5,666	30,013	5,486	30,882	3,843
838	4,756	29,88	4,512	29,813	6,203	31,852	7,141	32,988	6,206	31,952	0,5	33,322	5,389	29,779	4,636	29,345	4,322	29,98	6,212	31,952	5,661	32,42	6,896	32,353	6,456	31,618	5,609	29,98	5,055	28,81	6,691	32,42	6,019	32,487	6,173	31,25	3,712	30,247	7,633	33,122	4,437	28,91	6,625	32,988	5,694	30,047	5,516	30,949	4,797
839	4,703	29,913	4,587	29,846	6,165	31,885	7,077	33,021	6,254	31,985	1,792	33,389	5,392	29,813	4,63	29,378	4,322	30,013	6,233	31,985	5,675	32,453	6,918	32,386	6,432	31,651	5,612	30,013	5,102	28,844	6,676	32,487	6,262	32,52	5,771	31,283	5,698	30,314	7,596	33,155	4,464	28,944	6,613	33,021	5,745	30,08	5,455	30,983	5,002
840	4,732	29,947	4,569	29,88	6,167	31,918	7,14	33,088	6,242	32,019	4,3	33,422	5,425	29,846	4,606	29,412	4,295	30,047	6,272	32,019	5,712	32,487	6,911	32,42	6,444	31,684	5,57	30,047	5,115	28,877	6,694	32,52	6,338	32,553	0,5	31,317	5,678	30,348	7,343	33,222	4,452	28,977	6,64	33,055	5,724	30,114	5,533	31,016	4,973
841	4,759	29,98	4,608	29,913	6,143	31,952	7,116	33,122	6,251	32,086	5,837	33,456	5,39	29,88	4,663	29,445	4,295	30,08	6,246	32,052	5,789	32,52	6,869	32,453	6,417	31,718	5,666	30,08	5,106	28,91	6,667	32,553	6,276	32,587	0,7	31,384	5,87	30,381	7,39	33,255	4,502	29,011	6,649	33,088	5,792	30,147	5,489	31,049	5,154
842	4,72	30,013	4,503	29,947	6,17	32,019	7,155	33,155	6,23	32,119	6,66	33,489	5,395	29,913	4,686	29,479	4,352	30,114	6,291	32,086	5,892	32,553	6,905	32,52	6,399	31,751	5,7	30,114	5,121	28,944	6,709	32,587	6,36	32,62	3,244	31,417	5,989	30,414	7,34	33,289	4,491	29,044	6,649	33,122	5,715	30,18	5,506	31,083	5,148
843	4,702	30,047	4,563	29,98	6,17	32,052	7,164	33,189	6,175	32,152	6,889	33,556	5,398	29,947	4,681	29,512	4,353	30,147	6,236	32,152	5,925	32,587	6,905	32,553	6,483	31,785	5,612	30,147	5,103	29,011	6,709	32,62	6,183	32,654	5,434	31,484	6,346	30,448	7,393	33,322	4,437	29,078	6,649	33,155	5,624	30,214	5,525	31,116	5,209
844	4,717	30,08	4,546	30,013	6,167	32,086	7,113	33,222	6,176	32,186	6,931	33,59	5,401	29,98	4,714	29,545	4,338	30,18	6,156	32,186	5,899	32,62	6,896	32,587	6,475	31,818	5,615	30,18	5,124	29,044	6,673	32,654	5,828	32,687	5,802	31,517	6,123	30,481	7,384	33,356	4,461	29,111	6,631	33,222	5,624	30,247	5,434	31,15	5,212
845	4,642	30,114	4,543	30,047	6,164	32,119	7,176	33,289	6,239	32,219	6,969	33,623	5,395	30,013	4,675	29,579	4,322	30,214	6,233	32,219	5,569	32,654	6,932	32,62	6,475	31,885	5,594	30,214	5,148	29,078	6,688	32,687	0,5	32,754	5,925	31,551	6,169	30,515	7,306	33,422	4,452	29,144	6,565	33,255	5,484	30,281	5,431	31,183	5,206
846	4,701	30,147	4,611	30,08	6,131	32,152	7,131	33,322	6,278	32,253	6,957	33,656	5,434	30,047	4,663	29,612	4,361	30,247	6,055	32,253	0,5	32,687	6,869	32,654	6,451	31,918	5,597	30,247	5,196	29,111	6,691	32,721	0,5	32,787	5,925	31,584	6,176	30,582	7,39	33,456	4,461	29,178	6,585	33,289	5,408	30,348	5,51	31,217	5,241
847	4,684	30,18	4,552	30,114	6,173	32,186	7,108	33,356	6,29	32,286	6,977	33,69	5,396	30,08	4,687	29,646	3,245	30,281	6,247	32,286	0,5	32,754	6,89	32,687	6,474	31,952	5,666	30,281	5,22	29,144	6,679	32,787	2,215	32,854	6,007	31,618	6,203	30,615	7,378	33,489	4,461	29,211	6,498	33,322	5,375	30,381	5,513	31,25	5,259
848	4,642	30,214	4,537	30,147	6,149	32,219	7,062	33,389	6,213	32,32	6,983	33,723	5,431	30,114	4,714	29,679	0,5	30,314	6,233	32,32	0,759	32,787	6,896	32,754	6,465	31,985	5,663	30,314	5,17	29,178	6,691	32,821	3,331	32,888	6,1	31,684	6,233	30,648	7,375	33,523	4,46	29,245	6,546	33,356	5,393	30,414	5,51	31,283	5,283
849	4,645	30,247	4,521	30,18	6,17	32,253	7,095	33,422	6,2	32,386	7,028	33,79	5,428	30,147	4,702	29,713	0,5	30,348	6,251	32,353	3,975	32,854	6,908	32,787	6,465	32,019	5,645	30,348	5,148	29,211	6,721	32,854	6,325	32,955	6,124	31,718	6,329	30,682	7,414	33,556	4,5	29,278	6,609	33,389	5,361	30,448	5,525	31,317	5,218
850	4,591	30,281	4,581	30,214	6,149	32,286	7,176	33,456	6,188	32,42	6,99	33,824	5,434	30,18	4,602	29,746	0,5	30,381	6,209	32,386	4,561	32,888	6,92	32,821	6,462	32,052	5,564	30,381	5,184	29,245	6,709	32,888	6,485	32,988	6,106	31,751	6,32	30,715	7,414	33,623	4,503	29,311	6,577	33,422	4,51	30,481	5,48	31,35	5,259
851	4,593	30,314	4,54	30,247	6,179	32,353	7,209	33,523	6,241	32,453	6,983	33,857	5,431	30,214	4,666	29,779	2,434	30,448	6,184	32,453	0,5	32,955	6,965	32,854	6,463	32,086	5,623	30,414	5,202	29,278	6,656	32,921	6,475	33,021	6,077	31,785	6,299	30,749	7,375	33,656	4,428	29,345	6,606	33,456	0,5	30,515	5,434	31,384	5,296
852	4,56	30,348	4,56	30,281	6,167	32,386	7,152	33,556	6,218	32,487	6,983	33,89	5,431	30,247	4,738	29,813	3,385	30,481	6,16	32,487	0,5	32,988	6,942	32,888	6,456	32,119	5,648	30,481	5,148	29,311	6,658	32,955	6,522	33,055	6,127	31,818	6,258	30,782	7,384	33,69	4,476	29,378	6,615	33,523	0,5	30,582	5,522	31,417	5,278
853	4,552	30,381	4,575	30,314	6,145	32,42	7,14	33,59	6,29	32,52	7,01	33,924	5,425	30,281	4,594	29,846	3,919	30,515	6,287	32,52	0,5	33,021	6,944	32,921	6,475	32,186	5,609	30,515	5,107	29,345	6,679	32,988	6,531	33,088	6,092	31,852	5,861	30,816	7,301	33,723	4,476	29,412	6,502	33,556	0,638	30,615	5,516	31,451	5,257
854	4,566	30,414	4,584	30,348	6,182	32,453	7,269	33,623	6,203	32,553	6,987	33,957	5,47	30,314	4,587	29,88	4,05	30,548	6,321	32,553	1,582	33,088	6,959	32,988	6,504	32,219	5,645	30,548	5,061	29,378	6,694	33,055	6,522	33,122	6,149	31,885	6,11	30,849	7,339	33,79	4,464	29,445	6,492	33,59	2,062	30,648	5,513	31,484	5,241
855	4,552	30,448	4,552	30,381	6,173	32,487	7,261	33,656	6,233	32,587	6,948	34,024	5,467	30,348	4,587	29,913	4,192	30,582	6,269	32,587	3,766	33,122	6,948	33,021	6,51	32,253	5,601	30,582	5,084	29,412	6,694	33,088	6,606	33,189	6,077	31,918	3,526	30,916	7,39	33,824	4,479	29,479	6,495	33,623	4,807	30,715	5,489	31,517	5,259
856	4,546	30,481	4,599	30,414	6,167	32,52	7,252	33,723	6,281	32,62	6,954	34,057	5,431	30,381	4,719	29,947	4,234	30,615	6,257	32,62	4,555	33,155	6,986	33,055	6,504	32,286	5,596	30,615	5,103	29,445	6,709	33,122	6,637	33,222	6,041	31,952	3,445	30,949	7,34	33,857	4,506	29,512	6,528	33,656	5,068	30,749	5,434	31,584	5,256
857	4,549	30,515	4,569	30,448	6,182	32,553	7,309	33,757	6,252	32,654	6,974	34,091	5,425	30,414	4,692	29,98	4,349	30,648	6,335	32,654	5,389	33,222	6,903	33,088	6,51	32,32	5,641	30,648	5,121	29,479	6,703	33,155	6,613	33,255	6,139	31,985	5,779	31,016	7,417	33,89	4,47	29,545	6,624	33,69	5,337	30,782	5,534	31,618	5,25
858	4,552	30,548	4,56	30,481	6,185	32,587	7,293	33,79	6,2	32,721	6,986	34,124	5,449	30,448	4,648	30,013	4,362	30,682	6,324	32,687	5,641	33,255	6,908	33,122	6,504	32,353	5,645	30,682	5,091	29,512	6,694	33,189	6,631	33,289	6,133	32,052	6,14	31,049	7,397	33,924	4,479	29,579	6,48	33,723	5,394	30,816	5,522	31,651	5,247
859	4,552	30,582	4,59	30,515	6,179	32,62	7,258	33,824	6,314	32,754	6,986	34,158	5,425	30,515	4,606	30,047	4,329	30,715	6,276	32,721	5,834	33,289	6,963	33,155	6,507	32,42	5,595	30,715	5,103	29,545	6,685	33,222	6,616	33,322	6,133	32,086	6,143	31,083	7,394	33,991	4,461	29,612	6,551	33,79	5,536	30,849	5,48	31,684	5,283
860	4,587	30,615	4,557	30,548	6,182	32,687	7,299	33,857	6,296	32,787	6,986	34,191	5,434	30,548	4,632	30,08	4,325	30,749	6,36	32,787	6,001	33,322	6,948	33,222	6,498	32,453	5,611	30,749	5,049	29,579	6,691	33,255	6,691	33,356	6,181	32,119	6,262	31,116	7,433	34,024	4,496	29,646	6,57	33,824	5,585	30,882	5,513	31,718	5,281
861	4,59	30,648	4,56	30,582	6,209	32,721	7,228	33,924	6,311	32,821	0,5	34,258	5,461	30,582	4,654	30,114	4,334	30,782	6,357	32,821	6,085	33,356	6,986	33,255	6,477	32,487	5,609	30,782	5,066	29,612	6,656	33,322	6,586	33,389	6,215	32,152	5,825	31,15	7,415	34,057	4,467	29,679	6,534	33,857	5,609	30,916	5,516	31,751	5,247
862	4,587	30,682	4,608	30,615	6,176	32,754	7,311	33,957	6,293	32,854	0,5	34,291	5,446	30,615	4,659	30,147	4,31	30,816	6,323	32,854	5,918	33,389	7,019	33,289	6,51	32,52	5,615	30,816	5,102	29,646	6,662	33,356	6,676	33,456	6,256	32,186	6,26	31,183	7,483	34,091	4,467	29,713	6,444	33,89	5,645	30,949	5,525	31,785	5,176
863	4,587	30,715	4,557	30,648	6,176	32,787	7,311	33,991	6,278	32,888	4,512	34,358	5,452	30,648	4,606	30,18	4,319	30,849	6,323	32,888	2,967	33,422	6,993	33,322	6,483	32,553	5,667	30,849	5,04	29,679	6,694	33,389	6,658	33,489	6,287	32,219	5,995	31,217	7,364	34,124	4,476	29,746	6,108	33,924	5,706	30,983	5,468	31,818	4,956
864	4,635	30,749	4,593	30,682	6,203	32,821	7,297	34,024	6,245	32,921	5,89	34,392	5,44	30,682	4,596	30,214	4,307	30,882	6,326	32,921	0,5	33,489	6,998	33,356	6,498	32,587	5,63	30,882	4,991	29,713	6,694	33,422	6,618	33,523	6,221	32,253	6,004	31,25	7,357	34,191	4,449	29,779	4,832	33,957	5,727	31,049	5,48	31,852	1,924
865	4,657	30,782	4,614	30,715	6,153	32,854	7,315	34,057	6,335	32,955	6,586	34,425	5,461	30,715	4,554	30,247	4,322	30,916	6,308	32,955	0,5	33,523	7,005	33,389	6,522	32,62	5,432	30,916	5,066	29,779	6,67	33,456	6,436	33,556	6,164	32,286	6,101	31,317	7,34	34,225	4,476	29,813	4,874	33,991	5,817	31,083	5,518	31,885	1,975
866	4,651	30,816	4,315	30,749	6,173	32,888	7,285	34,124	6,293	33,021	6,586	34,459	5,47	30,749	4,581	30,281	4,304	30,949	6,35	32,988	3,88	33,59	6,912	33,456	6,507	32,654	5,546	30,949	4,869	29,813	6,682	33,489	6,618	33,59	6,143	32,32	6,473	31,35	7,39	34,258	4,491	29,846	5,225	34,024	5,745	31,116	5,489	31,918	2,401
867	4,642	30,849	4,427	30,782	6,155	32,921	7,315	34,158	6,269	33,055	6,787	34,492	5,47	30,782	4,482	30,314	4,31	30,983	6,366	33,021	4,966	33,623	6,893	33,489	6,534	32,721	5,492	30,983	5,017	29,846	6,679	33,523	6,436	33,623	6,212	32,353	6,079	31,384	7,261	34,291	4,449	29,88	5,772	34,057	5,799	31,15	5,489	31,952	0,548
868	4,666	30,882	4,476	30,816	6,149	32,955	7,231	34,191	6,364	33,088	6,931	34,559	5,458	30,816	4,362	30,348	4,283	31,016	6,351	33,088	5,282	33,656	6,842	33,523	6,514	32,754	5,575	31,016	5,018	29,88	6,67	33,59	6,645	33,656	0,5	32,42	6,205	31,417	7,426	34,325	4,467	29,913	5,544	34,091	5,742	31,183	5,461	31,985	0,5
869	4,666	30,916	4,563	30,849	6,149	33,021	7,315	34,225	6,237	33,122	6,96	34,592	5,47	30,849	4,397	30,381	4,304	31,049	6,369	33,122	5,641	33,69	6,848	33,556	6,51	32,787	5,564	31,083	5,007	29,913	6,685	33,623	6,616	33,723	0,5	32,453	6,065	31,451	7,454	34,358	4,464	29,947	6,134	34,158	5,775	31,217	5,557	32,019	0,5
870	4,744	30,949	4,519	30,882	6,146	33,055	7,318	34,258	6,323	33,155	6,972	34,626	5,467	30,882	4,586	30,414	4,304	31,083	6,285	33,155	5,771	33,723	6,806	33,59	6,504	32,821	5,575	31,116	4,821	29,947	6,667	33,656	6,661	33,757	1,528	32,52	6,091	31,484	7,451	34,425	4,464	29,98	6,134	34,191	5,742	31,25	5,549	32,052	0,5
871	4,682	30,983	4,575	30,916	6,17	33,088	7,345	34,325	6,299	33,189	7,004	34,659	5,47	30,916	4,484	30,448	4,31	31,116	6,33	33,189	5,928	33,757	6,866	33,623	6,51	32,854	5,569	31,15	4,775	29,98	6,667	33,69	6,601	33,79	3,76	32,553	6,566	31,517	7,427	34,459	4,476	30,013	6,182	34,225	5,787	31,283	5,516	32,086	0,5
872	4,666	31,016	4,608	30,949	6,179	33,122	7,24	34,358	6,278	33,222	6,984	34,693	5,461	30,949	4,469	30,481	4,322	31,15	6,425	33,222	6,004	33,79	6,911	33,69	6,531	32,888	5,558	31,183	4,807	30,013	6,685	33,723	6,604	33,824	5,629	32,62	6,55	31,551	7,436	34,492	4,476	30,047	6,134	34,258	5,763	31,317	5,51	32,119	2,416
873	4,669	31,049	4,587	30,983	6,167	33,155	7,245	34,392	6,282	33,255	7,007	34,726	5,471	30,983	4,491	30,515	4,349	31,183	6,408	33,255	6,092	33,824	6,947	33,723	6,516	32,921	5,579	31,217	4,838	30,047	6,694	33,757	6,502	33,857	5,897	32,654	6,544	31,584	7,454	34,525	4,473	30,08	6,134	34,291	5,793	31,35	5,522	32,152	4,442
874	4,695	31,083	4,566	31,016	6,167	33,189	7,35	34,425	6,23	33,322	6,963	34,793	5,468	31,016	4,493	30,548	4,323	31,217	6,432	33,289	6,052	33,89	6,944	33,757	6,495	32,988	5,642	31,25	4,82	30,08	6,694	33,79	6,519	33,89	6,178	32,687	6,308	31,651	7,445	34,592	4,476	30,114	6,179	34,325	5,769	31,384	5,434	32,219	5,048
875	4,708	31,116	4,584	31,049	6,167	33,222	7,372	34,459	6,293	33,356	6,963	34,826	5,47	31,049	4,409	30,582	4,322	31,25	6,429	33,322	5,998	33,924	6,936	33,79	6,522	33,021	5,558	31,283	4,85	30,114	6,656	33,857	1,912	33,924	6,257	32,721	6,313	31,684	7,49	34,626	4,464	30,147	6,248	34,358	5,732	31,417	5,534	32,253	5,202
876	4,732	31,15	4,581	31,083	6,149	33,255	7,384	34,525	6,311	33,389	6,945	34,86	5,47	31,083	4,406	30,615	4,316	31,283	6,459	33,356	5,971	33,957	6,972	33,824	6,54	33,055	5,507	31,317	4,82	30,147	6,667	33,89	0,5	33,991	6,281	32,754	6,482	31,718	7,439	34,659	4,476	30,18	6,176	34,392	5,759	31,484	5,519	32,286	5,202
877	4,735	31,183	4,537	31,116	6,146	33,289	7,282	34,559	6,296	33,422	6,957	34,893	5,467	31,116	4,445	30,648	4,283	31,317	6,48	33,422	5,944	33,991	6,878	33,857	6,511	33,088	3,787	31,35	4,882	30,18	6,656	33,924	2,992	34,024	6,338	32,787	6,321	31,751	7,424	34,693	4,509	30,214	6,142	34,425	5,799	31,517	5,434	32,32	5,173
878	4,675	31,217	4,554	31,15	6,149	33,356	7,276	34,592	6,411	33,456	6,948	34,926	5,461	31,183	4,224	30,682	4,295	31,35	6,48	33,456	5,896	34,024	7,001	33,924	6,538	33,122	0,5	31,384	4,952	30,214	6,649	33,957	6,478	34,091	6,32	32,821	6,095	31,785	7,385	34,726	4,503	30,247	6,182	34,459	5,766	31,551	5,514	32,353	5,202
879	4,675	31,25	4,549	31,183	6,119	33,389	7,41	34,626	6,36	33,489	6,96	34,96	5,455	31,217	4,259	30,715	4,34	31,384	6,472	33,489	6,073	34,057	6,921	33,957	6,493	33,155	0,5	31,451	4,943	30,247	6,667	33,991	6,66	34,124	6,282	32,854	6,367	31,818	7,39	34,793	4,5	30,281	6,274	34,525	5,744	31,584	5,534	32,386	5,22
880	4,672	31,283	4,51	31,217	6,109	33,422	7,409	34,659	6,339	33,523	6,957	35,027	5,399	31,25	4,416	30,749	4,301	31,417	6,501	33,523	6,215	34,091	6,951	33,991	6,534	33,189	0,5	31,484	4,991	30,281	6,694	34,024	6,664	34,158	6,39	32,921	6,411	31,852	7,387	34,826	4,548	30,314	6,252	34,559	5,745	31,618	5,486	32,42	5,221
881	4,654	31,317	4,521	31,25	6,134	33,456	7,402	34,726	6,42	33,556	6,939	35,06	5,431	31,283	4,563	30,782	4,283	31,451	6,469	33,556	6,179	34,124	6,951	34,024	6,586	33,255	0,5	31,517	4,979	30,314	6,694	34,057	6,697	34,191	6,384	32,955	6,111	31,918	7,43	34,86	4,552	30,348	6,236	34,592	5,799	31,651	5,534	32,453	5,215
882	4,642	31,35	4,593	31,283	6,173	33,489	7,415	34,759	6,348	33,59	6,945	35,094	5,434	31,317	4,683	30,816	4,295	31,484	6,504	33,59	6,185	34,158	6,909	34,057	6,568	33,289	0,5	31,584	4,955	30,348	6,679	34,124	6,733	34,225	6,399	32,988	6,157	31,952	7,454	34,893	4,546	30,381	6,23	34,626	5,781	31,684	5,462	32,487	4,365
883	4,639	31,384	4,605	31,317	6,107	33,523	7,348	34,793	6,45	33,656	6,945	35,127	5,464	31,35	4,62	30,849	4,283	31,517	6,501	33,623	6,248	34,191	6,954	34,091	6,52	33,322	0,5	31,618	4,952	30,381	6,676	34,158	6,793	34,258	6,405	33,021	6,3	31,985	7,43	34,926	4,587	30,414	6,293	34,659	5,829	31,718	5,476	32,52	0,5
884	4,654	31,417	4,555	31,35	6,136	33,556	7,46	34,826	6,45	33,69	6,945	35,16	5,473	31,384	4,636	30,882	4,319	31,551	6,592	33,69	6,311	34,258	6,945	34,158	6,577	33,356	2,745	31,651	4,97	30,414	6,653	34,191	6,752	34,291	6,432	33,055	6,173	32,019	7,463	34,993	4,572	30,448	6,138	34,693	5,766	31,751	4,702	32,553	0,5
885	4,618	31,451	4,519	31,384	6,146	33,59	7,505	34,86	6,468	33,723	6,915	35,194	5,434	31,417	4,666	30,916	4,319	31,584	6,514	33,723	6,369	34,291	6,948	34,191	6,538	33,389	3,85	31,684	4,883	30,448	6,685	34,225	6,785	34,358	6,408	33,088	6,172	32,052	7,427	35,027	4,59	30,481	6,308	34,726	5,799	31,785	0,5	32,587	0,5
886	4,606	31,484	4,551	31,417	6,17	33,623	7,39	34,926	6,444	33,757	6,96	35,261	5,437	31,451	4,618	30,949	4,313	31,618	6,474	33,757	6,507	34,325	6,974	34,225	6,58	33,422	5,207	31,751	4,88	30,481	6,685	34,258	6,785	34,392	6,422	33,122	6,191	32,086	7,382	35,06	4,555	30,515	6,384	34,759	5,787	31,818	0,5	32,654	0,5
887	4,617	31,517	4,581	31,451	6,125	33,656	7,307	34,96	6,411	33,79	6,986	35,294	5,425	31,484	4,59	30,983	4,322	31,651	6,612	33,79	6,477	34,358	6,902	34,258	6,385	33,456	5,424	31,785	4,882	30,515	6,682	34,291	6,823	34,425	6,408	33,155	6,212	32,119	7,409	35,094	4,575	30,548	6,447	34,793	5,775	31,852	0,5	32,687	0,5
888	4,597	31,551	4,549	31,484	6,106	33,723	7,375	34,993	6,501	33,824	6,96	35,328	5,434	31,517	4,549	31,016	4,304	31,684	6,502	33,824	6,463	34,392	6,908	34,291	6,594	33,523	5,497	31,818	5,03	30,548	6,676	34,325	6,815	34,459	6,408	33,222	6,617	32,186	7,43	35,127	4,569	30,582	6,252	34,86	5,766	31,885	1,873	32,721	0,5
889	4,633	31,584	4,501	31,517	6,143	33,757	7,372	35,027	6,543	33,857	6,957	35,361	5,431	31,551	4,593	31,049	4,322	31,718	6,552	33,857	6,423	34,425	6,908	34,325	6,615	33,556	5,563	31,852	5,007	30,582	6,694	34,392	6,719	34,492	6,348	33,255	6,454	32,219	7,457	35,194	4,566	30,615	6,425	34,893	5,805	31,918	5,338	32,787	0,5
890	0,892	31,618	4,542	31,551	6,137	33,79	7,387	35,06	6,469	33,924	6,924	35,394	5,431	31,584	4,596	31,083	4,31	31,751	6,565	33,89	6,594	34,459	6,872	34,392	6,595	33,59	5,645	31,885	4,964	30,615	6,694	34,425	0,5	34,525	6,402	33,289	6,363	32,253	7,409	35,227	4,56	30,648	6,596	34,926	5,733	31,985	5,488	32,821	0,5
891	2,479	31,684	4,521	31,584	6,167	33,824	7,334	35,127	6,463	33,957	6,911	35,428	5,428	31,618	4,611	31,116	4,334	31,785	6,541	33,957	6,661	34,492	6,911	34,425	6,571	33,623	5,706	31,918	5,009	30,648	6,679	34,459	0,5	34,592	6,369	33,322	6,381	32,286	7,427	35,261	4,575	30,682	6,688	34,96	5,769	32,019	5,636	32,854	0,5
892	3,148	31,718	4,527	31,618	6,112	33,857	7,421	35,16	6,457	33,991	6,896	35,495	5,473	31,651	4,636	31,15	4,334	31,818	6,55	33,991	6,664	34,559	6,917	34,459	6,598	33,656	5,733	31,952	4,974	30,682	6,644	34,492	2,284	34,659	6,069	33,356	6,489	32,32	7,486	35,294	4,555	30,715	6,746	34,993	5,811	32,052	5,712	32,888	0,5
893	3,631	31,751	4,506	31,651	6,133	33,89	7,439	35,194	6,381	34,024	6,92	35,528	5,477	31,684	4,786	31,183	4,337	31,852	6,616	34,024	6,805	34,592	6,911	34,492	6,586	33,69	5,715	31,985	5,078	30,715	6,655	34,525	4,633	34,693	0,5	33,389	6,167	32,353	7,415	35,328	4,575	30,749	6,749	35,027	5,841	32,086	5,832	32,921	2,779
894	4,255	31,818	4,497	31,684	6,148	33,924	7,319	35,227	6,408	34,057	6,92	35,561	5,462	31,718	4,771	31,217	4,334	31,885	6,598	34,057	6,749	34,626	6,902	34,525	6,606	33,723	5,744	32,019	5,067	30,749	6,655	34,559	5,986	34,726	0,5	33,456	6,452	32,386	7,387	35,394	4,56	30,782	6,689	35,06	5,785	32,119	5,85	32,955	5,077
895	4,282	31,852	4,5	31,718	6,11	33,957	7,486	35,261	6,438	34,091	6,626	35,595	5,464	31,751	4,926	31,25	4,358	31,918	6,541	34,091	6,802	34,659	6,835	34,559	6,631	33,79	5,715	32,052	5,057	30,782	6,697	34,626	6,622	34,793	2,794	33,489	6,444	32,42	7,457	35,428	4,575	30,816	6,715	35,127	5,799	32,152	5,817	32,988	5,081
896	4,252	31,885	4,509	31,751	6,109	33,991	7,448	35,328	6,432	34,124	0,5	35,628	5,461	31,785	4,885	31,283	4,373	31,952	6,598	34,124	6,806	34,693	6,973	34,626	6,631	33,824	5,747	32,086	5,063	30,816	6,694	34,659	6,75	34,826	5,537	33,556	6,696	32,487	7,391	35,461	4,584	30,849	6,688	35,16	5,847	32,186	5,826	33,021	5,037
897	4,532	31,952	4,509	31,785	6,098	34,057	7,436	35,361	6,475	34,158	1,927	35,695	5,47	31,818	4,661	31,317	4,353	31,985	6,55	34,158	6,824	34,726	6,5	34,659	6,589	33,857	5,697	32,119	5,028	30,849	6,697	34,693	6,766	34,86	5,957	33,59	6,463	32,52	7,42	35,495	4,581	30,882	6,655	35,194	5,835	32,219	5,847	33,055	5,034
898	4,759	31,985	4,476	31,818	6,166	34,091	7,412	35,394	6,504	34,225	4,459	35,729	5,434	31,885	4,75	31,35	4,335	32,019	6,541	34,191	6,851	34,759	4,138	34,693	6,64	33,89	5,742	32,152	5,102	30,882	6,694	34,726	6,719	34,893	6,088	33,623	6,408	32,553	7,421	35,561	4,588	30,916	6,729	35,227	5,877	32,253	5,832	33,122	5,025
899	4,801	32,019	4,485	31,852	6,131	34,124	7,46	35,428	6,519	34,258	6,58	35,795	5,431	31,918	4,793	31,384	4,359	32,052	6,472	34,258	6,83	34,826	4,16	34,726	6,607	33,924	5,721	32,219	5,079	30,916	6,715	34,759	6,694	34,926	6,274	33,656	6,417	32,587	7,427	35,595	4,566	30,949	6,649	35,261	5,917	32,286	5,856	33,155	5,081
900	4,876	32,052	4,548	31,885	6,145	34,158	7,457	35,495	6,498	34,291	6,771	35,829	5,473	31,952	4,777	31,417	4,376	32,086	6,393	34,291	6,794	34,86	5,386	34,759	6,592	33,957	5,775	32,253	5,103	30,949	6,679	34,793	6,883	34,993	6,293	33,69	6,411	32,62	7,427	35,628	4,56	30,983	6,691	35,294	5,931	32,32	5,832	33,189	5,046
901	4,606	32,119	4,555	31,918	6,173	34,191	7,454	35,528	6,43	34,325	6,86	35,862	5,468	31,985	4,853	31,451	4,362	32,119	6,282	34,325	6,814	34,893	5,974	34,826	6,649	33,991	5,787	32,286	5,076	31,016	6,679	34,826	6,809	35,027	6,365	33,723	6,318	32,654	7,406	35,662	4,611	31,016	6,733	35,328	5,911	32,353	5,856	33,222	5,04
902	4,578	32,152	4,54	31,952	6,155	34,225	7,379	35,561	6,528	34,358	6,938	35,896	5,446	32,019	4,646	31,484	4,344	32,152	6,393	34,358	6,812	34,926	6,199	34,86	6,622	34,024	5,742	32,32	5,076	31,049	6,7	34,893	6,809	35,06	6,369	33,757	6,209	32,687	7,397	35,695	4,587	31,049	6,691	35,394	5,899	32,42	5,826	33,255	5,087
903	4,584	32,186	4,506	31,985	6,149	34,258	7,418	35,595	6,483	34,392	6,933	35,963	5,434	32,052	4,801	31,517	4,391	32,186	6,429	34,392	6,785	34,96	6,232	34,893	6,208	34,091	5,775	32,353	5,064	31,083	6,709	34,926	6,785	35,094	6,405	33,824	4,114	32,754	7,433	35,762	4,54	31,083	6,779	35,428	5,832	32,453	5,848	33,289	5,093
904	4,575	32,219	4,515	32,019	6,14	34,291	7,417	35,628	6,54	34,425	6,983	35,996	5,47	32,086	4,768	31,551	4,376	32,219	6,432	34,425	6,787	34,993	5,633	34,926	0,746	34,124	5,727	32,386	5,069	31,116	6,755	34,96	6,82	35,127	6,42	33,857	5,293	32,787	7,403	35,795	4,554	31,116	6,673	35,461	5,823	32,487	5,853	33,322	5,079
905	4,552	32,253	4,503	32,052	6,137	34,325	7,319	35,695	6,499	34,492	6,963	36,029	5,47	32,119	4,774	31,584	4,391	32,253	6,435	34,459	6,802	35,06	5,507	34,96	0,5	34,158	5,744	32,42	5,049	31,15	6,725	34,993	6,839	35,16	6,363	33,89	5,929	32,854	7,454	35,829	4,519	31,15	6,691	35,495	5,908	32,52	5,838	33,356	5,043
906	4,519	32,286	4,515	32,086	6,103	34,358	7,375	35,729	6,522	34,525	6,984	36,063	5,488	32,152	4,733	31,618	4,379	32,286	6,498	34,525	6,773	35,094	5,633	34,993	0,5	34,191	5,733	32,453	5,078	31,183	6,679	35,027	6,827	35,194	6,369	33,924	6,278	32,888	7,406	35,862	4,545	31,183	6,763	35,528	5,878	32,553	5,841	33,389	5,277
907	4,527	32,32	4,53	32,119	6,136	34,425	7,357	35,762	6,501	34,559	6,98	36,096	5,446	32,186	4,777	31,651	4,382	32,32	6,501	34,559	6,794	35,127	5,982	35,027	0,826	34,258	5,733	32,487	5,103	31,217	6,676	35,06	6,812	35,261	6,375	33,957	6,172	32,921	7,454	35,896	4,578	31,217	6,727	35,561	5,857	32,587	5,856	33,422	5,068
908	4,521	32,353	4,512	32,152	6,173	34,459	7,348	35,795	6,528	34,592	6,977	36,13	5,467	32,219	4,633	31,684	4,388	32,353	6,427	34,592	6,773	35,16	5,821	35,06	3,3	34,291	5,747	32,52	5,112	31,25	6,733	35,094	6,896	35,294	6,36	33,991	6,172	32,955	7,427	35,963	4,608	31,25	6,757	35,595	5,826	32,62	5,841	33,456	5,025
909	4,539	32,386	4,464	32,186	6,173	34,492	7,307	35,829	6,519	34,626	6,986	36,197	5,434	32,253	4,627	31,718	4,403	32,386	6,429	34,626	6,833	35,194	6,411	35,094	5,779	34,325	5,748	32,553	5,064	31,283	6,697	35,16	6,846	35,328	6,399	34,024	6,068	32,988	7,412	35,996	4,584	31,283	6,605	35,662	5,844	32,654	5,805	33,489	4,998
910	4,506	32,42	4,545	32,219	6,173	34,525	7,447	35,896	6,466	34,659	7,026	36,23	5,47	32,286	4,696	31,751	4,388	32,42	6,399	34,659	6,791	35,227	6,58	35,16	6,216	34,358	5,76	32,587	5,103	31,317	6,733	35,194	6,881	35,361	6,357	34,057	6,392	33,021	7,384	36,029	4,534	31,317	6,553	35,695	5,848	32,687	5,838	33,523	4,979
911	4,506	32,453	4,555	32,253	6,155	34,559	7,342	35,929	6,576	34,693	6,993	36,263	5,434	32,32	4,651	31,785	4,449	32,453	6,466	34,693	6,731	35,261	6,541	35,194	6,388	34,392	5,733	32,62	5,106	31,35	6,695	35,227	6,92	35,394	6,354	34,124	5,703	33,055	7,43	36,063	4,497	31,35	6,621	35,729	5,899	32,721	5,862	33,59	4,973
912	4,542	32,487	4,549	32,286	6,137	34,592	7,315	35,963	6,541	34,759	7,026	36,297	5,455	32,353	4,633	31,818	4,398	32,487	6,454	34,726	6,65	35,328	6,685	35,261	6,48	34,425	5,727	32,654	5,115	31,384	6,682	35,261	6,902	35,428	5,862	34,158	5,843	33,122	7,382	36,096	4,56	31,384	6,562	35,762	5,863	32,754	5,859	33,623	4,97
913	4,494	32,52	4,584	32,32	6,155	34,626	7,282	35,996	6,504	34,793	7,005	36,33	5,47	32,386	4,612	31,852	4,446	32,52	6,507	34,759	6,61	35,361	6,58	35,294	6,513	34,459	5,75	32,721	5,154	31,417	6,724	35,294	6,878	35,495	0,5	34,191	5,925	33,155	7,42	36,163	4,552	31,417	6,648	35,795	5,914	32,787	5,697	33,656	5,043
914	4,509	32,553	4,572	32,353	6,113	34,659	7,282	36,029	6,486	34,826	6,969	36,364	5,467	32,42	4,684	31,885	4,446	32,553	6,463	34,826	6,562	35,394	6,618	35,328	6,598	34,492	5,721	32,754	5,107	31,451	6,697	35,328	6,896	35,528	0,5	34,225	6,132	33,189	7,424	36,197	4,54	31,451	6,589	35,829	5,854	32,854	0,5	33,69	5,01
915	4,542	32,587	4,593	32,386	6,164	34,693	7,333	36,096	6,492	34,86	7,023	36,43	5,467	32,453	4,663	31,918	4,443	32,587	6,519	34,86	6,556	35,428	6,732	35,361	6,601	34,525	5,744	32,787	5,061	31,484	6,742	35,361	6,849	35,561	2,836	34,291	6,178	33,222	7,463	36,23	4,476	31,484	6,63	35,862	5,931	32,888	0,5	33,723	4,97
916	4,506	32,62	4,615	32,42	6,116	34,759	7,276	36,13	6,535	34,893	6,974	36,464	5,47	32,487	4,579	31,952	4,443	32,62	6,54	34,893	6,496	35,461	6,764	35,394	6,562	34,592	5,727	32,821	5,088	31,517	6,71	35,428	6,896	35,595	4,897	34,325	6,461	33,255	7,415	36,263	4,479	31,517	6,643	35,929	5,908	32,921	3,109	33,79	4,97
917	4,509	32,654	4,623	32,453	6,139	34,793	7,3	36,163	6,48	34,926	6,974	36,497	5,47	32,52	4,654	31,985	4,401	32,654	6,505	34,926	6,513	35,495	6,785	35,461	6,601	34,626	5,741	32,854	5,097	31,551	6,73	35,461	6,887	35,628	5,626	34,358	6,75	33,289	7,436	36,33	4,509	31,551	6,643	35,963	5,866	32,955	4,297	33,824	4,958
918	4,503	32,687	4,546	32,487	6,145	34,826	7,276	36,197	6,483	34,96	6,986	36,531	5,461	32,553	4,675	32,019	4,412	32,687	6,538	34,96	6,495	35,528	6,627	35,495	6,61	34,659	5,709	32,888	5,103	31,584	6,748	35,495	6,893	35,662	6,179	34,425	6,383	33,322	7,46	36,364	4,524	31,584	6,766	35,996	5,94	32,988	5,321	33,857	4,985
919	4,539	32,721	4,59	32,52	6,125	34,86	7,363	36,23	6,513	34,993	6,47	36,564	5,479	32,62	4,522	32,052	4,428	32,721	6,565	34,993	6,534	35,595	6,687	35,528	6,652	34,693	5,694	32,921	5,16	31,618	6,725	35,528	6,911	35,729	6,238	34,459	5,898	33,356	7,43	36,397	4,503	31,618	6,613	36,029	5,896	33,021	4,81	33,89	4,923
920	4,516	32,754	4,605	32,553	6,124	34,893	7,315	36,297	6,54	35,06	0,5	36,598	5,489	32,654	4,596	32,086	4,407	32,754	6,541	35,027	6,574	35,628	6,694	35,561	6,64	34,726	5,742	32,955	5,163	31,651	6,739	35,561	6,857	35,762	6,263	34,492	5,937	33,389	7,483	36,43	4,509	31,651	6,691	36,063	5,961	33,055	0,5	33,924	4,94
921	4,521	32,787	4,552	32,587	6,136	34,926	7,281	36,33	6,507	35,094	0,5	36,664	5,498	32,687	4,519	32,119	4,419	32,787	6,541	35,094	6,613	35,662	6,727	35,595	6,628	34,759	5,769	32,988	5,157	31,684	6,773	35,595	6,878	35,795	6,245	34,525	5,842	33,422	7,439	36,464	4,521	31,684	6,607	36,096	5,914	33,088	0,5	33,991	4,88
922	4,512	32,821	4,66	32,62	6,146	34,96	7,276	36,364	6,531	35,127	1,672	36,698	5,489	32,721	4,539	32,152	4,413	32,821	6,541	35,127	6,607	35,695	6,742	35,628	6,511	34,793	5,751	33,021	5,124	31,718	6,743	35,628	6,83	35,829	6,23	34,559	6,807	33,489	7,397	36,531	4,509	31,718	6,741	36,13	5,928	33,122	1,291	34,024	4,91
923	4,518	32,854	4,554	32,654	6,143	34,993	7,255	36,397	6,56	35,16	5,822	36,765	5,468	32,754	4,581	32,186	4,41	32,854	6,441	35,16	6,619	35,729	6,751	35,662	0,5	34,86	5,769	33,055	5,124	31,751	6,758	35,695	6,878	35,862	6,35	34,592	7,037	33,523	7,457	36,564	4,485	31,751	6,709	36,197	5,937	33,155	5,079	34,091	4,916
924	4,512	32,888	4,623	32,687	6,149	35,027	7,194	36,43	6,565	35,194	6,567	36,798	5,474	32,787	4,519	32,219	4,437	32,888	6,546	35,194	6,601	35,762	6,799	35,695	0,5	34,893	5,688	33,088	5,07	31,785	6,728	35,729	6,922	35,896	6,285	34,626	5,836	33,556	7,457	36,598	4,485	31,785	6,682	36,23	5,971	33,189	5,586	34,124	4,913
925	4,545	32,921	4,563	32,721	6,182	35,094	7,218	36,497	6,556	35,227	6,772	36,832	5,474	32,821	4,485	32,253	4,44	32,921	6,574	35,227	6,553	35,795	6,88	35,762	5,854	34,96	5,733	33,122	5,072	31,852	6,733	35,762	6,846	35,929	6,288	34,659	5,845	33,59	7,42	36,631	4,482	31,818	6,673	36,263	5,851	33,222	5,705	34,158	4,937
926	4,549	32,955	4,584	32,754	6,14	35,127	7,209	36,531	6,433	35,294	6,946	36,865	5,489	32,854	4,557	32,286	4,443	32,955	6,553	35,261	6,606	35,829	6,827	35,795	6,312	34,993	5,738	33,189	5,097	31,885	6,728	35,795	0,5	35,996	6,279	34,726	5,893	33,623	7,43	36,664	4,54	31,852	6,754	36,297	5,814	33,289	5,799	34,191	4,955
927	4,566	32,988	4,528	32,787	6,176	35,16	7,246	36,564	6,564	35,328	6,98	36,898	5,516	32,888	4,458	32,32	4,401	32,988	6,58	35,294	6,607	35,896	6,826	35,829	6,507	35,027	5,781	33,222	5,04	31,918	6,799	35,829	0,5	36,029	6,288	34,759	5,878	33,656	7,433	36,731	4,509	31,885	6,611	36,33	4,948	33,322	5,796	34,225	4,902
928	4,557	33,021	4,59	32,821	6,167	35,194	7,114	36,598	6,529	35,361	6,974	36,932	5,495	32,921	4,569	32,353	4,421	33,021	6,477	35,361	6,613	35,929	6,83	35,862	6,522	35,06	5,787	33,255	5,103	31,952	6,794	35,862	6,04	36,096	6,317	34,793	5,854	33,69	7,457	36,765	4,482	31,918	6,69	36,364	1,06	33,356	5,793	34,258	4,952
929	4,557	33,055	4,476	32,854	6,143	35,227	7,191	36,631	6,531	35,394	6,998	36,965	5,504	32,955	4,528	32,386	4,386	33,055	6,528	35,394	6,643	35,963	6,926	35,896	6,501	35,094	5,79	33,289	5,079	31,985	6,737	35,896	6,51	36,13	6,308	34,826	5,839	33,723	7,415	36,798	4,461	31,952	6,82	36,397	0,952	33,389	5,79	34,291	4,934
930	4,581	33,088	4,551	32,888	6,146	35,261	7,15	36,698	6,483	35,428	7,032	37,032	5,516	32,988	4,506	32,42	4,419	33,088	6,574	35,428	6,595	35,996	6,815	35,929	6,457	35,127	5,751	33,322	5,085	32,019	6,773	35,963	6,819	36,163	6,285	34,86	5,854	33,757	7,457	36,832	4,509	31,985	6,746	36,464	1,843	33,456	5,784	34,325	4,955
931	4,56	33,122	4,525	32,921	6,2	35,294	7,194	36,731	6,522	35,461	7,02	37,066	5,504	33,021	4,47	32,453	2,523	33,122	6,468	35,461	6,643	36,029	6,911	35,963	2,809	35,194	5,823	33,356	5,088	32,052	6,725	35,996	6,863	36,197	6,285	34,893	5,851	33,824	7,457	36,865	4,464	32,019	6,653	36,497	3,001	33,489	5,433	34,358	4,958
932	4,575	33,155	4,554	32,955	6,149	35,328	7,221	36,765	6,531	35,495	6,978	37,099	5,504	33,055	4,512	32,487	0,5	33,155	6,618	35,495	6,637	36,063	6,917	36,029	0,5	35,227	5,77	33,389	5,094	32,086	6,709	36,029	6,934	36,23	6,383	34,926	5,827	33,857	7,427	36,932	4,44	32,052	6,649	36,531	4,777	33,523	0,5	34,392	4,961
933	4,59	33,189	4,563	32,988	6,164	35,361	7,276	36,798	6,501	35,528	6,966	37,132	5,513	33,088	4,434	32,52	0,5	33,189	6,441	35,528	6,652	36,13	7,004	36,063	0,5	35,294	5,823	33,422	5,075	32,119	6,715	36,063	6,915	36,297	6,327	34,96	5,791	33,89	7,403	36,965	4,458	32,086	6,673	36,564	5,587	33,59	0,5	34,459	4,988
934	4,627	33,222	4,473	33,021	6,164	35,394	7,246	36,832	6,475	35,595	6,972	37,166	5,504	33,122	4,494	32,553	0,5	33,222	6,546	35,561	6,607	36,163	7,007	36,096	0,5	35,328	5,77	33,456	5,103	32,152	6,715	36,096	6,947	36,33	6,363	35,027	5,749	33,924	7,457	36,999	4,491	32,119	6,73	36,598	5,9	33,623	1,891	34,492	4,985
935	4,639	33,255	4,563	33,055	6,143	35,461	7,276	36,898	6,463	35,628	6,969	37,199	5,498	33,155	4,473	32,587	0,5	33,289	6,58	35,595	6,619	36,197	6,971	36,13	2,56	35,361	5,785	33,489	5,148	32,186	6,679	36,13	6,957	36,364	6,366	35,06	5,768	33,957	7,433	37,032	4,443	32,152	6,64	36,631	5,908	33,656	4,32	34,525	5,009
936	4,651	33,289	4,549	33,088	6,149	35,495	7,189	36,932	6,498	35,662	4,666	37,266	5,48	33,189	4,416	32,62	0,5	33,322	6,619	35,662	6,616	36,23	7,059	36,163	5,212	35,394	5,757	33,523	5,058	32,219	6,706	36,197	6,936	36,397	6,378	35,094	5,806	33,991	7,49	37,066	4,44	32,186	6,694	36,664	6,034	33,69	5,384	34,559	4,991
937	4,633	33,322	4,557	33,122	6,107	35,528	7,188	36,965	6,531	35,695	1,654	37,299	5,486	33,255	4,45	32,654	0,5	33,356	6,619	35,695	6,646	36,263	6,948	36,197	6,22	35,461	5,832	33,556	5,102	32,253	6,685	36,23	6,905	36,43	6,39	35,127	5,743	34,024	7,439	37,132	4,443	32,219	6,763	36,731	6,061	33,723	5,668	34,592	4,988
938	4,639	33,356	4,56	33,155	6,182	35,561	7,173	36,999	6,444	35,729	5,038	37,366	5,474	33,289	4,443	32,687	0,5	33,389	6,61	35,729	6,667	36,297	6,93	36,263	6,428	35,495	5,814	33,59	5,085	32,286	6,656	36,263	7,004	36,464	6,36	35,16	5,955	34,057	7,463	37,166	4,464	32,253	6,673	36,765	6,076	33,757	5,765	34,626	4,994
939	4,66	33,389	4,596	33,189	6,155	35,595	7,209	37,032	6,528	35,762	6,049	37,4	5,468	33,322	4,421	32,721	2,393	33,456	6,616	35,762	6,656	36,33	6,768	36,297	6,466	35,528	5,823	33,656	5,136	32,32	6,685	36,297	6,969	36,531	6,429	35,194	4,12	34,124	7,46	37,199	4,425	32,286	6,6	36,798	6,08	33,79	5,802	34,659	4,976
940	4,651	33,422	4,593	33,222	6,179	35,628	7,246	37,066	6,453	35,795	6,694	37,433	5,473	33,356	4,394	32,754	4,028	33,489	6,546	35,795	6,622	36,364	6,601	36,33	6,459	35,561	5,829	33,69	5,103	32,353	6,736	36,33	7,026	36,564	6,402	35,227	4,058	34,158	7,523	37,233	4,422	32,32	6,519	36,832	6,04	33,824	5,793	34,693	4,991
941	4,66	33,456	4,587	33,255	6,173	35,662	7,185	37,132	6,441	35,862	6,908	37,467	5,504	33,389	4,379	32,787	4,207	33,523	6,612	35,829	6,64	36,43	6,634	36,364	6,504	35,595	5,773	33,723	5,145	32,386	6,725	36,364	6,987	36,598	6,408	35,261	5,293	34,191	7,475	37,299	4,496	32,353	6,546	36,865	6,107	33,89	5,742	34,759	4,952
942	4,666	33,489	4,572	33,289	6,143	35,695	7,233	37,166	6,453	35,896	6,965	37,533	5,486	33,422	4,322	32,821	4,459	33,556	6,625	35,862	6,628	36,464	6,694	36,397	6,457	35,662	5,775	33,757	5,104	32,42	6,745	36,397	6,995	36,631	6,408	35,328	5,689	34,225	7,493	37,333	4,443	32,386	6,498	36,898	6,022	33,924	5,781	34,793	5,006
943	4,66	33,523	4,666	33,322	6,203	35,729	7,209	37,199	6,372	35,929	6,957	37,567	5,47	33,456	4,391	32,854	4,443	33,59	6,546	35,929	6,676	36,497	6,758	36,43	6,519	35,695	5,796	33,79	5,136	32,453	6,734	36,464	6,972	36,664	6,432	35,361	5,936	34,258	7,433	37,366	4,422	32,42	6,445	36,932	6,064	33,957	5,757	34,826	5,039
944	4,666	33,556	4,563	33,356	6,134	35,795	7,252	37,233	5,914	35,963	6,98	37,6	5,473	33,489	4,378	32,888	4,44	33,623	6,586	35,963	6,667	36,531	6,818	36,497	6,522	35,729	5,814	33,824	5,094	32,487	6,74	36,497	6,933	36,698	6,432	35,394	5,803	34,291	7,483	37,4	4,443	32,453	6,402	36,999	6,073	33,991	5,721	34,86	5,049
945	4,675	33,59	4,629	33,389	6,113	35,829	7,185	37,266	5,854	36,029	7,026	37,634	5,468	33,523	4,376	32,921	4,419	33,656	6,601	35,996	6,659	36,564	6,878	36,531	6,601	35,762	5,788	33,857	5,163	32,52	6,743	36,531	6,998	36,765	6,402	35,428	5,943	34,325	7,379	37,433	4,404	32,487	6,339	37,032	6,056	34,024	4,287	34,893	5,037
946	4,66	33,623	4,663	33,422	6,115	35,862	7,209	37,333	5,781	36,063	6,984	37,667	5,458	33,556	4,351	32,955	4,41	33,69	6,444	36,029	6,649	36,598	6,839	36,564	6,559	35,795	5,79	33,89	5,064	32,553	6,698	36,564	6,983	36,798	6,489	35,461	6,031	34,358	7,394	37,5	4,41	32,52	6,402	37,066	6,095	34,057	0,5	34,926	5,034
947	4,66	33,656	4,713	33,456	6,169	35,896	7,114	37,366	6,349	36,13	6,998	37,701	5,473	33,59	4,399	32,988	4,392	33,723	6,555	36,063	6,64	36,631	6,8	36,598	6,562	35,829	5,79	33,924	5,175	32,587	6,73	36,598	6,621	36,832	6,472	35,495	6,16	34,425	7,424	37,533	4,374	32,553	6,507	37,099	6,071	34,091	0,5	34,993	5,057
948	4,678	33,69	4,711	33,489	6,106	35,929	7,101	37,4	6,548	36,163	6,987	37,767	5,495	33,623	4,34	33,021	4,4	33,757	6,565	36,096	6,643	36,698	6,857	36,631	6,541	35,862	5,763	33,957	5,151	32,62	6,706	36,631	0,5	36,865	6,46	35,528	6,254	34,459	7,424	37,567	4,377	32,587	6,48	37,132	6,095	34,124	1,354	35,027	5,084
949	4,678	33,723	4,698	33,523	6,112	35,963	7,119	37,433	6,475	36,197	7,001	37,801	5,489	33,656	4,372	33,055	4,391	33,79	6,439	36,13	6,644	36,731	6,839	36,664	6,562	35,929	5,79	33,991	5,214	32,654	6,697	36,664	0,5	36,932	6,507	35,595	6,23	34,492	7,427	37,6	4,391	32,62	6,501	37,166	6,053	34,158	3,898	35,06	5,109
950	4,693	33,757	4,588	33,556	6,086	35,996	7,101	37,467	6,543	36,23	6,993	37,834	5,468	33,69	4,397	33,088	4,368	33,824	6,365	36,197	6,667	36,765	7,01	36,731	6,541	35,963	5,751	34,024	5,172	32,721	6,721	36,731	0,5	36,965	6,475	35,628	6,335	34,525	7,454	37,634	4,406	32,654	6,571	37,199	6,067	34,191	5,386	35,127	5,106
951	4,678	33,79	4,713	33,59	6,121	36,029	7,071	37,533	6,522	36,263	6,951	37,868	5,47	33,723	4,553	33,122	4,397	33,857	6,309	36,23	6,641	36,798	6,845	36,765	6,607	35,996	4,185	34,057	5,239	32,754	6,782	36,765	0,892	36,999	6,507	35,662	6,27	34,559	7,412	37,701	4,397	32,687	6,523	37,233	6,055	34,258	5,534	35,16	5,121
952	4,657	33,824	4,639	33,623	6,167	36,063	7,14	37,567	6,645	36,33	6,542	37,901	5,47	33,757	4,396	33,155	4,329	33,89	6,362	36,263	6,649	36,832	7,009	36,798	6,571	36,029	0,851	34,091	5,16	32,787	6,758	36,798	4,087	37,066	6,526	35,695	6,288	34,592	7,412	37,734	4,437	32,721	6,513	37,299	6,142	34,291	5,572	35,194	5,145
953	4,666	33,857	4,63	33,656	6,152	36,096	7,209	37,6	6,622	36,364	0,5	37,934	5,461	33,79	4,369	33,189	4,439	33,924	6,329	36,297	6,619	36,865	7,019	36,832	6,58	36,063	1,821	34,124	5,244	32,821	6,758	36,832	0,954	37,099	6,507	35,729	6,267	34,626	7,406	37,767	4,401	32,754	6,501	37,333	6,11	34,325	5,57	35,227	5,136
954	4,651	33,89	4,663	33,69	6,134	36,163	7,209	37,634	6,646	36,397	0,937	38,001	5,452	33,824	4,488	33,222	4,332	33,957	6,396	36,33	6,577	36,898	7,088	36,865	6,571	36,096	3,419	34,158	5,256	32,854	6,755	36,865	0,5	37,166	6,519	35,762	6,223	34,659	7,439	37,801	4,382	32,787	6,408	37,366	6,107	34,358	5,648	35,261	3,528
955	4,678	33,924	4,614	33,723	6,065	36,197	7,206	37,667	6,613	36,43	3,724	38,035	5,479	33,857	4,368	33,255	4,328	33,991	6,329	36,364	0,5	36,965	7,01	36,898	6,556	36,13	4,906	34,191	5,209	32,888	6,749	36,898	0,5	37,199	6,537	35,795	6,107	34,726	7,433	37,868	4,23	32,821	6,531	37,4	6,092	34,392	5,612	35,294	2,825
956	4,657	33,957	4,629	33,757	6,112	36,23	7,225	37,701	6,592	36,464	6,322	38,102	5,468	33,924	4,406	33,289	4,361	34,024	6,434	36,397	0,5	36,999	7,034	36,965	6,532	36,197	5,462	34,225	5,16	32,921	6,755	36,932	0,5	37,233	6,51	35,829	6,092	34,759	7,486	37,901	4,256	32,854	6,501	37,433	6,098	34,425	5,709	35,328	4,66
957	4,66	33,991	4,591	33,79	6,121	36,263	7,108	37,767	6,568	36,497	6,77	38,135	5,473	33,957	4,092	33,322	4,373	34,057	6,495	36,43	3,85	37,066	6,98	36,999	6,571	36,23	5,669	34,258	5,166	32,955	6,746	36,999	5,617	37,299	6,522	35,896	6,249	34,793	7,415	37,934	4,34	32,888	6,534	37,467	6,083	34,459	5,709	35,361	5,152
958	4,654	34,024	4,581	33,824	6,127	36,297	7,248	37,801	6,595	36,531	6,913	38,168	5,48	33,991	4,683	33,356	4,37	34,091	6,402	36,497	5,593	37,099	7,02	37,032	6,493	36,263	5,927	34,291	5,181	32,988	6,755	37,032	6,481	37,333	6,519	35,929	6,314	34,826	7,46	37,968	4,379	32,921	6,562	37,5	6,074	34,492	5,655	35,394	5,133
959	4,657	34,057	4,587	33,857	6,142	36,33	7,297	37,834	6,571	36,598	6,926	38,202	5,471	34,024	4,395	33,422	4,376	34,124	6,468	36,531	6,406	37,166	7,055	37,066	6,546	36,297	5,992	34,325	5,217	33,021	6,746	37,066	6,806	37,366	6,531	35,963	6,583	34,893	7,451	38,001	4,412	32,955	6,543	37,567	6,109	34,525	5,654	35,428	5,187
960	4,675	34,091	4,608	33,89	6,146	36,364	7,213	37,868	6,541	36,631	6,945	38,235	5,435	34,057	4,258	33,456	4,359	34,158	6,402	36,564	6,555	37,199	7,025	37,099	6,571	36,33	6,025	34,358	5,185	33,055	6,749	37,099	6,707	37,4	6,522	35,996	6,52	34,926	7,478	38,068	4,376	32,988	6,498	37,6	6,115	34,559	5,648	35,461	5,151
961	4,683	34,124	4,587	33,924	6,161	36,397	7,215	37,901	6,546	36,664	7,001	38,302	5,461	34,091	4,432	33,489	4,368	34,191	6,513	36,598	6,544	37,233	6,977	37,132	6,598	36,364	6,1	34,425	5,139	33,088	6,743	37,132	6,766	37,433	6,571	36,029	6,544	34,96	7,463	38,102	4,334	33,021	6,555	37,634	6,077	34,626	4,994	35,495	5,205
962	4,675	34,158	4,617	33,957	6,106	36,43	7,234	37,968	6,606	36,698	6,987	38,336	5,446	34,124	4,2	33,523	4,353	34,225	6,579	36,631	6,528	37,266	6,932	37,199	6,604	36,397	6,101	34,459	5,226	33,122	6,737	37,166	6,833	37,467	6,529	36,063	6,532	34,993	7,487	38,135	4,445	33,055	6,553	37,667	6,098	34,659	0,5	35,528	5,193
963	4,693	34,191	4,606	33,991	6,134	36,497	7,228	38,001	6,645	36,731	7,001	38,369	5,434	34,158	4,121	33,556	4,373	34,258	6,474	36,664	6,571	37,299	6,966	37,233	6,649	36,464	6,179	34,492	5,274	33,155	6,746	37,199	6,926	37,533	6,535	36,096	6,403	35,027	7,475	38,168	4,404	33,088	6,501	37,701	6,071	34,693	0,5	35,595	5,16
964	4,687	34,225	4,636	34,024	6,146	36,531	7,294	38,035	6,529	36,765	7,002	38,402	5,461	34,191	4,234	33,59	4,43	34,291	6,513	36,698	6,538	37,333	6,989	37,266	6,598	36,497	6,106	34,525	5,137	33,189	6,731	37,266	6,884	37,567	6,547	36,163	6,295	35,06	7,493	38,202	4,376	33,122	6,56	37,734	6,074	34,726	0,5	35,628	5,196
965	4,69	34,258	4,858	34,057	6,137	36,564	7,246	38,068	6,606	36,798	6,996	38,436	5,434	34,225	4,058	33,623	4,377	34,325	6,558	36,731	6,535	37,4	6,975	37,299	6,613	36,531	6,118	34,559	5,309	33,222	6,74	37,299	6,956	37,6	6,571	36,197	6,299	35,094	7,493	38,269	4,388	33,155	6,589	37,767	6,121	34,759	2,257	35,695	5,202
966	4,681	34,291	4,724	34,091	6,14	36,598	7,222	38,102	6,511	36,865	7,026	38,469	5,428	34,258	4,021	33,656	4,376	34,358	6,571	36,798	6,535	37,433	5,796	37,333	6,598	36,564	4,87	34,592	5,266	33,255	6,743	37,333	6,921	37,634	6,55	36,23	6,296	35,16	7,454	38,302	4,394	33,189	6,546	37,834	6,067	34,793	3,989	35,729	5,184
967	4,714	34,325	4,573	34,124	6,134	36,631	7,213	38,168	6,586	36,898	6,999	38,536	5,434	34,291	4,081	33,69	4,353	34,392	6,592	36,832	6,538	37,467	5,481	37,366	6,64	36,598	2,956	34,626	5,292	33,289	6,746	37,366	6,947	37,667	6,574	36,263	6,295	35,194	7,457	38,336	4,427	33,222	6,609	37,868	6,067	34,826	4,895	35,762	5,163
968	4,753	34,358	4,734	34,158	6,11	36,664	7,249	38,202	6,606	36,932	7,026	38,57	5,437	34,325	4,254	33,723	4,347	34,425	6,598	36,865	6,553	37,5	6,394	37,4	6,619	36,631	4,282	34,693	5,329	33,322	6,737	37,4	6,98	37,701	6,511	36,297	6,311	35,227	7,517	38,369	4,413	33,255	6,603	37,901	6,04	34,86	5,343	35,829	5,157
969	4,747	34,392	4,657	34,191	6,092	36,698	7,261	38,235	6,574	36,965	7,035	38,603	5,42	34,358	4,136	33,79	4,382	34,459	6,547	36,898	6,556	37,533	6,646	37,467	6,604	36,664	4,595	34,726	5,29	33,356	6,734	37,433	6,963	37,767	6,466	36,33	6,345	35,261	7,523	38,402	4,449	33,289	6,604	37,934	6,074	34,893	5,455	35,862	5,199
970	4,771	34,425	4,63	34,225	6,158	36,731	7,21	38,269	6,57	36,999	7,029	38,636	5,458	34,392	4,072	33,824	4,376	34,492	6,619	36,932	6,574	37,567	6,724	37,5	6,619	36,698	5,1	34,759	5,332	33,389	6,746	37,5	6,893	37,801	6,51	36,364	6,369	35,294	7,49	38,469	4,461	33,322	6,454	37,968	6,05	34,926	5,434	35,896	5,196
971	4,774	34,459	4,71	34,258	6,167	36,765	7,21	38,302	6,619	37,032	7,023	38,67	5,464	34,425	4,252	33,857	4,335	34,525	6,646	36,965	6,601	37,6	6,808	37,567	6,637	36,765	5,361	34,793	5,293	33,422	6,725	37,533	6,914	37,834	6,498	36,43	6,377	35,328	7,544	38,503	4,476	33,356	6,509	38,001	6,055	34,96	5,566	35,929	5,196
972	4,774	34,492	4,747	34,291	6,146	36,798	7,111	38,336	6,601	37,066	6,993	38,703	5,428	34,459	4,196	33,924	4,37	34,559	6,619	36,999	6,583	37,667	6,826	37,6	6,64	36,798	5,605	34,826	5,203	33,489	6,745	37,567	6,914	37,868	3,952	36,464	6,33	35,361	7,524	38,536	4,428	33,389	6,51	38,035	6,043	35,027	5,624	35,963	5,169
973	4,78	34,525	4,657	34,325	6,101	36,865	7,245	38,402	6,664	37,132	6,993	38,77	5,428	34,492	4,201	33,957	4,406	34,592	6,607	37,066	6,604	37,701	6,833	37,634	6,631	36,832	5,762	34,86	5,24	33,523	6,764	37,6	6,896	37,901	0,5	36,497	6,311	35,428	7,538	38,57	4,467	33,422	6,555	38,102	6,034	35,06	5,651	35,996	5,193
974	4,777	34,559	4,651	34,358	6,101	36,898	7,206	38,436	6,733	37,166	7,017	38,803	5,431	34,525	3,985	33,991	4,368	34,626	6,432	37,099	6,616	37,734	6,724	37,667	6,631	36,865	5,727	34,893	5,181	33,556	6,773	37,634	6,828	37,934	1,852	36,564	6,329	35,461	7,556	38,636	4,467	33,456	6,555	38,135	6,073	35,094	5,589	36,029	5,199
975	4,804	34,592	4,654	34,392	6,106	36,932	7,354	38,469	6,656	37,199	7,026	38,837	5,449	34,559	4,204	34,024	4,394	34,659	6,594	37,132	6,607	37,767	6,712	37,701	6,604	36,898	5,793	34,926	5,241	33,59	6,779	37,667	6,83	38,001	3,553	36,598	6,946	35,495	7,568	38,67	4,458	33,489	6,52	38,168	6,101	35,127	5,624	36,063	5,208
976	4,807	34,626	4,615	34,425	6,092	36,965	7,24	38,503	6,622	37,233	6,993	38,87	5,449	34,626	4,172	34,057	4,421	34,693	6,621	37,166	6,61	37,801	6,757	37,734	6,631	36,932	5,844	34,96	5,145	33,623	6,793	37,701	6,884	38,035	4,96	36,631	5,596	35,528	7,532	38,703	4,464	33,523	6,543	38,202	6,095	35,16	5,639	36,096	5,157
977	4,792	34,659	4,636	34,459	6,139	36,999	7,246	38,536	6,661	37,266	6,995	38,904	5,455	34,659	4,09	34,091	4,398	34,726	6,546	37,199	6,607	37,834	6,82	37,767	6,628	36,965	5,859	34,993	5,268	33,656	6,743	37,767	6,863	38,068	5,866	36,698	5,695	35,561	7,553	38,737	4,473	33,556	6,546	38,235	6,13	35,194	5,574	36,13	5,172
978	4,819	34,693	4,56	34,492	6,107	37,032	7,209	38,603	6,637	37,299	6,96	38,937	5,455	34,693	4,024	34,124	4,412	34,759	6,562	37,233	6,643	37,868	6,835	37,801	6,589	37,032	5,832	35,06	5,286	33,69	6,734	37,801	6,797	38,102	6,031	36,731	5,995	35,628	7,565	38,77	4,461	33,59	6,465	38,269	6,071	35,227	5,558	36,163	5,196
979	4,817	34,726	4,632	34,525	6,106	37,066	7,221	38,636	6,715	37,333	0,5	39,004	5,425	34,726	4,467	34,158	4,398	34,793	6,615	37,266	6,607	37,901	6,862	37,834	6,598	37,066	5,787	35,094	5,293	33,723	6,746	37,834	6,842	38,135	6,115	36,765	6,496	35,662	7,559	38,837	4,47	33,623	6,54	38,302	6,086	35,261	5,078	36,197	5,193
980	4,814	34,759	4,567	34,559	6,071	37,099	7,305	38,67	6,694	37,4	0,5	39,037	5,428	34,759	4,192	34,225	4,425	34,826	6,433	37,333	6,586	37,968	6,814	37,901	6,612	37,099	5,775	35,127	5,278	33,757	6,794	37,868	6,782	38,168	6,176	36,798	6,534	35,695	7,524	38,87	4,515	33,656	6,433	38,369	6,149	35,294	0,5	36,23	5,208
981	4,811	34,793	4,639	34,592	6,125	37,132	7,165	38,703	6,647	37,433	4,918	39,104	5,425	34,793	4,345	34,258	4,401	34,86	6,039	37,366	3,028	38,001	6,82	37,934	6,598	37,132	5,676	35,16	5,215	33,79	6,787	37,901	6,836	38,235	6,254	36,832	6,517	35,729	7,55	38,904	4,467	33,69	6,408	38,402	6,041	35,361	0,5	36,297	5,172
982	4,811	34,826	4,666	34,626	6,115	37,199	7,317	38,737	6,679	37,467	6,238	39,138	5,423	34,826	4,503	34,291	4,436	34,893	5,983	37,4	0,533	38,068	6,826	37,968	6,598	37,166	4,218	35,194	5,256	33,824	6,764	37,934	6,827	38,269	6,38	36,865	6,577	35,762	7,46	38,937	4,428	33,723	6,474	38,436	6,091	35,394	0,5	36,33	5,181
983	4,811	34,86	4,63	34,659	6,145	37,233	7,255	38,803	6,709	37,5	6,812	39,171	5,455	34,86	4,873	34,358	4,404	34,926	6,052	37,467	3,107	38,102	6,862	38,001	6,631	37,199	0,5	35,227	5,209	33,857	6,77	37,968	6,878	38,302	6,297	36,932	6,697	35,795	6,707	39,004	4,476	33,757	6,483	38,469	6,101	35,428	0,865	36,364	5,121
984	4,793	34,893	4,611	34,693	6,14	37,266	7,329	38,837	6,718	37,533	6,931	39,205	5,434	34,893	4,867	34,392	4,397	34,96	6,031	37,5	4,884	38,135	6,817	38,035	6,616	37,233	0,5	35,294	5,218	33,89	6,796	38,035	6,788	38,336	6,285	36,965	6,775	35,829	7,04	39,037	4,512	33,79	6,501	38,503	6,05	35,461	3,741	36,43	5,157
985	4,814	34,926	4,66	34,726	6,104	37,299	7,327	38,87	6,611	37,567	6,989	39,271	5,47	34,926	4,521	34,425	4,397	34,993	5,956	37,533	5,972	38,168	6,802	38,068	6,598	37,299	0,5	35,328	5,136	33,924	6,746	38,068	6,802	38,369	6,32	36,999	6,808	35,862	7,425	39,071	4,479	33,824	6,519	38,536	6,098	35,495	4,401	36,464	5,13
986	4,799	34,96	4,666	34,759	6,112	37,333	7,459	38,904	6,661	37,6	7,026	39,305	5,461	34,96	4,825	34,492	4,457	35,027	6,151	37,6	6,439	38,202	6,862	38,102	6,613	37,333	0,5	35,361	5,175	33,957	6,764	38,102	6,83	38,402	6,218	37,032	6,326	35,896	7,415	39,104	4,473	33,857	6,489	38,57	6,104	35,528	4,652	36,497	5,097
987	4,853	34,993	4,657	34,793	6,136	37,366	7,448	38,937	6,649	37,667	7,029	39,338	5,485	34,993	4,869	34,525	4,422	35,06	6,191	37,634	6,441	38,235	6,814	38,135	6,61	37,366	0,5	35,394	5,256	33,991	6,782	38,135	6,86	38,436	6,203	37,066	6,252	35,963	7,378	39,138	4,479	33,89	6,532	38,603	6,101	35,561	5,041	36,531	5,106
988	4,829	35,027	4,66	34,826	6,133	37,4	7,388	39,004	6,661	37,701	6,999	39,372	5,489	35,027	4,924	34,559	4,446	35,094	5,956	37,667	6,528	38,269	6,754	38,168	6,568	37,4	0,5	35,461	5,209	34,024	6,767	38,168	6,812	38,503	6,2	37,099	6,215	35,996	7,457	39,205	4,515	33,924	6,463	38,67	6,098	35,595	5,318	36,564	5,124
989	4,82	35,06	4,651	34,86	6,089	37,433	7,54	39,037	6,661	37,734	7,035	39,405	5,468	35,06	4,283	34,592	4,458	35,127	6,364	37,734	6,537	38,302	6,732	38,202	6,601	37,433	0,5	35,495	5,136	34,057	6,764	38,202	6,803	38,536	6,15	37,132	6,134	36,029	7,429	39,238	4,464	33,957	6,501	38,703	6,071	35,628	5,245	36,598	5,076
990	4,82	35,094	4,678	34,893	6,166	37,467	7,481	39,071	6,682	37,767	7,026	39,439	5,476	35,094	4,767	34,659	4,437	35,16	6,426	37,767	6,58	38,336	6,724	38,235	6,604	37,467	0,5	35,528	5,21	34,091	6,793	38,235	6,875	38,57	6,227	37,166	6,167	36,063	7,474	39,271	4,485	33,991	6,463	38,737	6,074	35,662	5,326	36,631	5,091
991	4,82	35,127	4,727	34,926	6,113	37,5	7,364	39,104	6,644	37,801	7,005	39,505	5,474	35,127	4,874	34,693	4,476	35,194	6,387	37,801	6,574	38,369	6,796	38,269	6,595	37,5	2,602	35,595	5,164	34,124	6,773	38,302	6,846	38,603	6,299	37,199	6,215	36,096	7,555	39,305	4,503	34,024	6,557	38,77	6,128	35,729	5,392	36,664	5,127
992	4,793	35,16	4,738	34,96	6,112	37,567	7,378	39,138	6,586	37,834	7,035	39,539	5,474	35,16	4,816	34,759	0,5	35,227	6,366	37,834	6,577	38,436	6,783	38,302	4,669	37,567	3,553	35,628	5,214	34,158	6,743	38,336	6,852	38,636	6,296	37,266	6,287	36,13	7,493	39,338	4,476	34,057	6,588	38,803	6,112	35,762	5,434	36,698	5,082
993	4,759	35,194	4,684	34,993	6,143	37,6	7,459	39,205	6,633	37,868	7,035	39,572	5,474	35,194	4,87	34,793	0,5	35,261	6,405	37,868	6,505	38,469	6,76	38,336	4,897	37,6	3,946	35,662	5,247	34,191	6,752	38,369	6,833	38,67	6,402	37,299	6,311	36,163	7,538	39,405	4,485	34,091	6,507	38,837	6,148	35,795	5,455	36,731	5,106
994	4,801	35,227	4,663	35,027	6,143	37,634	7,505	39,238	6,649	37,934	7,035	39,606	5,486	35,227	4,909	34,826	0,5	35,328	6,432	37,901	0,5	38,503	6,425	38,369	6,256	37,667	5,086	35,729	5,181	34,258	6,764	38,402	0,5	38,737	6,366	37,333	6,246	36,197	7,562	39,439	4,518	34,124	6,572	38,87	6,107	35,829	5,528	36,765	5,097
995	4,777	35,261	4,695	35,06	6,14	37,667	7,463	39,271	6,613	37,968	7,047	39,639	5,44	35,261	4,753	34,893	1,18	35,361	6,435	37,934	0,5	38,57	5,754	38,402	6,518	37,701	5,394	35,762	5,142	34,291	6,773	38,436	0,5	38,77	6,422	37,366	6,147	36,23	7,53	39,472	4,482	34,158	6,588	38,937	6,092	35,862	5,525	36,798	5,094
996	4,777	35,328	4,618	35,094	6,125	37,701	7,379	39,305	6,643	38,001	7,035	39,672	5,44	35,328	4,593	34,926	2,428	35,394	6,432	37,968	2,358	38,603	5,541	38,436	6,553	37,734	5,635	35,795	5,151	34,325	6,743	38,469	2,917	38,837	6,422	37,4	6,179	36,263	7,55	39,505	4,512	34,191	6,588	38,971	6,139	35,896	5,516	36,832	5,103
997	4,777	35,361	4,71	35,127	6,133	37,734	7,412	39,372	6,685	38,035	7,041	39,739	5,47	35,361	4,201	34,96	4,165	35,461	6,435	38,035	4,597	38,636	5,851	38,503	6,559	37,767	5,762	35,829	5,13	34,358	6,761	38,503	4,207	38,87	6,417	37,433	6,149	36,297	7,508	39,539	4,547	34,225	6,586	39,004	6,179	35,929	5,516	36,865	5,058
998	4,792	35,394	4,72	35,16	6,145	37,767	7,421	39,405	6,619	38,068	7,044	39,773	5,461	35,394	4,189	35,027	4,234	35,495	6,531	38,068	6,172	38,703	5,982	38,536	6,52	37,801	5,877	35,862	5,075	34,392	6,77	38,57	6,463	38,937	6,402	37,467	6,173	36,364	7,526	39,606	4,521	34,258	6,577	39,037	6,148	35,963	5,563	36,898	5,054
999	4,771	35,428	4,684	35,194	6,143	37,801	7,376	39,439	6,625	38,102	7,053	39,806	5,455	35,428	4,831	35,06	4,217	35,528	6,31	38,102	6,281	38,737	6,061	38,603	6,559	37,834	5,928	35,896	5,112	34,425	6,833	38,603	6,702	38,971	6,366	37,5	6,161	36,397	7,52	39,639	4,515	34,291	6,609	39,071	6,029	35,996	5,594	36,932	5,103
1000	4,792	35,461	4,675	35,227	6,149	37,834	7,466	39,472	6,685	38,135	7,032	39,84	5,458	35,461	4,39	35,094	4,25	35,561	6,293	38,135	6,23	38,77	6,068	38,636	6,571	37,868	5,917	35,929	5,082	34,459	6,809	38,636	6,481	39,004	6,366	37,567	6,239	36,43	7,532	39,672	4,508	34,325	6,607	39,104	6,046	36,029	5,594	36,965	5,097
1001	4,759	35,495	4,666	35,261	6,134	37,901	7,37	39,505	6,694	38,202	7,071	39,873	5,434	35,495	4,863	35,16	4,28	35,595	6,431	38,168	6,173	38,803	6,02	38,67	6,613	37,901	5,965	35,963	5,112	34,492	6,845	38,67	6,528	39,037	6,351	37,6	6,308	36,464	7,553	39,706	4,509	34,358	6,55	39,138	6,094	36,096	5,636	36,999	5,07
1002	4,742	35,528	4,683	35,294	6,134	37,934	7,414	39,572	6,632	38,235	7,044	39,906	5,461	35,528	4,12	35,194	4,331	35,628	6,432	38,202	6,053	38,837	6,101	38,703	6,592	37,968	5,899	35,996	5,145	34,525	6,803	38,703	6,589	39,071	6,369	37,634	6,296	36,497	7,574	39,773	4,512	34,392	6,603	39,171	6,095	36,13	5,549	37,032	5,081
1003	4,736	35,561	4,732	35,328	6,137	37,968	7,403	39,606	6,691	38,269	7,035	39,973	5,461	35,561	4,509	35,227	4,307	35,662	6,432	38,235	1,708	38,904	5,948	38,737	6,589	38,001	5,944	36,029	5,058	34,559	6,779	38,737	6,721	39,104	6,366	37,667	6,363	36,531	7,568	39,806	4,555	34,425	6,547	39,238	6,062	36,163	5,582	37,066	5,061
1004	4,729	35,595	4,708	35,361	6,14	38,001	7,421	39,639	6,676	38,302	7,032	40,007	5,428	35,595	4,837	35,294	4,331	35,695	6,469	38,269	0,5	38,937	5,998	38,77	6,571	38,035	5,98	36,063	5,075	34,592	6,764	38,803	6,733	39,138	6,39	37,701	6,432	36,564	7,559	39,84	4,491	34,459	6,575	39,271	6,025	36,197	5,504	37,099	5,069
1005	4,739	35,628	4,675	35,394	6,143	38,035	7,451	39,672	6,691	38,336	7,029	40,04	0,5	35,628	4,129	35,328	4,355	35,729	6,565	38,336	0,5	38,971	6,073	38,803	6,646	38,068	5,944	36,096	5,063	34,626	6,805	38,837	6,737	39,171	6,449	37,734	6,303	36,598	7,565	39,873	4,521	34,492	6,585	39,305	5,995	36,23	0,5	37,166	5,106
1006	4,708	35,662	4,705	35,428	6,143	38,068	7,421	39,706	6,626	38,369	7,011	40,074	0,5	35,695	1,84	35,394	4,356	35,762	6,556	38,369	0,5	39,004	5,942	38,837	6,598	38,102	6,001	36,13	5,099	34,659	6,791	38,87	6,829	39,205	6,417	37,767	6,356	36,631	7,596	39,906	4,488	34,525	6,543	39,338	5,827	36,263	0,5	37,199	5,085
1007	4,729	35,695	4,618	35,461	6,143	38,102	7,418	39,773	6,661	38,402	7,014	40,107	0,907	35,729	0,708	35,428	4,433	35,795	6,577	38,402	3,025	39,071	6,484	38,87	6,571	38,135	5,959	36,163	5,142	34,693	6,802	38,904	6,878	39,271	6,474	37,834	6,258	36,664	7,593	39,973	4,537	34,559	6,426	39,372	3,28	36,297	0,5	37,233	5,085
1008	4,717	35,729	4,66	35,495	6,173	38,135	7,481	39,806	6,667	38,469	7,041	40,14	3,76	35,762	1,482	35,461	4,404	35,829	6,544	38,436	4,306	39,104	6,22	38,904	6,612	38,168	5,941	36,23	5,136	34,726	6,791	38,937	6,806	39,305	6,501	37,868	6,257	36,698	7,527	40,007	4,488	34,592	6,363	39,405	0,878	36,364	0,5	37,299	5,043
1009	4,717	35,762	4,753	35,528	6,167	38,168	7,517	39,84	6,685	38,503	7,026	40,207	5,542	35,829	2,056	35,495	4,382	35,862	6,622	38,469	4,596	39,138	6,542	38,971	6,571	38,235	5,899	36,263	5,103	34,759	6,799	38,971	6,899	39,338	6,495	37,901	6,326	36,765	7,559	40,04	4,485	34,626	6,579	39,439	0,868	36,397	1,465	37,333	5,081
1010	4,714	35,795	4,67	35,561	6,125	38,202	7,424	39,873	6,734	38,536	7,011	40,241	5,591	35,862	2,223	35,528	4,412	35,896	6,622	38,503	2,119	39,171	6,437	39,004	6,612	38,269	5,899	36,297	5,076	34,793	6,773	39,004	6,919	39,372	6,495	37,934	6,295	36,798	7,565	40,074	4,512	34,659	6,498	39,505	2,299	36,464	3,715	37,366	5,079
1011	4,729	35,829	4,687	35,595	6,154	38,269	7,424	39,906	6,713	38,57	7,008	40,274	5,567	35,896	2,297	35,561	4,449	35,929	6,646	38,536	0,5	39,238	6,021	39,037	6,643	38,302	5,902	36,33	5,103	34,826	6,773	39,071	6,914	39,405	6,507	37,968	6,291	36,832	7,595	40,14	4,518	34,693	6,558	39,539	3,254	36,497	5,041	37,433	5,085
1012	4,732	35,862	4,726	35,628	6,167	38,302	7,511	39,973	6,697	38,603	7,026	40,307	5,51	35,929	2,186	35,595	4,44	35,963	6,579	38,603	1,207	39,305	6,181	39,071	6,616	38,336	5,869	36,364	5,13	34,86	6,785	39,104	6,878	39,439	6,537	38,001	6,206	36,865	7,608	40,174	4,533	34,726	6,606	39,572	4,894	36,531	5,271	37,467	5,082
1013	4,72	35,896	4,714	35,662	6,14	38,336	7,55	40,007	6,736	38,636	7,035	40,341	5,495	35,963	0,5	35,628	4,431	35,996	6,685	38,636	3,288	39,338	6,179	39,104	6,604	38,369	5,86	36,397	5,102	34,893	6,785	39,138	6,878	39,505	6,535	38,035	6,299	36,898	7,586	40,207	4,508	34,759	6,609	39,606	5,272	36,598	5,265	37,5	4,914
1014	4,711	35,929	4,705	35,695	6,143	38,369	7,386	40,04	6,767	38,67	6,984	40,374	5,525	35,996	0,5	35,662	4,437	36,029	6,555	38,67	4,777	39,372	6,544	39,138	6,616	38,402	5,125	36,43	5,148	34,926	6,787	39,171	6,693	39,539	6,538	38,068	6,185	36,932	7,562	40,241	4,491	34,793	6,576	39,639	5,518	36,631	5,127	37,533	0,5
1015	4,693	35,963	4,696	35,729	6,167	38,402	7,39	40,074	6,761	38,737	7,022	40,441	5,516	36,029	0,5	35,695	4,425	36,063	6,676	38,703	5,339	39,405	6,559	39,171	6,607	38,436	0,5	36,464	5,136	34,96	6,787	39,205	5,092	39,572	6,307	38,135	6,284	36,965	7,538	40,274	4,497	34,826	6,586	39,672	5,585	36,664	4,782	37,567	4,671
1016	4,684	35,996	4,648	35,762	6,143	38,436	7,345	40,14	6,776	38,77	7,026	40,475	5,525	36,063	2,34	35,762	4,41	36,096	6,682	38,737	5,566	39,439	6,178	39,205	6,652	38,469	0,5	36,531	5,136	34,993	6,787	39,238	0,5	39,639	6,36	38,168	6,262	36,999	7,616	40,341	4,482	34,86	6,427	39,706	5,783	36,698	3,688	37,6	5,11
1017	4,684	36,029	4,701	35,795	6,17	38,469	7,411	40,174	6,764	38,803	6,915	40,508	5,504	36,096	2,982	35,795	4,41	36,13	6,685	38,77	5,663	39,472	6,065	39,238	6,619	38,536	0,5	36,564	5,135	35,027	6,793	39,271	3,349	39,706	6,384	38,202	6,365	37,032	7,593	40,374	4,551	34,893	6,429	39,773	5,859	36,731	0,5	37,634	5,124
1018	4,705	36,063	4,715	35,829	6,149	38,503	7,378	40,207	6,761	38,837	0,904	40,541	5,483	36,13	3,326	35,829	4,419	36,163	6,656	38,803	5,678	39,505	6,589	39,305	6,643	38,57	1,174	36,598	5,076	35,094	6,755	39,338	5,757	39,739	6,456	38,235	6,33	37,066	7,569	40,408	4,525	34,926	6,408	39,806	5,868	36,765	0,5	37,701	5,124
1019	4,693	36,096	4,66	35,862	6,167	38,536	7,399	40,241	6,785	38,87	3,73	40,608	5,495	36,163	3,799	35,862	4,392	36,197	6,697	38,87	5,694	39,539	6,418	39,338	6,616	38,603	4,195	36,664	5,13	35,127	6,793	39,372	6,447	39,773	6,498	38,269	6,276	37,132	7,619	40,441	4,509	34,96	6,507	39,84	5,89	36,798	0,5	37,734	5,094
1020	4,717	36,13	4,684	35,896	6,143	38,603	7,388	40,274	6,803	38,904	5,899	40,642	5,498	36,197	3,937	35,896	4,455	36,23	6,662	38,904	5,741	39,572	6,724	39,372	6,613	38,636	4,75	36,698	5,187	35,16	6,82	39,405	6,744	39,84	6,486	38,302	6,405	37,166	7,617	40,475	4,521	34,993	6,546	39,873	5,931	36,832	1,156	37,767	5,088
1021	4,702	36,163	4,681	35,929	6,143	38,636	7,408	40,341	6,764	38,937	6,73	40,709	5,465	36,23	3,943	35,929	4,446	36,263	6,697	38,937	5,781	39,606	6,52	39,405	6,607	38,67	5,293	36,731	5,124	35,194	6,821	39,439	6,796	39,873	6,513	38,336	6,471	37,199	7,617	40,541	4,494	35,027	6,448	39,906	5,949	36,865	4,117	37,834	5,115
1022	4,72	36,197	4,732	35,963	6,167	38,67	7,406	40,374	6,775	39,004	6,931	40,742	5,458	36,263	3,972	35,996	4,428	36,297	6,688	38,971	5,808	39,639	6,099	39,439	6,604	38,703	5,464	36,765	5,136	35,227	6,806	39,472	6,823	39,906	6,55	38,369	6,557	37,233	7,602	40,575	4,515	35,06	6,567	39,94	5,866	36,898	5,188	37,868	5,133
1023	4,717	36,23	4,633	35,996	6,173	38,703	7,454	40,408	6,77	39,037	6,93	40,775	5,431	36,297	3,978	36,029	4,362	36,33	6,697	39,004	5,817	39,672	6,413	39,472	6,613	38,737	5,723	36,798	5,16	35,261	6,764	39,505	6,83	39,94	6,517	38,436	6,555	37,266	7,635	40,608	4,512	35,094	6,511	39,973	5,934	36,932	5,272	37,901	5,148
1024	4,717	36,263	4,713	36,029	6,149	38,737	7,405	40,441	6,734	39,071	6,974	40,809	5,455	36,33	3,883	36,063	0,5	36,364	6,67	39,037	5,826	39,706	6,618	39,505	6,649	38,803	5,676	36,832	5,145	35,294	6,793	39,572	6,902	39,973	6,516	38,469	6,559	37,299	7,635	40,642	4,521	35,127	6,51	40,04	5,902	36,965	5,497	37,968	5,121
1025	4,729	36,297	4,639	36,063	6,173	38,77	7,402	40,475	6,743	39,104	6,963	40,842	5,467	36,364	3,844	36,13	0,5	36,397	6,685	39,071	0,5	39,739	6,709	39,572	6,613	38,837	5,733	36,865	5,064	35,328	6,796	39,606	6,827	40,04	6,519	38,503	6,559	37,333	7,611	40,709	4,518	35,16	6,507	40,074	5,952	37,032	5,36	38,001	5,124
1026	4,756	36,33	4,692	36,096	6,143	38,803	7,301	40,541	6,811	39,138	6,998	40,876	5,434	36,397	3,37	36,163	0,5	36,43	6,649	39,138	0,5	39,806	6,796	39,606	6,637	38,87	5,78	36,898	5,144	35,361	6,802	39,639	6,331	40,074	6,583	38,536	6,737	37,366	7,596	40,742	4,521	35,194	6,672	40,107	5,911	37,066	4,24	38,035	5,13
1027	4,742	36,364	4,687	36,13	6,185	38,837	7,315	40,575	6,773	39,171	6,996	40,909	5,425	36,43	3,127	36,197	1,279	36,497	6,697	39,171	0,5	39,84	6,643	39,639	6,616	38,904	5,754	36,932	5,103	35,394	6,809	39,672	0,5	40,107	6,547	38,57	6,818	37,4	7,632	40,775	4,482	35,227	6,571	40,14	5,931	37,099	0,5	38,068	5,127
1028	4,739	36,397	4,69	36,163	6,155	38,87	7,351	40,608	6,74	39,238	6,987	40,976	5,425	36,497	3,022	36,23	2,575	36,531	6,691	39,205	4,224	39,906	6,058	39,672	6,655	38,937	5,826	36,965	5,046	35,428	6,794	39,706	0,5	40,174	6,523	38,603	6,605	37,467	7,605	40,809	4,511	35,261	6,574	40,174	5,974	37,132	0,5	38,102	5,133
1029	4,738	36,43	4,711	36,197	6,173	38,904	7,411	40,642	6,823	39,271	6,986	41,009	5,425	36,531	3,049	36,297	3,997	36,564	6,73	39,238	4,736	39,94	6,199	39,706	6,655	38,971	5,835	36,999	5,135	35,461	6,764	39,739	0,5	40,207	6,48	38,636	6,355	37,5	5,917	40,876	4,512	35,294	6,589	40,207	5,953	37,166	0,5	38,168	5,127
1030	4,756	36,464	4,681	36,23	6,2	38,971	7,319	40,675	6,791	39,305	6,986	41,043	5,39	36,564	3,121	36,33	4,15	36,631	6,7	39,271	3,826	39,973	6,251	39,739	6,691	39,004	5,844	37,066	5,103	35,495	6,79	39,773	5,947	40,274	6,483	38,703	6,664	37,533	6,361	40,909	4,534	35,328	6,712	40,241	6,049	37,199	1,126	38,202	5,151
1031	4,756	36,497	4,714	36,263	6,143	39,004	7,375	40,742	6,809	39,338	6,992	41,076	5,395	36,598	3,364	36,397	4,189	36,664	6,697	39,305	0,5	40,007	6,724	39,806	6,662	39,071	5,887	37,099	5,21	35,528	6,77	39,84	6,211	40,307	6,436	38,737	6,51	37,567	7,255	40,976	4,521	35,361	6,649	40,307	5,941	37,233	3,298	38,235	5,151
1032	4,768	36,531	4,708	36,297	6,173	39,037	7,298	40,775	6,845	39,372	6,995	41,11	5,377	36,631	3,406	36,43	4,237	36,698	6,697	39,338	0,5	40,074	6,609	39,84	6,613	39,104	5,866	37,132	5,11	35,561	6,793	39,873	6,581	40,341	5,538	38,77	6,554	37,6	7,318	41,009	4,549	35,394	6,727	40,341	6,088	37,266	4,705	38,302	5,199
1033	4,744	36,564	4,615	36,33	6,173	39,071	7,252	40,809	6,818	39,405	7,016	41,143	5,395	36,664	3,226	36,464	4,268	36,731	6,697	39,405	0,5	40,107	6,793	39,873	6,607	39,138	5,937	37,166	5,175	35,595	6,796	39,906	6,753	40,374	0,772	38,803	6,337	37,667	7,483	41,043	4,555	35,428	6,571	40,374	6,145	37,299	5,089	38,336	5,175
1034	4,73	36,598	4,689	36,364	6,176	39,104	7,35	40,842	6,845	39,439	7,023	41,21	5,386	36,698	3,414	36,531	4,295	36,765	6,7	39,439	2,664	40,14	6,796	39,906	6,643	39,171	5,938	37,199	5,136	35,628	6,785	39,94	6,799	40,441	3,649	38,87	6,509	37,701	7,415	41,076	4,504	35,461	6,654	40,408	6,074	37,333	5,237	38,369	5,163
1035	4,774	36,631	4,654	36,397	6,182	39,138	7,336	40,876	6,848	39,505	7,074	41,243	5,395	36,731	3,376	36,564	4,316	36,798	6,685	39,472	4,338	40,174	6,76	39,94	6,607	39,205	5,854	37,233	5,13	35,662	6,752	39,973	6,848	40,475	5,296	38,904	6,324	37,734	7,378	41,11	4,509	35,495	6,595	40,441	6,139	37,366	5,308	38,402	5,136
1036	4,75	36,664	4,672	36,43	6,17	39,171	7,186	40,943	6,803	39,539	7,029	41,277	5,398	36,765	3,298	36,598	4,379	36,832	6,697	39,505	4,974	40,207	6,724	39,973	6,607	39,238	5,979	37,266	5,142	35,695	6,785	40,007	6,89	40,508	6,07	38,971	6,36	37,767	7,325	41,143	4,518	35,528	6,702	40,475	6,224	37,433	5,386	38,436	5,151
1037	4,759	36,698	4,654	36,464	6,17	39,205	7,242	41,009	6,842	39,572	6,999	41,31	5,389	36,798	3,273	36,631	4,412	36,865	6,721	39,539	5,397	40,241	6,727	40,007	6,646	39,271	5,824	37,299	5,163	35,729	6,787	40,074	6,91	40,541	6,191	39,004	6,623	37,801	7,378	41,21	4,521	35,561	6,559	40,508	6,221	37,467	4,726	38,469	5,163
1038	4,739	36,731	4,713	36,531	6,176	39,238	7,219	41,043	6,83	39,606	6,995	41,344	5,392	36,832	3,316	36,664	4,38	36,898	6,715	39,572	5,431	40,274	6,799	40,04	6,604	39,305	5,949	37,333	5,283	35,762	6,764	40,107	6,98	40,575	6,284	39,037	7,108	37,834	7,454	41,243	4,543	35,595	6,613	40,575	6,284	37,5	0,919	38,503	5,157
1039	4,75	36,765	4,72	36,564	6,17	39,305	7,305	41,076	6,851	39,639	6,03	41,377	5,401	36,865	3,226	36,698	4,244	36,932	6,659	39,606	5,596	40,307	6,76	40,074	6,61	39,372	5,764	37,366	5,164	35,795	6,799	40,14	6,927	40,608	6,32	39,071	6,464	37,868	7,463	41,277	4,51	35,628	6,613	40,608	6,234	37,533	0,5	38,536	5,136
1040	4,75	36,798	4,66	36,598	6,2	39,338	7,192	41,143	6,848	39,672	0,5	41,444	5,428	36,898	3,321	36,731	4,367	36,965	6,724	39,672	5,708	40,374	6,726	40,107	6,619	39,405	5,775	37,4	5,172	35,829	6,779	40,174	6,944	40,675	6,356	39,104	5,047	37,934	7,49	41,31	4,551	35,662	6,613	40,642	6,245	37,567	0,5	38,603	0,5
1041	4,744	36,832	4,675	36,631	6,185	39,372	7,348	41,176	6,884	39,706	3,617	41,477	5,39	36,932	3,366	36,765	4,418	36,999	6,682	39,706	5,445	40,408	6,76	40,14	6,619	39,439	5,775	37,433	5,175	35,862	6,779	40,207	6,966	40,709	6,366	39,138	5,284	37,968	7,532	41,377	4,443	35,695	6,69	40,675	6,147	37,6	1,342	38,636	0,5
1042	4,759	36,865	4,701	36,664	6,149	39,405	7,333	41,243	6,809	39,773	6,343	41,544	5,431	36,965	3,181	36,798	4,44	37,032	6,649	39,739	0,5	40,441	6,799	40,207	6,643	39,472	5,808	37,5	5,166	35,929	6,782	40,241	7,001	40,742	6,428	39,171	6,061	38,035	7,445	41,41	4,509	35,729	6,673	40,709	5,957	37,634	3,577	38,67	0,5
1043	4,723	36,898	4,705	36,698	6,173	39,439	7,327	41,277	6,875	39,806	6,66	41,578	5,425	36,999	3,201	36,832	4,419	37,066	6,577	39,773	0,5	40,475	6,8	40,241	6,649	39,505	5,853	37,533	5,13	35,963	6,779	40,274	6,849	40,775	6,405	39,238	5,971	38,068	7,46	41,444	4,473	35,762	6,607	40,742	5,764	37,667	4,722	38,737	0,5
1044	4,759	36,932	4,702	36,731	6,137	39,472	7,372	41,31	6,843	39,84	6,772	41,611	5,425	37,032	3,297	36,865	4,443	37,099	6,643	39,806	0,5	40,541	6,76	40,307	6,667	39,539	5,838	37,567	5,196	35,996	6,764	40,341	6,952	40,809	6,423	39,271	6,19	38,102	7,523	41,477	4,479	35,795	6,649	40,775	5,008	37,701	5,041	38,77	0,5
1045	4,75	36,965	4,654	36,765	6,152	39,505	4,744	41,377	6,845	39,873	6,793	41,644	5,455	37,066	3,213	36,898	4,401	37,132	6,649	39,84	1,771	40,575	6,496	40,341	6,653	39,572	5,881	37,6	5,109	36,029	6,782	40,374	7,031	40,842	6,462	39,305	6,143	38,135	7,493	41,511	4,467	35,829	6,609	40,809	2,377	37,767	5,238	38,803	0,5
1046	4,744	36,999	4,618	36,798	6,173	39,539	3,913	41,41	6,806	39,906	6,707	41,678	5,455	37,099	3,204	36,932	4,446	37,166	6,661	39,873	3,31	40,608	6,889	40,408	6,64	39,639	5,902	37,634	5,262	36,063	6,764	40,408	7,026	40,909	6,369	39,338	6,167	38,168	7,325	41,578	4,476	35,862	6,631	40,876	2,776	37,801	5,334	38,837	0,5
1047	4,724	37,032	4,636	36,832	6,173	39,572	4,69	41,444	6,848	39,94	6,773	41,745	5,434	37,132	3,213	36,965	4,362	37,199	6,694	39,94	5,02	40,675	6,76	40,441	6,655	39,672	5,89	37,667	5,178	36,096	6,773	40,441	6,879	40,943	6,411	39,372	6,167	38,202	7,54	41,611	4,404	35,896	6,712	40,909	4,633	37,868	5,37	38,87	0,5
1048	4,717	37,066	4,63	36,865	6,143	39,639	3,532	41,511	6,848	40,007	6,881	41,778	5,423	37,166	3,153	36,999	4,401	37,233	6,685	39,973	5,247	40,709	6,734	40,475	6,577	39,706	5,934	37,701	5,178	36,13	6,764	40,475	6,966	40,976	6,423	39,405	6,199	38,235	7,463	41,644	4,421	35,929	6,664	40,943	5,077	37,934	5,368	38,904	0,5
1049	4,72	37,099	4,63	36,898	6,149	39,672	4,153	41,544	6,857	40,04	6,881	41,811	5,431	37,233	3,222	37,032	4,415	37,266	6,673	40,007	5,385	40,742	6,59	40,508	6,61	39,739	5,896	37,734	5,187	36,163	6,764	40,508	6,966	41,009	6,429	39,439	6,295	38,302	7,454	41,678	4,476	35,963	6,613	40,976	5,19	37,968	5,431	38,937	0,5
1050	4,684	37,132	4,701	36,932	6,143	39,706	7,15	41,578	6,86	40,074	6,872	41,845	5,434	37,266	3,147	37,066	4,38	37,299	6,631	40,04	5,398	40,775	2,496	40,541	6,562	39,773	5,971	37,767	5,226	36,197	6,755	40,575	6,957	41,043	6,432	39,472	6,32	38,336	7,415	41,711	4,421	35,996	6,607	41,009	5,338	38,001	5,402	38,971	0,5
1051	4,69	37,166	4,663	36,965	6,131	39,739	7,36	41,611	6,785	40,107	6,917	41,878	5,461	37,299	3,129	37,099	4,397	37,333	6,685	40,074	5,297	40,809	2,302	40,608	6,607	39,806	6,013	37,801	5,247	36,23	6,782	40,608	6,924	41,076	6,378	39,539	6,361	38,369	7,532	41,778	4,434	36,029	6,696	41,043	5,545	38,035	4,834	39,004	3,979
1052	4,714	37,199	4,678	36,999	6,139	39,773	7,045	41,678	6,845	40,14	6,962	41,912	5,449	37,333	3,143	37,132	4,376	37,366	6,7	40,107	5,386	40,842	3,889	40,642	6,61	39,84	6,034	37,834	5,136	36,263	6,785	40,642	6,926	41,143	6,402	39,572	6,332	38,402	7,487	41,811	4,449	36,063	6,685	41,076	5,582	38,068	0,5	39,037	5,125
1053	4,705	37,233	4,63	37,032	6,143	39,806	7,026	41,711	6,761	40,174	6,78	41,945	5,431	37,366	3,198	37,166	4,35	37,4	6,673	40,14	5,386	40,876	5,526	40,709	6,319	39,906	6,019	37,868	5,175	36,297	6,802	40,675	6,938	41,176	6,423	39,606	6,341	38,436	7,532	41,845	4,437	36,096	6,685	41,143	5,654	38,102	0,5	39,104	5,199
1054	4,702	37,266	4,612	37,066	6,176	39,84	7,08	41,745	6,848	40,241	0,5	42,012	5,473	37,4	3,183	37,199	4,359	37,433	6,632	40,207	5,344	40,909	5,623	40,742	6,245	39,94	5,896	37,934	5,16	36,33	6,782	40,709	6,899	41,21	6,42	39,639	6,341	38,469	7,565	41,878	4,38	36,13	6,607	41,176	5,684	38,135	0,5	39,138	5,202
1055	4,702	37,299	4,66	37,099	6,176	39,873	7,077	41,778	6,848	40,274	1,642	42,045	5,431	37,433	2,922	37,233	4,376	37,467	6,615	40,241	5,473	40,943	5,695	40,775	6,293	39,973	5,911	37,968	5,208	36,364	6,764	40,742	6,815	41,243	6,45	39,672	6,353	38,503	7,52	41,945	4,412	36,163	6,592	41,21	5,691	38,168	0,5	39,171	5,202
1056	4,669	37,333	4,63	37,132	6,137	39,906	7,05	41,811	6,83	40,307	6,035	42,112	5,461	37,467	2,882	37,266	4,376	37,5	6,607	40,274	5,387	40,976	5,707	40,842	6,587	40,007	5,896	38,001	5,215	36,397	6,785	40,809	6,875	41,277	6,405	39,706	6,276	38,57	7,571	41,979	4,398	36,197	6,609	41,243	5,786	38,202	0,5	39,238	5,208
1057	4,672	37,366	4,618	37,166	6,152	39,973	7,038	41,845	6,794	40,341	6,631	42,146	5,473	37,5	2,911	37,299	4,421	37,533	6,643	40,307	5,569	41,009	5,814	40,876	6,559	40,04	5,902	38,035	5,209	36,43	6,782	40,842	6,851	41,31	6,474	39,739	6,194	38,603	7,553	42,012	4,428	36,23	6,621	41,277	5,829	38,235	0,5	39,271	5,2
1058	4,707	37,4	4,636	37,199	6,155	40,007	7,083	41,912	6,911	40,374	6,826	42,179	5,486	37,533	2,903	37,333	4,398	37,567	6,616	40,341	5,6	41,043	5,869	40,909	6,58	40,074	5,808	38,068	5,178	36,464	6,776	40,876	6,802	41,377	6,429	39,806	6,239	38,636	7,532	42,045	4,413	36,263	6,7	41,31	5,922	38,269	0,5	39,305	5,226
1059	4,702	37,433	4,63	37,233	6,152	40,04	7,03	41,945	6,828	40,408	6,938	42,213	5,465	37,567	2,9	37,366	4,362	37,6	6,643	40,374	5,63	41,076	6,04	40,976	6,583	40,107	5,769	38,102	5,265	36,497	6,79	40,909	6,821	41,41	6,483	39,84	6,146	38,67	7,562	42,079	4,416	36,297	6,664	41,344	5,935	38,302	0,5	39,338	5,218
1060	4,732	37,467	4,612	37,266	6,143	40,074	7,077	41,979	6,851	40,441	6,95	42,246	5,473	37,6	2,9	37,4	4,368	37,634	6,619	40,408	5,564	41,11	6,133	41,009	6,577	40,14	5,73	38,135	5,23	36,531	6,764	40,943	6,875	41,444	6,463	39,873	6,149	38,703	7,568	42,146	4,404	36,33	6,718	41,41	6,013	38,369	0,5	39,405	5,209
1061	4,738	37,5	4,594	37,299	6,17	40,107	7,024	42,012	6,913	40,508	6,966	42,279	5,489	37,634	2,909	37,433	4,406	37,667	6,646	40,441	5,576	41,143	6,367	41,043	6,58	40,207	5,706	38,168	5,247	36,564	6,782	40,976	6,851	41,477	6,486	39,906	6,287	38,737	7,532	42,179	4,388	36,364	6,631	41,444	5,902	38,402	0,5	39,439	5,247
1062	4,747	37,533	4,606	37,333	6,167	40,14	7,128	42,045	6,893	40,541	6,954	42,313	5,489	37,667	2,885	37,467	4,418	37,701	6,64	40,508	5,551	41,176	6,13	41,076	6,598	40,241	5,826	38,202	5,268	36,598	6,79	41,009	6,875	41,511	6,486	39,94	6,298	38,77	7,568	42,213	4,421	36,397	6,656	41,477	5,928	38,436	0,5	39,472	5,274
1063	4,756	37,567	4,617	37,366	6,155	40,174	7,119	42,112	6,843	40,575	6,942	42,346	5,477	37,701	2,828	37,5	4,374	37,734	6,652	40,541	5,531	41,21	6,262	41,143	6,604	40,274	5,649	38,235	5,172	36,631	6,779	41,076	6,843	41,544	6,489	39,973	6,302	38,803	7,506	42,246	4,413	36,43	6,622	41,511	6,034	38,469	0,5	39,539	5,209
1064	4,759	37,6	4,642	37,4	6,176	40,207	7,11	42,146	6,845	40,608	6,933	42,413	5,489	37,734	3,241	37,533	4,413	37,767	6,655	40,575	5,435	41,243	6,47	41,176	6,583	40,307	5,615	38,269	5,199	36,698	6,785	41,11	6,8	41,611	6,483	40,007	6,162	38,837	7,529	42,279	4,404	36,464	6,586	41,544	5,92	38,503	0,5	39,572	5,227
1065	4,753	37,634	4,651	37,433	6,155	40,241	7,15	42,179	6,836	40,642	6,936	42,447	5,477	37,767	3,195	37,567	4,449	37,801	6,565	40,608	5,437	41,277	6,504	41,21	6,616	40,341	5,621	38,302	5,118	36,731	6,764	41,143	6,767	41,644	6,475	40,04	6,299	38,87	7,49	42,346	4,433	36,497	6,688	41,578	5,925	38,536	0,5	39,606	5,221
1066	4,78	37,667	4,594	37,467	6,149	40,307	7,138	42,213	6,866	40,675	6,918	42,48	5,471	37,801	3,195	37,6	4,38	37,834	6,664	40,642	5,437	41,31	6,48	41,243	6,604	40,374	5,581	38,336	5,175	36,765	6,787	41,176	6,749	41,678	6,46	40,107	6,236	38,904	7,565	42,38	4,446	36,531	6,609	41,611	5,958	38,57	0,5	39,672	5,212
1067	4,774	37,701	4,611	37,5	6,155	40,341	7,122	42,246	6,851	40,742	6,971	42,513	5,489	37,834	2,892	37,634	4,401	37,868	6,655	40,675	5,449	41,377	6,558	41,277	6,604	40,408	5,558	38,402	5,175	36,798	6,805	41,21	6,776	41,711	6,492	40,14	6,257	38,937	7,553	42,413	4,419	36,564	6,595	41,678	5,944	38,603	0,5	39,706	5,221
1068	4,804	37,734	4,63	37,533	6,173	40,374	7,227	42,279	6,89	40,775	6,945	42,547	5,456	37,901	2,918	37,667	4,41	37,901	6,661	40,709	5,455	41,41	6,318	41,31	6,649	40,475	4,789	38,436	5,247	36,832	6,782	41,243	6,811	41,745	6,475	40,174	6,371	39,004	7,568	42,447	4,431	36,598	6,661	41,711	5,95	38,636	0,5	39,739	5,58
1069	4,786	37,767	4,66	37,567	6,173	40,408	7,168	42,346	6,884	40,809	6,918	42,58	5,489	37,934	2,864	37,701	4,449	37,934	6,65	40,775	5,431	41,444	6,655	41,377	6,613	40,508	0,5	38,469	5,025	36,865	6,782	41,31	6,833	41,778	6,523	40,207	6,435	39,037	7,598	42,513	4,467	36,631	6,606	41,745	5,785	38,67	0,5	39,806	5,252
1070	4,795	37,801	4,66	37,6	6,17	40,441	7,209	42,38	6,92	40,842	6,95	42,647	5,489	37,968	3,164	37,734	4,437	37,968	6,646	40,809	5,455	41,477	6,844	41,41	6,646	40,541	0,5	38,503	4,749	36,898	6,773	41,344	6,824	41,811	6,525	40,241	6,523	39,071	7,572	42,547	4,407	36,664	6,484	41,778	5,835	38,703	1,222	39,84	5,217
1071	4,795	37,834	4,686	37,634	6,143	40,475	7,164	42,413	6,938	40,876	6,927	42,68	5,471	38,001	4,206	37,767	4,437	38,001	6,643	40,842	5,405	41,511	6,929	41,444	6,652	40,575	0,5	38,57	4,996	36,932	6,779	41,377	6,823	41,878	6,574	40,274	6,583	39,104	7,571	42,58	4,404	36,698	6,618	41,811	5,733	38,77	2,409	39,873	5,236
1072	4,81	37,868	4,708	37,667	6,167	40,508	7,221	42,447	6,909	40,909	6,935	42,714	5,468	38,035	4,85	37,801	4,443	38,035	6,646	40,876	5,482	41,544	6,98	41,477	6,604	40,608	0,5	38,603	5,102	36,965	6,793	41,41	6,835	41,912	6,606	40,307	6,646	39,138	7,556	42,614	4,437	36,731	6,679	41,845	5,835	38,803	4,355	39,906	5,238
1073	4,75	37,901	4,657	37,701	6,161	40,541	7,222	42,48	6,872	40,976	6,974	42,747	5,47	38,068	5,272	37,834	4,443	38,068	6,643	40,909	5,434	41,578	4,723	41,511	6,607	40,642	0,5	38,636	5,136	36,999	6,785	41,444	6,872	41,945	6,514	40,374	6,601	39,171	7,52	42,647	4,428	36,765	6,662	41,878	5,791	38,837	4,995	39,94	5,226
1074	4,801	37,968	4,669	37,734	6,173	40,575	7,21	42,547	6,893	41,009	6,939	42,781	5,461	38,102	5,315	37,868	4,437	38,102	6,682	40,943	5,434	41,611	0,5	41,578	6,577	40,675	0,5	38,67	5,136	37,032	6,779	41,477	6,902	41,979	6,555	40,408	6,607	39,238	7,61	42,714	4,413	36,798	6,604	41,912	5,796	38,87	5,309	39,973	5,175
1075	4,81	38,001	4,707	37,767	6,167	40,608	7,198	42,58	6,938	41,043	5,464	42,814	5,47	38,135	5,38	37,901	4,41	38,135	6,691	41,009	5,509	41,644	0,5	41,611	6,607	40,742	3,325	38,737	5,136	37,066	6,773	41,511	6,857	42,012	6,529	40,441	6,536	39,271	7,572	42,747	4,407	36,832	6,691	41,979	5,826	38,904	5,47	40,007	5,199
1076	4,814	38,035	4,666	37,801	6,149	40,675	7,168	42,614	6,863	41,076	0,5	42,881	5,461	38,168	5,506	37,934	4,419	38,168	6,727	41,043	5,489	41,678	4,147	41,644	6,604	40,775	4,511	38,77	5,21	37,099	6,787	41,578	6,887	42,045	6,558	40,475	6,361	39,305	7,629	42,781	4,443	36,865	6,589	42,012	5,799	38,937	5,483	40,04	5,187
1077	4,808	38,068	4,713	37,834	6,164	40,709	7,191	42,647	6,911	41,11	3,049	42,914	5,501	38,202	5,474	37,968	4,431	38,202	6,685	41,076	5,522	41,711	7,264	41,711	6,598	40,809	5,009	38,803	5,193	37,132	6,776	41,611	6,878	42,112	6,538	40,508	6,633	39,338	7,28	42,814	4,473	36,898	6,655	42,045	5,814	38,971	5,528	40,074	5,187
1078	4,826	38,102	4,69	37,868	6,134	40,742	7,2	42,68	6,887	41,143	6,358	42,981	5,498	38,235	5,462	38,001	4,44	38,235	6,673	41,11	5,504	41,745	7,372	41,745	6,622	40,842	5,597	38,837	5,142	37,166	6,77	41,644	6,917	42,146	6,502	40,541	6,637	39,372	5,81	42,881	4,401	36,932	6,679	42,079	5,895	39,004	5,594	40,107	5,172
1079	4,838	38,135	4,663	37,901	6,182	40,775	7,228	42,714	6,815	41,176	6,705	43,015	5,471	38,269	5,473	38,035	4,422	38,269	6,656	41,143	5,546	41,778	7,36	41,778	6,637	40,876	5,783	38,87	5,136	37,199	6,749	41,678	6,893	42,179	6,486	40,575	6,79	39,405	6,688	42,914	4,433	36,965	6,631	42,112	5,902	39,037	5,558	40,14	5,133
1080	4,817	38,168	4,675	37,934	6,173	40,809	7,195	42,781	6,902	41,243	6,887	43,048	5,489	38,302	5,471	38,068	4,419	38,302	6,637	41,176	5,6	41,811	7,393	41,811	6,625	40,909	5,814	38,904	5,121	37,233	6,773	41,711	6,896	42,213	6,492	40,642	6,605	39,439	6,931	42,981	4,413	36,999	6,681	42,146	5,863	39,071	5,552	40,174	5,057
1081	4,829	38,202	4,669	37,968	6,173	40,842	7,195	42,814	6,854	41,277	6,968	43,082	5,456	38,336	5,534	38,102	4,41	38,336	6,655	41,21	5,579	41,845	7,417	41,845	6,604	40,943	5,814	38,937	5,109	37,266	6,782	41,745	6,878	42,246	6,51	40,675	6,577	39,505	7,021	43,015	4,443	37,032	6,609	42,179	5,862	39,104	5,561	40,207	5,016
1082	4,823	38,235	4,639	38,001	6,131	40,876	7,207	42,848	6,843	41,31	6,966	43,115	5,431	38,369	5,434	38,135	4,407	38,369	6,709	41,277	5,624	41,878	7,402	41,912	6,571	40,976	5,835	39,004	5,145	37,299	6,785	41,778	6,878	42,279	6,492	40,709	6,575	39,539	7,179	43,082	4,401	37,066	6,642	42,246	5,937	39,138	5,534	40,241	4,983
1083	4,856	38,269	4,732	38,035	6,166	40,909	7,201	42,881	6,851	41,344	6,93	43,148	5,437	38,402	5,461	38,168	4,442	38,402	6,691	41,31	5,63	41,912	7,412	41,945	0,5	41,043	5,85	39,037	5,136	37,333	6,782	41,845	6,932	42,313	6,448	40,742	6,612	39,572	7,255	43,115	4,437	37,099	6,58	42,279	5,872	39,171	5,546	40,307	5,063
1084	4,787	38,302	4,714	38,068	6,152	40,943	7,228	42,914	6,809	41,377	6,981	43,182	5,464	38,436	5,434	38,235	4,437	38,436	6,667	41,344	5,645	41,945	7,36	41,979	0,5	41,076	5,871	39,071	5,145	37,366	6,785	41,878	6,977	42,38	6,507	40,775	6,502	39,606	7,327	43,148	4,443	37,132	6,553	42,313	5,872	39,238	5,564	40,341	5,099
1085	4,844	38,336	4,708	38,102	6,173	41,009	7,222	42,981	6,812	41,41	6,969	43,215	5,461	38,469	5,467	38,269	4,41	38,469	6,653	41,377	5,63	41,979	7,415	42,012	0,5	41,143	5,857	39,104	5,1	37,4	6,823	41,912	6,966	42,413	6,495	40,809	6,438	39,639	7,351	43,182	4,44	37,166	6,586	42,346	5,859	39,271	5,561	40,374	5,136
1086	4,859	38,369	4,681	38,135	6,167	41,043	7,228	43,015	6,89	41,477	7,016	43,282	5,434	38,503	5,389	38,302	4,437	38,503	6,7	41,41	0,5	42,045	7,169	42,045	0,5	41,176	5,919	39,138	5,175	37,433	6,794	41,945	7,022	42,447	6,261	40,842	5,778	39,672	7,246	43,215	4,431	37,199	6,609	42,38	5,904	39,305	5,561	40,408	5,1
1087	4,814	38,402	4,714	38,168	6,149	41,076	7,201	43,048	6,902	41,511	7,005	43,316	5,486	38,536	5,281	38,336	4,437	38,536	6,682	41,444	0,5	42,079	7,044	42,112	0,5	41,21	5,743	39,171	5,136	37,467	6,782	41,979	6,972	42,48	0,5	40,876	5,662	39,739	5,284	43,282	4,476	37,233	6,644	42,413	5,835	39,338	5,507	40,441	5,118
1088	4,895	38,436	4,774	38,202	6,119	41,11	7,237	43,082	6,846	41,544	6,981	43,349	5,474	38,603	5,275	38,369	4,413	38,57	6,673	41,477	0,5	42,112	7,023	42,146	1,819	41,277	1,303	39,205	5,136	37,533	6,785	42,012	6,795	42,513	0,5	40,943	5,926	39,773	0,943	43,316	4,431	37,266	6,66	42,447	5,865	39,372	5,528	40,475	5,1
1089	4,826	38,469	4,666	38,235	6,145	41,143	7,264	43,115	6,851	41,578	6,993	43,382	5,486	38,636	5,209	38,402	4,392	38,603	6,694	41,511	2,347	42,179	7,14	42,179	3,346	41,31	3,052	39,271	5,136	37,567	6,818	42,079	6,688	42,547	4,819	41,009	6,2	39,806	4,849	43,382	4,511	37,299	6,642	42,513	6,009	39,405	5,531	40,508	5,031
1090	4,847	38,503	4,759	38,269	6,14	41,176	7,267	43,182	6,857	41,611	6,992	43,416	5,474	38,67	5,19	38,436	4,434	38,636	6,697	41,578	3,713	42,213	7,237	42,213	5,106	41,344	3,868	39,305	5,1	37,6	6,836	42,112	6,343	42,614	5,602	41,043	6,643	39,84	5,308	43,416	4,473	37,333	6,679	42,547	6,019	39,439	5,516	40,541	5,201
1091	4,894	38,536	4,739	38,302	6,143	41,21	7,24	43,215	6,863	41,644	6,98	43,449	5,498	38,703	5,142	38,469	4,385	38,67	6,697	41,611	4,734	42,246	7,27	42,246	5,964	41,377	4,992	39,338	5,175	37,634	6,83	42,146	6,657	42,647	6,095	41,076	6,384	39,906	5,458	43,449	4,494	37,366	6,65	42,58	6,095	39,472	5,528	40,575	5,095
1092	4,826	38,57	4,702	38,336	6,161	41,243	7,287	43,249	6,917	41,711	6,963	43,516	5,516	38,737	5,16	38,503	4,409	38,703	6,721	41,644	4,966	42,279	7,228	42,279	6,145	41,41	5,561	39,372	5,11	37,667	6,764	42,179	6,745	42,68	6,218	41,11	6,527	39,94	5,992	43,516	4,497	37,4	6,577	42,614	6,095	39,505	5,516	40,608	5,082
1093	4,888	38,603	4,714	38,369	6,131	41,277	7,267	43,282	6,893	41,745	6,972	43,549	5,507	38,77	5,115	38,536	4,394	38,737	6,619	41,678	5,062	42,313	7,276	42,346	6,313	41,444	5,672	39,405	5,145	37,701	6,787	42,213	6,878	42,714	6,335	41,143	6,451	39,973	6,175	43,549	4,512	37,433	6,534	42,647	5,998	39,539	5,501	40,642	5,106
1094	4,919	38,636	4,747	38,402	6,143	41,344	7,267	43,316	6,923	41,778	6,983	43,583	5,471	38,803	5,082	38,57	4,368	38,77	6,706	41,711	5,22	42,346	7,24	42,38	6,311	41,477	5,766	39,439	5,136	37,734	6,796	42,246	6,857	42,747	6,45	41,176	6,475	40,007	6,373	43,583	4,464	37,467	6,649	42,68	5,89	39,606	5,495	40,675	5,1
1095	4,931	38,67	4,693	38,436	6,167	41,377	7,276	43,382	6,863	41,811	6,933	43,616	5,501	38,837	5,088	38,603	4,415	38,803	6,706	41,745	5,221	42,38	7,249	42,413	6,521	41,511	5,785	39,472	5,136	37,767	6,808	42,279	6,893	42,781	6,42	41,243	6,523	40,04	6,931	43,65	4,482	37,5	6,609	42,714	5,946	39,639	5,461	40,709	5,076
1096	4,895	38,703	4,708	38,469	6,173	41,41	7,246	43,416	6,843	41,845	6,974	43,65	5,513	38,87	5,166	38,636	4,407	38,837	6,727	41,778	5,292	42,413	7,276	42,447	6,52	41,578	5,822	39,539	5,136	37,801	6,794	42,346	6,938	42,848	6,462	41,277	7,033	40,107	6,835	43,683	4,482	37,533	6,612	42,781	5,929	39,672	5,516	40,742	5,088
1097	4,883	38,737	4,681	38,503	6,17	41,444	7,291	43,449	6,842	41,878	6,96	43,683	5,501	38,904	5,13	38,67	4,412	38,87	6,67	41,845	5,247	42,447	7,273	42,48	6,519	41,611	5,779	39,572	5,136	37,834	6,811	42,38	6,927	42,881	6,441	41,31	4,189	40,14	3,529	43,717	4,485	37,567	6,469	42,814	6,009	39,706	5,444	40,775	5,07
1098	4,889	38,77	4,717	38,536	6,167	41,477	7,267	43,483	6,902	41,912	6,963	43,75	5,507	38,937	5,16	38,703	4,398	38,904	6,727	41,878	5,278	42,48	7,276	42,547	6,547	41,644	5,817	39,606	5,172	37,868	6,833	42,413	6,932	42,914	6,501	41,344	5,356	40,207	0,5	43,75	4,509	37,6	6,606	42,848	5,968	39,739	5,482	40,809	5,078
1099	4,892	38,803	4,72	38,57	6,134	41,511	7,249	43,516	6,884	41,979	6,948	43,783	5,516	38,971	5,157	38,737	4,397	38,937	6,691	41,912	5,353	42,513	7,213	42,58	6,529	41,678	5,811	39,639	5,21	37,901	6,824	42,447	6,914	42,948	6,43	41,377	5,878	40,241	0,5	43,817	4,539	37,634	6,55	42,881	6,013	39,773	5,437	40,876	5,076
1100	4,898	38,837	4,771	38,603	6,14	41,544	7,342	43,583	6,902	42,012	6,11	43,817	5,513	39,004	5,139	38,77	4,469	38,971	6,733	41,945	5,422	42,547	7,24	42,614	6,52	41,711	5,896	39,672	5,176	37,934	6,818	42,48	6,872	42,981	6,416	41,41	6,192	40,274	0,5	43,85	4,509	37,667	6,642	42,914	6,007	39,806	5,425	40,909	5,064
1101	4,898	38,87	4,708	38,636	6,143	41,578	7,315	43,616	6,86	42,045	0,5	43,85	5,504	39,037	5,115	38,803	2,247	39,004	6,715	41,979	5,344	42,58	7,24	42,647	6,519	41,745	5,922	39,706	5,187	37,968	6,824	42,513	7,004	43,015	6,339	41,444	6,661	40,307	0,676	43,884	4,545	37,701	6,747	42,948	6,052	39,84	5,368	40,943	5,043
1102	4,898	38,904	4,672	38,67	6,149	41,611	7,312	43,65	6,875	42,079	1,081	43,917	5,501	39,071	5,136	38,837	0,5	39,037	6,733	42,012	5,434	42,614	7,285	42,68	6,529	41,778	5,904	39,739	5,247	38,001	6,839	42,547	6,96	43,048	6,33	41,477	6,425	40,341	4,321	43,951	4,572	37,734	6,485	42,981	6,04	39,873	4,246	40,976	5,286
1103	4,901	38,937	4,657	38,703	6,155	41,644	7,27	43,683	6,851	42,112	3,581	43,951	5,489	39,104	5,127	38,87	0,5	39,071	6,728	42,079	5,359	42,647	7,267	42,747	6,559	41,845	5,904	39,773	5,238	38,035	6,806	42,614	6,909	43,115	6,35	41,544	6,438	40,408	5,095	43,984	4,555	37,767	6,498	43,048	6,004	39,906	0,5	41,009	5,119
1104	4,889	38,971	4,707	38,737	6,152	41,711	7,303	43,717	6,863	42,146	6,34	44,017	5,462	39,138	5,148	38,904	0,5	39,104	6,67	42,112	2,059	42,714	7,285	42,781	6,559	41,878	5,974	39,806	5,247	38,068	6,785	42,647	6,92	43,148	6,375	41,578	6,525	40,441	0,5	44,051	4,584	37,801	6,618	43,082	5,941	39,94	0,5	41,043	5,094
1105	4,889	39,004	4,705	38,77	6,113	41,745	7,306	43,75	6,866	42,213	6,66	44,051	5,47	39,171	5,148	38,937	2,392	39,171	6,739	42,146	0,5	42,747	7,306	42,814	6,535	41,912	5,974	39,84	5,209	38,102	6,811	42,68	6,98	43,182	6,302	41,611	6,563	40,475	0,5	44,084	4,587	37,834	6,61	43,115	6,016	40,007	0,5	41,11	5,094
1106	4,826	39,037	4,681	38,803	6,163	41,778	7,294	43,817	6,843	42,246	6,883	44,084	5,471	39,205	5,127	38,971	3,907	39,205	6,74	42,179	0,5	42,781	7,294	42,848	6,565	41,945	5,938	39,873	5,209	38,135	6,827	42,714	6,783	43,215	6,378	41,644	6,528	40,508	0,5	44,118	4,575	37,868	6,637	43,148	5,956	40,04	0,5	41,143	5,058
1107	4,888	39,071	4,681	38,837	6,173	41,811	7,279	43,85	6,884	42,279	6,929	44,118	5,501	39,271	5,181	39,037	4,102	39,238	6,745	42,213	0,5	42,814	7,296	42,881	6,556	41,979	6,034	39,906	5,244	38,168	6,83	42,747	2,248	43,249	6,339	41,678	6,536	40,541	0,5	44,151	4,584	37,901	6,664	43,182	5,998	40,074	1,447	41,176	5,028
1108	4,888	39,104	4,684	38,87	6,131	41,845	7,281	43,884	6,884	42,313	6,935	44,151	5,471	39,305	5,19	39,071	4,126	39,271	6,767	42,246	2,095	42,881	7,234	42,948	6,52	42,012	5,978	39,973	5,208	38,202	6,818	42,781	0,5	43,316	6,288	41,711	6,483	40,575	4,023	44,218	4,608	37,934	6,672	43,215	5,938	40,107	3,748	41,243	5,087
1109	4,859	39,138	4,669	38,904	6,148	41,878	7,222	43,917	6,908	42,346	6,963	44,218	5,528	39,338	5,202	39,104	4,255	39,305	6,73	42,279	3,375	42,914	7,161	42,981	6,523	42,045	6,04	40,007	5,208	38,235	6,782	42,848	3,301	43,382	6,288	41,745	6,588	40,608	5,692	44,251	4,62	37,968	6,609	43,249	5,971	40,14	4,16	41,277	5,034
1110	4,885	39,171	4,701	38,937	6,14	41,912	7,276	43,951	6,975	42,38	6,96	44,251	5,507	39,372	5,202	39,138	4,22	39,338	6,778	42,346	4,219	42,948	6,361	43,015	6,559	42,112	6,043	40,04	5,28	38,302	6,773	42,881	4,72	43,416	6,258	41,778	6,589	40,675	6,418	44,285	4,594	38,001	6,61	43,316	6,094	40,174	4,268	41,31	4,905
1111	4,904	39,205	4,723	38,971	6,125	41,945	7,294	44,017	6,966	42,447	6,93	44,285	5,504	39,405	5,217	39,171	4,22	39,372	6,773	42,38	4,856	42,981	5,601	43,048	6,556	42,146	6,07	40,074	5,335	38,336	6,785	42,914	6,25	43,449	6,266	41,845	6,586	40,709	6,79	44,352	4,623	38,035	6,586	43,349	6,046	40,207	4,391	41,344	4,829
1112	4,892	39,238	4,768	39,004	6,166	41,979	7,306	44,051	6,957	42,48	6,954	44,318	5,489	39,439	5,145	39,205	4,313	39,405	6,773	42,413	5,171	43,015	6,38	43,082	6,556	42,179	5,981	40,107	5,347	38,369	6,808	42,948	6,575	43,483	6,257	41,878	6,627	40,742	6,799	44,385	4,642	38,068	6,375	43,382	5,945	40,241	5,071	41,377	4,829
1113	4,889	39,271	4,816	39,037	6,137	42,045	7,33	44,084	6,963	42,513	6,963	44,352	5,528	39,472	5,244	39,238	4,316	39,439	6,773	42,447	5,16	43,048	6,728	43,115	6,559	42,213	6,016	40,14	5,317	38,402	6,779	42,981	6,883	43,549	6,254	41,912	6,526	40,775	6,926	44,418	4,618	38,102	5,417	43,416	6,034	40,274	5,145	41,41	4,897
1114	4,853	39,305	4,724	39,071	6,167	42,079	7,343	44,118	6,974	42,547	6,93	44,385	5,525	39,505	5,244	39,271	4,328	39,472	6,785	42,48	5,101	43,082	6,82	43,148	6,598	42,246	6,07	40,174	5,307	38,436	6,787	43,015	6,746	43,583	6,218	41,945	6,621	40,809	6,98	44,452	4,651	38,135	5,333	43,449	6,031	40,307	5,133	41,444	4,883
1115	4,841	39,372	4,666	39,104	6,143	42,112	7,36	44,184	6,866	42,58	6,951	44,452	5,534	39,539	5,274	39,305	4,31	39,505	6,758	42,513	5,16	43,115	7,067	43,215	6,568	42,279	6,025	40,207	5,209	38,469	6,799	43,048	6,931	43,616	6,233	41,979	6,381	40,842	7,154	44,519	4,627	38,168	5,938	43,483	5,969	40,341	5,217	41,477	4,859
1116	4,85	39,405	4,675	39,138	6,131	42,146	7,331	44,218	6,884	42,614	6,924	44,485	5,537	39,572	5,221	39,338	4,325	39,539	6,793	42,547	5,23	43,148	7,101	43,249	6,604	42,313	5,896	40,241	5,28	38,503	6,761	43,115	6,983	43,65	6,254	42,012	6,727	40,909	7,224	44,552	4,651	38,202	6,22	43,516	6,031	40,408	5,079	41,511	4,889
1117	4,853	39,439	4,698	39,171	6,17	42,179	7,378	44,251	6,948	42,68	0,5	44,519	5,531	39,606	5,233	39,372	4,295	39,572	6,779	42,614	5,284	43,182	7,068	43,282	6,571	42,38	6,048	40,274	5,247	38,536	6,752	43,148	6,948	43,683	6,251	42,045	6,655	40,943	7,27	44,586	4,642	38,235	6,368	43,549	6,016	40,441	5,123	41,544	4,904
1118	4,847	39,472	4,651	39,205	6,167	42,213	7,354	44,285	6,93	42,714	0,5	44,552	5,513	39,639	5,221	39,405	4,187	39,606	6,805	42,647	5,224	43,215	7,119	43,316	6,556	42,413	6,025	40,307	5,319	38,57	6,782	43,182	6,909	43,717	6,245	42,079	6,653	40,976	7,454	44,619	4,639	38,269	6,486	43,583	6,028	40,475	5,088	41,578	4,889
1119	4,928	39,505	4,683	39,238	6,107	42,246	7,381	44,318	6,906	42,747	0,5	44,619	5,516	39,672	5,227	39,439	4,355	39,639	6,773	42,68	5,167	43,249	7,176	43,349	6,574	42,447	5,971	40,374	5,37	38,603	6,796	43,215	6,944	43,783	6,311	42,146	6,699	41,009	7,469	44,652	4,615	38,302	6,457	43,616	6,055	40,508	4,989	41,611	4,883
1120	4,928	39,539	4,666	39,271	6,136	42,279	7,343	44,385	6,966	42,781	2,221	44,652	5,507	39,706	5,25	39,472	4,362	39,672	6,799	42,714	3,756	43,282	7,173	43,382	6,556	42,48	5,871	40,408	5,284	38,636	6,805	43,249	6,921	43,817	6,299	42,179	6,709	41,043	7,43	44,686	4,617	38,336	6,477	43,683	5,981	40,541	4,322	41,644	4,859
1121	4,931	39,572	4,654	39,305	6,107	42,313	7,351	44,418	6,884	42,814	4,247	44,686	5,504	39,739	5,286	39,505	4,37	39,706	6,758	42,747	0,5	43,316	7,231	43,449	6,634	42,513	5,97	40,441	5,209	38,67	6,794	43,282	6,929	43,85	6,317	42,213	6,748	41,11	7,466	44,753	4,651	38,369	6,444	43,717	5,938	40,575	3,259	41,678	4,904
1122	4,928	39,606	4,699	39,338	6,136	42,38	7,34	44,452	6,951	42,848	5,852	44,719	5,522	39,773	5,293	39,539	4,37	39,739	6,779	42,781	0,5	43,382	7,228	43,483	6,574	42,547	5,968	40,475	5,209	38,703	6,785	43,349	6,935	43,884	6,36	42,246	6,743	41,143	7,487	44,786	4,648	38,402	6,576	43,75	5,983	40,608	0,5	41,745	4,928
1123	4,952	39,639	4,696	39,372	6,11	42,413	7,366	44,485	6,983	42,914	6,501	44,753	5,534	39,806	5,281	39,572	4,382	39,773	6,766	42,848	0,5	43,416	7,147	43,516	6,604	42,58	6,037	40,508	5,303	38,737	6,796	43,382	6,944	43,917	6,378	42,279	6,77	41,21	7,529	44,82	4,651	38,436	6,507	43,783	6,007	40,642	0,5	41,778	4,877
1124	4,97	39,672	4,657	39,405	6,109	42,447	7,343	44,519	6,974	42,948	6,709	44,786	5,558	39,84	5,268	39,606	4,394	39,806	6,697	42,881	3,715	43,483	7,147	43,549	6,616	42,647	6,067	40,541	5,281	38,77	6,811	43,416	6,936	43,951	6,366	42,313	6,432	41,243	7,502	44,853	4,675	38,469	6,501	43,817	6,016	40,675	0,733	41,811	4,925
1125	4,967	39,706	4,689	39,439	6,109	42,48	7,334	44,586	6,974	42,981	6,908	44,82	5,558	39,906	5,262	39,639	4,379	39,84	6,767	42,914	4,454	43,516	7,132	43,583	6,622	42,68	6,043	40,575	5,35	38,803	6,794	43,449	6,986	43,984	6,399	42,346	6,794	41,277	7,556	44,92	4,654	38,503	6,609	43,85	5,978	40,709	3,733	41,878	4,886
1126	4,964	39,739	4,717	39,472	6,101	42,513	7,336	44,619	6,951	43,015	6,962	44,886	5,534	39,94	5,274	39,672	4,373	39,873	6,745	42,948	5,082	43,549	7,159	43,65	6,604	42,714	6,067	40,608	5,396	38,837	6,809	43,483	6,992	44,051	6,399	42,38	6,739	41,31	7,553	44,953	4,66	38,536	6,589	43,884	5,941	40,742	4,419	41,912	4,883
1127	4,934	39,773	4,693	39,505	6,101	42,547	7,348	44,652	6,984	43,048	6,989	44,92	5,534	39,973	5,281	39,706	4,365	39,906	6,757	42,981	5,318	43,583	7,135	43,683	6,616	42,747	6,277	40,642	5,402	38,87	6,821	43,516	6,921	44,084	6,402	42,413	6,79	41,344	7,565	44,987	4,683	38,57	6,574	43,951	6,022	40,809	4,941	41,945	4,931
1128	4,931	39,806	4,654	39,539	6,104	42,58	7,321	44,686	6,951	43,082	6,96	44,953	5,548	40,007	5,329	39,773	4,332	39,94	6,752	43,015	5,479	43,616	6,999	43,717	6,616	42,781	6,167	40,675	5,244	38,904	6,854	43,549	6,899	44,118	6,414	42,48	6,36	41,377	7,524	45,02	4,669	38,603	6,571	43,984	6,058	40,842	5,012	41,979	4,913
1129	4,901	39,84	4,666	39,572	6,127	42,614	7,306	44,719	7,047	43,148	6,966	44,987	5,543	40,04	5,317	39,806	4,457	39,973	6,74	43,048	5,512	43,65	4,218	43,75	6,652	42,814	6,158	40,709	5,262	38,937	6,848	43,616	2,905	44,151	6,417	42,513	6,838	41,41	7,553	45,053	4,657	38,636	6,612	44,017	6,028	40,876	5,118	42,012	5,075
1130	4,937	39,873	4,701	39,606	6,143	42,647	7,288	44,786	6,963	43,182	6,998	45,02	5,528	40,074	5,305	39,84	4,41	40,007	6,746	43,115	5,512	43,683	1,825	43,783	6,643	42,848	6,191	40,775	5,295	38,971	6,827	43,65	0,5	44,218	6,444	42,547	6,229	41,477	7,485	45,12	4,678	38,67	6,697	44,051	6,016	40,909	5,202	42,045	4,95
1131	4,967	39,906	4,639	39,639	6,14	42,68	7,279	44,82	7,059	43,215	7,014	45,053	5,558	40,107	5,302	39,873	4,413	40,04	6,713	43,148	5,665	43,717	3,958	43,85	6,622	42,881	6,158	40,809	5,215	39,004	6,821	43,683	4,447	44,285	6,411	42,58	6,281	41,511	7,547	45,154	4,663	38,703	6,646	44,084	6,19	40,943	5,166	42,079	4,949
1132	4,967	39,94	4,63	39,672	6,134	42,747	7,288	44,853	7,109	43,249	6,999	45,12	5,543	40,14	5,335	39,906	4,419	40,074	6,757	43,182	5,591	43,75	5,464	43,884	6,676	42,948	6,179	40,842	5,247	39,071	6,839	43,717	6,215	44,318	6,441	42,614	6,422	41,544	7,524	45,187	4,696	38,737	6,706	44,118	6,134	40,976	5,25	42,112	4,997
1133	5,027	39,973	4,657	39,706	6,101	42,781	7,321	44,886	7,08	43,282	6,843	45,154	5,516	40,174	5,308	39,94	4,407	40,107	6,73	43,215	5,591	43,783	6,193	43,951	6,697	42,981	6,104	40,876	5,209	39,104	6,849	43,75	6,644	44,352	6,441	42,647	6,485	41,578	7,586	45,221	4,681	38,77	6,643	44,151	6,001	41,009	5,334	42,146	4,982
1134	5,04	40,007	4,654	39,739	6,112	42,814	7,273	44,953	7,05	43,316	2,654	45,187	5,525	40,207	5,326	39,973	4,439	40,14	6,694	43,249	5,618	43,817	6,338	43,984	6,656	43,015	5,905	40,909	5,247	39,138	6,851	43,783	6,799	44,385	6,444	42,68	6,331	41,611	7,583	45,287	4,672	38,803	6,565	44,218	6,145	41,043	5,164	42,179	4,979
1135	5,04	40,04	4,672	39,773	6,104	42,848	7,372	45,02	7,074	43,382	0,5	45,221	5,534	40,241	5,329	40,007	4,409	40,174	6,673	43,282	5,669	43,85	6,618	44,017	6,656	43,048	8,557	40,943	5,364	39,171	6,827	43,85	6,725	44,418	6,408	42,747	6,368	41,644	7,541	45,321	4,717	38,837	6,678	44,251	6,161	41,076	5,104	42,213	4,961
1136	5,01	40,074	4,636	39,806	6,109	42,881	7,407	45,053	7,033	43,416	2,251	45,287	5,557	40,274	5,356	40,04	4,376	40,207	6,706	43,316	5,513	43,884	6,724	44,051	6,712	43,082	7,534	40,976	5,209	39,205	6,863	43,884	6,782	44,485	6,45	42,781	6,441	41,678	7,583	45,354	4,701	38,87	6,679	44,285	6,169	41,11	5,237	42,246	4,952
1137	5,031	40,107	4,615	39,84	6,106	42,914	7,42	45,12	7,065	43,449	3,814	45,321	5,522	40,307	5,353	40,074	4,376	40,241	6,697	43,382	5,599	43,917	6,82	44,084	6,65	43,115	0,5	41,009	5,244	39,238	6,842	43,917	6,899	44,519	6,468	42,814	6,425	41,745	7,547	45,388	4,711	38,904	6,555	44,318	6,17	41,176	5,262	42,279	4,967
1138	5,025	40,14	4,642	39,873	6,109	42,948	7,416	45,154	7,104	43,483	5,4	45,354	5,534	40,341	5,314	40,107	4,442	40,274	6,688	43,416	5,519	43,951	6,913	44,151	6,652	43,148	0,5	41,076	5,209	39,271	6,854	43,951	6,84	44,552	6,331	42,848	6,991	41,778	7,557	45,421	4,686	38,937	6,677	44,352	6,133	41,21	5,292	42,313	4,997
1139	4,995	40,174	4,63	39,906	6,101	42,981	7,366	45,221	7,035	43,516	6,634	45,421	5,504	40,374	5,356	40,14	4,44	40,307	6,67	43,449	5,623	44,017	6,923	44,184	6,697	43,215	0,5	41,11	5,244	39,305	6,845	43,984	6,842	44,586	5,475	42,881	6,549	41,811	7,602	45,488	4,729	38,971	6,643	44,385	6,04	41,243	5,326	42,346	4,97
1140	4,964	40,207	4,636	39,94	6,101	43,015	7,387	45,254	7,035	43,549	6,838	45,455	5,507	40,408	5,335	40,174	4,389	40,341	6,688	43,483	5,63	44,051	7,022	44,218	6,662	43,249	0,5	41,143	5,244	39,338	6,854	44,017	6,908	44,619	4,771	42,914	6,587	41,845	7,565	45,521	4,699	39,004	6,631	44,418	6,193	41,277	5,329	42,38	4,949
1141	4,937	40,241	4,63	39,973	6,112	43,082	7,371	45,287	7,035	43,616	6,922	45,488	5,522	40,441	5,353	40,207	4,442	40,374	6,676	43,516	5,642	44,084	7,038	44,251	6,655	43,282	0,5	41,21	5,13	39,372	6,887	44,051	6,989	44,652	5,851	42,981	6,603	41,878	7,553	45,555	4,726	39,037	6,61	44,485	6,179	41,31	5,338	42,413	4,967
1142	4,952	40,274	4,633	40,007	6,145	43,115	7,371	45,321	6,993	43,65	7,022	45,521	5,519	40,508	5,356	40,241	4,392	40,408	6,661	43,549	5,531	44,118	7,011	44,285	6,706	43,316	0,5	41,243	5,175	39,405	6,863	44,118	6,897	44,686	6,099	43,015	6,912	41,945	7,571	45,588	4,678	39,071	6,693	44,519	6,131	41,344	5,235	42,447	4,967
1143	4,988	40,307	4,633	40,04	6,101	43,148	7,411	45,388	7,077	43,683	7,034	45,555	5,528	40,541	5,359	40,274	4,436	40,441	6,709	43,583	5,648	44,151	6,981	44,318	6,697	43,349	0,5	41,277	5,199	39,439	6,884	44,151	6,917	44,753	6,317	43,048	6,618	41,979	7,593	45,622	4,705	39,104	6,631	44,552	6,094	41,377	5,353	42,48	4,967
1144	4,958	40,341	4,633	40,074	6,086	43,182	7,41	45,421	7,012	43,717	7,056	45,588	5,507	40,575	5,386	40,307	4,428	40,475	6,691	43,65	5,672	44,184	6,966	44,385	6,656	43,382	0,5	41,31	5,172	39,472	6,887	44,184	6,972	44,786	6,299	43,082	6,774	42,045	7,632	45,688	4,702	39,138	6,691	44,586	6,089	41,41	5,266	42,513	4,985
1145	5,006	40,374	4,615	40,107	6,106	43,215	7,417	45,455	7,038	43,75	7,053	45,622	5,501	40,608	5,335	40,341	4,419	40,508	6,682	43,683	5,703	44,218	6,96	44,418	6,682	43,416	0,5	41,377	5,208	39,505	6,854	44,218	6,972	44,82	6,381	43,148	6,371	42,079	7,641	45,722	4,705	39,171	6,721	44,619	6,076	41,444	5,326	42,547	5,001
1146	5,009	40,408	4,66	40,14	6,101	43,249	7,375	45,521	7,062	43,783	7,068	45,688	5,501	40,642	5,38	40,374	4,083	40,541	6,718	43,717	5,744	44,251	4,591	44,452	6,697	43,483	0,5	41,41	5,259	39,539	6,851	44,251	6,966	44,853	6,402	43,182	6,856	42,112	7,497	45,755	4,705	39,205	6,643	44,652	6,167	41,511	5,293	42,58	4,997
1147	4,989	40,441	4,639	40,174	6,065	43,282	7,384	45,555	7,028	43,85	7,068	45,722	5,489	40,675	5,392	40,408	0,5	40,575	6,656	43,75	5,7	44,285	0,5	44,519	6,662	43,516	0,5	41,444	5,229	39,572	6,887	44,285	6,93	44,886	6,402	43,215	6,07	42,146	7,427	45,789	4,738	39,238	6,691	44,686	6,167	41,544	5,224	42,614	5,009
1148	5,009	40,508	4,666	40,207	6,094	43,316	7,372	45,588	6,993	43,884	7,065	45,755	5,51	40,709	5,377	40,441	0,5	40,608	6,694	43,783	5,63	44,318	0,5	44,552	6,679	43,549	0,5	41,477	5,208	39,606	6,893	44,352	6,963	44,92	6,402	43,249	6,07	42,213	7,517	45,856	4,708	39,271	6,559	44,753	6,112	41,578	5,316	42,647	5,007
1149	5,054	40,541	4,597	40,241	6,068	43,349	7,369	45,655	7,026	43,917	7,044	45,789	5,513	40,742	5,389	40,475	1,045	40,675	6,712	43,817	5,664	44,352	3,484	44,586	6,653	43,583	0,5	41,511	5,227	39,639	6,896	44,385	6,87	44,987	6,375	43,282	6,034	42,246	7,517	45,889	4,725	39,305	6,672	44,786	6,134	41,611	5,338	42,68	5,01
1150	5,054	40,575	4,599	40,274	6,098	43,382	7,348	45,688	6,969	43,951	7,071	45,822	5,504	40,775	5,326	40,541	2,47	40,709	6,721	43,85	5,819	44,385	6,001	44,652	6,655	43,616	0,5	41,544	5,191	39,672	6,92	44,418	6,806	45,02	6,402	43,316	6,07	42,279	7,49	45,922	4,738	39,338	6,688	44,82	6,137	41,644	5,317	42,714	4,998
1151	5,051	40,608	4,605	40,307	6,071	43,449	7,342	45,722	6,981	43,984	7,053	45,856	5,501	40,809	5,347	40,575	4,078	40,775	6,736	43,917	5,796	44,418	6,646	44,686	6,649	43,65	0,5	41,578	5,208	39,706	6,896	44,452	6,89	45,053	6,375	43,349	6,108	42,313	7,538	45,956	4,753	39,372	6,718	44,853	6,083	41,678	0,5	42,781	5,007
1152	5,054	40,642	4,626	40,341	6,062	43,483	7,402	45,789	6,963	44,017	7,035	45,922	5,525	40,842	5,38	40,608	4,114	40,809	6,706	43,951	5,844	44,452	6,919	44,719	6,694	43,683	0,5	41,611	0,503	39,773	6,896	44,485	6,941	45,087	6,405	43,382	6,139	42,346	7,52	45,989	4,736	39,405	6,721	44,886	6,101	41,711	0,5	42,814	5,025
1153	5,028	40,675	4,654	40,374	6,068	43,516	7,381	45,822	6,98	44,084	7,014	45,956	5,48	40,876	5,377	40,642	4,192	40,842	6,691	43,984	5,662	44,485	6,989	44,753	6,653	43,75	0,5	41,644	0,5	39,806	6,854	44,519	6,948	45,12	6,405	43,449	6,17	42,38	7,565	46,056	4,702	39,439	6,679	44,92	6,101	41,745	0,5	42,848	5,013
1154	5,049	40,709	4,639	40,408	6,118	43,549	7,38	45,856	6,948	44,118	6,342	45,989	5,468	40,909	5,395	40,675	4,189	40,876	6,73	44,017	5,982	44,552	6,897	44,786	6,673	43,783	0,5	41,678	0,5	39,84	6,869	44,586	7,007	45,154	6,441	43,483	6,145	42,413	7,49	46,09	4,726	39,472	6,616	44,953	6,037	41,778	0,895	42,914	5,007
1155	5,007	40,742	4,666	40,441	6,071	43,583	7,377	45,922	6,933	44,151	0,5	46,023	5,47	40,943	5,395	40,709	4,237	40,909	6,709	44,051	5,992	44,586	6,872	44,853	6,65	43,817	0,5	41,711	1,855	39,906	6,893	44,619	6,966	45,221	6,414	43,516	6,167	42,447	7,592	46,123	4,705	39,505	6,643	45,02	6,101	41,811	1,924	42,948	4,808
1156	5,013	40,775	4,678	40,475	6,071	43,616	7,378	45,956	6,951	44,184	1,234	46,09	5,516	40,976	5,368	40,742	4,241	40,943	6,679	44,084	5,98	44,619	7,103	44,886	6,628	43,85	0,5	41,778	3,964	39,94	6,905	44,652	6,986	45,254	6,408	43,549	6,176	42,48	7,524	46,156	4,719	39,539	6,688	45,053	5,093	41,878	3,607	42,981	2,206
1157	5,057	40,809	4,642	40,541	6,056	43,65	7,411	45,989	6,974	44,218	3,649	46,123	5,525	41,009	5,377	40,775	4,31	40,976	6,724	44,118	6,037	44,652	6,945	44,92	6,643	43,884	0,5	41,811	4,621	40,007	6,899	44,686	6,92	45,287	6,408	43,583	6,131	42,513	7,571	46,223	4,738	39,572	6,649	45,087	2,539	41,912	4,048	43,015	4,885
1158	5,01	40,842	4,689	40,575	6,028	43,683	7,363	46,023	6,957	44,251	6,121	46,19	5,51	41,043	5,383	40,809	4,322	41,009	6,733	44,184	6,037	44,686	6,992	44,953	6,643	43,917	0,5	41,845	4,834	40,04	6,893	44,719	6,939	45,321	6,393	43,616	6,215	42,58	7,559	46,257	4,735	39,606	6,612	45,12	1,366	41,945	4,552	43,082	5,009
1159	5,037	40,876	4,72	40,608	6,064	43,717	7,393	46,09	6,933	44,318	6,799	46,223	5,498	41,076	5,305	40,842	4,307	41,043	6,74	44,218	5,965	44,719	7,034	44,987	6,613	43,951	0,5	41,912	4,859	40,074	6,896	44,753	7,022	45,354	6,441	43,65	6,224	42,614	7,592	46,29	4,75	39,639	6,653	45,154	0,5	42,012	4,494	43,115	4,992
1160	5,06	40,909	4,693	40,642	6,061	43,75	7,378	46,123	6,927	44,352	6,872	46,257	5,48	41,143	5,353	40,876	4,346	41,076	6,742	44,251	5,98	44,753	7,035	45,02	6,652	44,017	0,5	41,945	5,02	40,107	6,911	44,786	6,9	45,388	6,408	43,683	6,107	42,647	7,547	46,324	4,739	39,672	6,673	45,187	1,987	42,045	3,586	43,148	5,009
1161	5,046	40,943	4,708	40,675	6,007	43,817	7,387	46,156	6,932	44,385	6,944	46,29	5,504	41,176	5,356	40,909	4,31	41,11	6,742	44,285	6,064	44,786	6,993	45,087	6,559	44,051	0,5	41,979	5,142	40,14	6,89	44,853	6,968	45,455	6,33	43,75	6,139	42,68	7,532	46,357	4,69	39,706	6,589	45,221	2,74	42,079	0,5	43,182	5,01
1162	5,04	40,976	4,69	40,709	6,064	43,85	7,414	46,223	6,905	44,418	7,043	46,324	5,504	41,21	5,317	40,943	4,412	41,143	6,745	44,318	6,037	44,82	6,966	45,12	6,285	44,084	0,5	42,012	5,11	40,174	6,884	44,886	6,915	45,488	6,36	43,783	6,116	42,714	7,577	46,424	4,771	39,739	6,63	45,287	5,101	42,146	0,5	43,249	5,025
1163	5,013	41,009	4,612	40,742	6,037	43,884	7,33	46,257	6,914	44,452	7,038	46,39	5,504	41,243	5,362	40,976	4,367	41,176	6,773	44,352	6,037	44,853	6,948	45,154	5,699	44,118	0,5	42,045	5,21	40,207	6,902	44,92	0,5	45,521	6,375	43,817	6,101	42,747	7,602	46,457	4,771	39,773	6,624	45,321	5,385	42,179	0,5	43,282	5,034
1164	5,043	41,043	4,566	40,775	5,983	43,917	7,368	46,29	6,89	44,485	7,035	46,424	5,498	41,277	5,353	41,009	4,362	41,21	6,739	44,385	5,962	44,886	6,995	45,187	5,973	44,151	0,5	42,079	5,247	40,241	6,908	44,953	0,5	45,588	6,315	43,85	6,14	42,781	7,602	46,491	4,747	39,806	6,571	45,354	5,665	42,213	0,5	43,316	5,046
1165	5,031	41,076	4,633	40,809	6,004	43,951	7,423	46,357	6,698	44,552	7,071	46,457	5,504	41,31	5,347	41,043	4,385	41,243	6,764	44,452	5,935	44,953	6,939	45,221	6,211	44,184	0,5	42,112	5,244	40,274	6,914	44,987	3,244	45,655	5,391	43,884	6,14	42,814	7,581	46,524	4,727	39,84	6,685	45,388	5,891	42,246	2,98	43,382	5,01
1166	5,01	41,11	4,609	40,842	6,022	43,984	7,38	46,39	6,82	44,586	7,068	46,491	5,51	41,344	5,347	41,076	4,412	41,277	6,746	44,485	5,887	44,987	7,034	45,254	6,364	44,218	0,5	42,146	5,244	40,307	6,884	45,02	6,001	45,688	0,925	43,917	6,095	42,848	7,571	46,591	4,744	39,873	6,657	45,421	5,968	42,279	3,688	43,416	5,019
1167	5,001	41,143	4,63	40,876	6,004	44,017	7,297	46,424	6,826	44,619	7,065	46,524	5,489	41,377	5,317	41,11	4,422	41,31	6,734	44,519	5,956	45,02	6,999	45,321	6,444	44,251	0,5	42,179	5,181	40,374	6,905	45,087	6,841	45,755	1,259	43,951	6,1	42,881	7,595	46,624	4,756	39,906	6,649	45,455	5,908	42,313	4,201	43,449	5,028
1168	5,009	41,176	4,642	40,909	6,04	44,051	7,42	46,491	6,787	44,652	7,053	46,557	5,501	41,41	5,353	41,143	4,413	41,344	6,773	44,552	5,911	45,053	7,103	45,354	6,528	44,285	0,5	42,213	5,16	40,408	6,884	45,12	6,887	45,789	3,781	43,984	6,133	42,948	7,617	46,658	4,75	39,94	6,636	45,488	5,931	42,346	5,122	43,516	5,028
1169	5,022	41,21	4,636	40,943	6,037	44,084	7,417	46,524	6,856	44,686	7,065	46,624	5,513	41,444	5,314	41,176	4,395	41,377	6,767	44,586	5,665	45,087	6,93	45,388	6,544	44,352	0,5	42,246	5,113	40,441	6,905	45,154	6,863	45,822	5,818	44,051	6,139	42,981	7,494	46,691	4,768	39,973	6,58	45,555	5,934	42,38	5,053	43,549	5,025
1170	5,043	41,243	4,606	40,976	6,037	44,118	7,411	46,557	6,827	44,719	7,068	46,658	5,522	41,477	5,338	41,21	4,415	41,41	6,74	44,619	5,753	45,12	7,077	45,421	6,574	44,385	0,5	42,279	5,091	40,475	6,896	45,187	6,983	45,856	6,034	44,084	6,131	43,015	7,613	46,758	4,729	40,007	6,643	45,588	5,935	42,413	5,051	43,583	4,998
1171	4,998	41,277	4,557	41,009	6,058	44,151	7,33	46,624	6,785	44,786	7,068	46,691	5,54	41,511	5,26	41,243	4,404	41,444	6,751	44,686	5,991	45,154	7,077	45,455	6,562	44,418	0,5	42,313	5,103	40,508	6,908	45,221	6,966	45,922	6,286	44,118	6,112	43,048	7,656	46,791	4,732	40,04	6,657	45,622	5,995	42,447	5,089	43,616	5,009
1172	4,988	41,31	4,599	41,043	6,031	44,218	7,414	46,658	6,866	44,82	7,056	46,725	5,522	41,544	5,338	41,31	4,322	41,477	6,746	44,719	5,977	45,187	7,077	45,488	6,55	44,452	0,5	42,38	5,157	40,541	6,914	45,254	6,992	45,956	6,323	44,151	6,133	43,082	7,661	46,825	4,666	40,074	6,672	45,655	5,968	42,48	5,167	43,65	5,007
1173	4,973	41,344	4,627	41,076	5,986	44,251	7,357	46,691	6,8	44,853	7,077	46,758	5,507	41,578	5,29	41,344	4,361	41,511	6,745	44,753	6,037	45,221	6,999	45,555	6,553	44,485	0,5	42,413	5,034	40,575	6,905	45,321	7,032	45,989	6,356	44,184	6,136	43,115	7,668	46,858	4,707	40,107	6,595	45,688	6,034	42,513	5,341	43,717	5,007
1174	4,973	41,377	4,651	41,11	6,001	44,285	7,396	46,758	6,806	44,886	7,074	46,791	5,504	41,611	5,281	41,377	4,359	41,544	6,767	44,786	6,061	45,254	7,077	45,588	6,556	44,519	0,5	42,447	5,066	40,608	6,866	45,354	6,986	46,023	6,432	44,218	6,178	43,182	7,668	46,892	4,696	40,14	6,538	45,722	6,028	42,58	5,191	43,75	5,004
1175	4,973	41,41	4,63	41,143	5,995	44,318	7,372	46,791	6,79	44,92	7,05	46,858	5,48	41,644	5,305	41,41	4,397	41,578	6,776	44,82	6,071	45,287	6,993	45,622	6,541	44,586	0,5	42,513	5,004	40,642	6,884	45,388	6,939	46,056	6,405	44,285	6,172	43,215	7,716	46,959	4,729	40,174	6,448	45,755	6,064	42,614	5,172	43,783	4,991
1176	4,973	41,444	4,606	41,176	6,004	44,352	7,378	46,825	6,83	44,953	7,059	46,892	5,492	41,678	5,317	41,444	4,388	41,611	6,764	44,853	6,01	45,354	6,998	45,655	6,52	44,619	0,5	42,547	5,015	40,675	6,884	45,421	6,81	46,09	6,441	44,318	6,14	43,282	7,701	46,992	4,729	40,207	6,648	45,822	6,052	42,647	5,315	43,817	5,003
1177	4,991	41,477	4,651	41,21	6,016	44,385	7,402	46,892	6,851	44,987	7,092	46,925	5,492	41,711	5,275	41,477	4,437	41,644	6,731	44,886	6,07	45,388	6,999	45,688	6,553	44,652	0,5	42,58	5,051	40,709	6,878	45,455	0,5	46,156	6,411	44,352	6,145	43,316	7,707	47,025	4,711	40,241	6,634	45,856	6,052	42,68	5,314	43,85	4,997
1178	4,997	41,544	4,696	41,243	6,019	44,418	7,324	46,925	6,857	45,053	7,05	46,959	5,462	41,745	5,209	41,511	4,401	41,678	6,749	44,953	6,076	45,421	5,715	45,755	6,544	44,686	0,5	42,614	4,995	40,742	6,89	45,488	0,5	46,223	6,405	44,385	6,145	43,349	7,656	47,059	4,696	40,274	6,72	45,889	5,989	42,714	5,353	43,884	5,049
1179	4,952	41,578	4,699	41,277	6,001	44,452	7,426	46,959	6,932	45,087	7,038	46,992	5,479	41,811	5,26	41,544	4,391	41,711	6,773	44,987	6,101	45,455	4,072	45,789	6,601	44,719	0,5	42,68	5,043	40,775	6,89	45,521	2,509	46,29	6,405	44,418	6,166	43,382	7,685	47,126	4,69	40,307	6,577	45,922	6,052	42,747	5,347	43,917	5,01
1180	4,949	41,611	4,657	41,31	6,001	44,485	7,423	47,025	6,866	45,12	7,044	47,059	5,486	41,845	5,244	41,578	4,412	41,745	6,77	45,02	6,083	45,488	5,146	45,822	6,577	44,753	2,5	42,714	5,001	40,809	6,914	45,588	3,901	46,324	6,423	44,452	6,145	43,416	7,317	47,159	4,714	40,341	6,657	45,956	6,071	42,781	5,386	43,951	5,013
1181	4,949	41,644	4,633	41,344	6,016	44,519	7,402	47,059	6,822	45,154	7,056	47,092	5,501	41,878	5,25	41,611	4,392	41,778	6,773	45,053	6,112	45,521	6,207	45,889	6,559	44,786	3,993	42,747	5,054	40,842	6,92	45,622	6,018	46,39	6,465	44,485	6,145	43,449	6,082	47,193	4,696	40,374	6,562	45,989	6,047	42,814	5,419	43,984	4,998
1182	4,952	41,678	4,689	41,377	6,001	44,586	7,435	47,092	6,815	45,187	7,053	47,126	5,504	41,912	5,319	41,644	4,376	41,811	6,779	45,087	6,115	45,555	6,54	45,922	6,571	44,853	4,606	42,781	5,031	40,876	6,878	45,655	6,475	46,424	6,483	44,519	6,181	43,516	3,79	47,259	4,696	40,408	6,651	46,023	6,025	42,848	5,416	44,017	5,004
1183	4,97	41,711	4,657	41,41	6,07	44,619	7,453	47,159	6,869	45,221	7,05	47,159	5,48	41,945	5,283	41,678	4,409	41,845	6,787	45,12	6,037	45,588	6,628	45,956	6,577	44,886	4,909	42,814	5,042	40,909	6,884	45,688	6,696	46,491	6,472	44,586	6,139	43,549	5,18	47,293	4,654	40,441	6,607	46,09	6,046	42,881	5,377	44,084	5,01
1184	4,952	41,745	4,701	41,444	5,983	44,652	7,441	47,193	6,905	45,287	7,077	47,193	5,489	41,979	5,238	41,711	4,397	41,878	6,782	45,154	6,107	45,622	6,805	45,989	6,556	44,92	7,7	42,848	5,063	40,943	6,866	45,722	6,829	46,524	6,402	44,619	6,14	43,583	6,454	47,36	4,63	40,475	6,7	46,123	6,089	42,948	5,398	44,118	5,051
1185	4,934	41,778	4,594	41,477	5,995	44,686	7,459	47,226	6,866	45,321	7,033	47,226	5,465	42,012	5,224	41,745	4,379	41,912	6,746	45,221	6,092	45,655	6,733	46,023	6,568	44,953	7,869	42,914	5,063	40,976	6,884	45,755	6,875	46,557	6,405	44,652	6,106	43,616	6,481	47,393	4,633	40,508	6,613	46,156	6,004	42,981	5,431	44,151	5,01
1186	4,937	41,811	4,635	41,511	5,968	44,719	7,456	47,293	6,843	45,354	0,5	47,293	5,473	42,045	5,203	41,778	4,412	41,945	6,785	45,254	6,076	45,722	6,82	46,056	6,559	44,987	7,936	42,948	5,057	41,009	6,893	45,822	6,78	46,591	6,402	44,686	6,103	43,65	6,562	47,426	4,666	40,541	6,676	46,19	6,016	43,015	5,362	44,184	5,013
1187	4,928	41,845	4,714	41,544	5,995	44,753	7,471	47,326	6,905	45,388	0,5	47,326	5,474	42,079	5,236	41,811	4,416	41,979	6,781	45,287	6,074	45,755	6,799	46,09	6,565	45,02	7,708	43,015	5,057	41,043	6,908	45,856	6,841	46,624	6,444	44,719	6,136	43,683	6,616	47,46	4,6	40,575	6,577	46,223	6,055	43,048	5,293	44,218	5,01
1188	4,937	41,878	4,657	41,578	6,025	44,786	7,486	47,36	6,849	45,421	5,422	47,393	5,462	42,112	5,172	41,845	4,353	42,012	6,779	45,321	6,106	45,789	6,805	46,156	6,544	45,053	7,9	43,048	4,991	41,076	6,896	45,889	6,839	46,658	6,444	44,753	6,1	43,717	6,788	47,493	4,63	40,608	6,595	46,257	6,07	43,082	5,293	44,251	5,01
1189	4,892	41,912	4,657	41,611	6,013	44,82	7,441	47,393	6,845	45,455	6,655	47,426	5,47	42,146	5,163	41,878	4,401	42,045	6,776	45,354	6,07	45,822	6,931	46,19	6,601	45,12	7,851	43,082	5,173	41,11	6,89	45,922	6,875	46,725	6,414	44,786	6,1	43,75	6,95	47,56	4,651	40,642	6,654	46,29	6,05	43,115	5,326	44,285	4,998
1190	4,892	41,945	4,663	41,644	6,052	44,853	7,456	47,46	6,917	45,521	6,895	47,46	5,47	42,179	5,13	41,912	4,412	42,079	6,782	45,388	6,077	45,856	6,881	46,223	6,562	45,154	7,87	43,115	5,136	41,143	6,896	45,956	6,869	46,758	6,444	44,853	6,142	43,783	7,025	47,594	4,6	40,675	6,664	46,324	6,052	43,148	5,383	44,318	4,992
1191	4,907	41,979	4,564	41,678	6,019	44,886	7,453	47,493	6,866	45,555	7,067	47,493	5,495	42,213	5,175	41,945	4,41	42,112	6,799	45,421	6,106	45,889	6,839	46,257	6,577	45,187	0,5	43,182	5,214	41,176	6,884	45,989	6,917	46,791	6,372	44,886	6,166	43,817	7,074	47,627	4,623	40,709	6,672	46,39	6,08	43,182	5,365	44,352	5,046
1192	4,883	42,012	4,635	41,711	5,983	44,92	7,486	47,527	6,866	45,588	7,071	47,527	5,474	42,246	5,175	42,012	4,377	42,146	6,776	45,488	6,125	45,922	6,887	46,29	6,559	45,221	0,5	43,215	5,181	41,21	6,872	46,056	6,905	46,825	6,402	44,92	6,139	43,85	7,089	47,66	4,612	40,742	6,643	46,424	6,089	43,215	5,281	44,385	5,051
1193	4,865	42,045	4,63	41,745	5,992	44,987	7,477	47,594	6,849	45,622	7,101	47,56	5,468	42,279	5,151	42,045	4,37	42,179	6,758	45,521	6,146	45,956	6,836	46,324	6,601	45,254	7,915	43,249	5,099	41,243	6,872	46,09	6,92	46,858	6,378	44,953	6,166	43,884	7,164	47,694	4,594	40,775	6,609	46,457	6,074	43,249	5,29	44,418	5,025
1194	4,862	42,079	4,609	41,778	6,016	45,02	7,486	47,627	6,818	45,655	7,071	47,627	5,503	42,313	5,151	42,079	4,406	42,213	6,808	45,555	6,143	45,989	6,91	46,39	6,607	45,287	2,017	43,282	5,016	41,31	6,86	46,123	7,01	46,892	6,405	44,987	6,178	43,917	7,206	47,727	4,615	40,809	6,676	46,491	6,007	43,316	5,347	44,452	5,031
1195	4,847	42,112	4,675	41,811	5,998	45,053	7,521	47,66	6,857	45,688	6,274	47,66	5,462	42,346	5,154	42,112	4,439	42,246	6,793	45,588	6,167	46,023	6,947	46,424	6,559	45,321	0,5	43,349	5,057	41,344	6,866	46,156	6,903	46,959	6,414	45,02	6,148	43,984	7,321	47,794	4,597	40,842	6,622	46,524	6,07	43,349	5,332	44,485	5,01
1196	4,841	42,146	4,765	41,845	5,98	45,087	7,456	47,727	6,947	45,755	0,5	47,694	5,468	42,38	5,209	42,146	4,433	42,279	5,767	45,622	6,176	46,09	6,905	46,457	6,604	45,354	0,5	43,382	5,099	41,377	6,849	46,19	2,761	46,992	6,393	45,053	6,112	44,017	7,291	47,828	4,587	40,876	6,628	46,557	6,095	43,382	5,278	44,519	5,031
1197	4,841	42,179	4,78	41,878	6,001	45,12	7,48	47,761	6,9	45,789	3,043	47,761	5,47	42,413	5,202	42,179	4,404	42,313	6,148	45,688	6,176	46,123	6,884	46,491	6,619	45,421	0,5	43,416	5,157	41,41	6,872	46,223	0,5	47,025	6,423	45,087	6,076	44,051	7,306	47,861	4,584	40,909	6,649	46,591	6,133	43,416	5,353	44,552	5,049
1198	4,814	42,213	4,744	41,912	5,974	45,154	7,489	47,794	6,89	45,822	5,662	47,794	5,495	42,48	5,28	42,213	4,376	42,346	6,491	45,722	6,182	46,156	6,869	46,524	6,586	45,455	0,5	43,449	5,1	41,444	6,896	46,29	0,727	47,092	6,348	45,154	6,034	44,084	7,273	47,894	4,593	40,943	6,609	46,658	6,095	43,449	5,317	44,586	5,01
1199	4,817	42,246	4,744	41,945	6,01	45,187	7,486	47,861	6,881	45,856	6,607	47,828	5,483	42,513	5,188	42,246	4,397	42,38	6,586	45,755	6,152	46,19	5,817	46,557	6,673	45,488	0,5	43,516	5,091	41,477	6,923	46,324	5,449	47,159	6,249	45,187	6,055	44,118	7,414	47,928	4,593	40,976	6,685	46,691	6,098	43,483	5,356	44,619	5,063
1200	4,817	42,279	4,687	41,979	6,031	45,221	7,494	47,894	6,92	45,889	6,841	47,861	5,507	42,547	5,136	42,279	4,338	42,413	6,642	45,822	6,137	46,223	4,15	46,624	6,647	45,521	0,5	43,549	5,057	41,511	6,884	46,357	6,469	47,193	5,044	45,221	6,043	44,151	7,289	47,995	4,6	41,009	6,676	46,725	6,101	43,516	5,317	44,652	5,037
1201	4,838	42,313	4,606	42,012	6,01	45,254	7,492	47,928	6,95	45,922	7,1	47,928	5,507	42,58	5,177	42,313	4,379	42,447	6,631	45,856	5,951	46,257	5,809	46,658	6,604	45,555	2,491	43,583	5,201	41,544	6,884	46,39	6,729	47,226	4,735	45,287	6,094	44,218	7,396	48,028	4,581	41,043	6,631	46,758	6,098	43,549	5,317	44,686	5,01
1202	4,835	42,346	4,627	42,045	5,995	45,287	7,471	47,995	6,908	45,956	7,101	47,961	5,504	42,614	5,169	42,346	4,37	42,48	6,619	45,889	0,5	46,29	6,555	46,725	6,643	45,588	4,771	43,65	5,172	41,578	6,884	46,424	6,85	47,259	4,618	45,321	6,076	44,251	7,46	48,061	4,654	41,076	6,676	46,791	6,077	43,583	5,35	44,719	5,007
1203	4,805	42,38	4,63	42,079	5,968	45,354	7,474	48,028	6,947	46,023	7,119	47,995	5,501	42,647	5,232	42,38	4,397	42,513	6,661	45,922	0,5	46,357	6,691	46,758	6,61	45,622	5,428	43,683	5,18	41,611	6,872	46,457	6,866	47,293	0,5	45,354	6,076	44,285	7,463	48,095	4,618	41,11	6,643	46,825	6,08	43,616	5,398	44,753	5,01
1204	4,87	42,413	4,63	42,112	5,971	45,388	7,495	48,061	6,948	46,056	6,546	48,028	5,504	42,68	5,145	42,413	4,379	42,547	6,697	45,956	1,051	46,39	6,811	46,791	6,655	45,688	5,621	43,717	5,223	41,644	6,884	46,491	6,896	47,326	0,5	45,421	6,097	44,318	7,424	48,128	4,606	41,143	6,661	46,858	6,068	43,683	5,373	44,82	4,995
1205	4,862	42,447	4,639	42,146	6,037	45,421	7,486	48,128	6,936	46,09	5,353	48,061	5,501	42,714	5,177	42,447	4,376	42,58	6,662	45,989	4,09	46,457	6,764	46,825	6,547	45,722	5,639	43,75	5,244	41,678	6,908	46,557	6,935	47,393	1,939	45,455	6,04	44,352	7,55	48,195	4,608	41,21	6,661	46,925	6,056	43,717	5,404	44,853	5,012
1206	4,859	42,48	4,663	42,179	6,01	45,455	7,459	48,162	6,927	46,123	6,172	48,128	5,48	42,747	5,189	42,48	4,379	42,614	6,715	46,023	5,008	46,491	6,77	46,858	6,01	45,755	5,727	43,783	5,209	41,711	6,926	46,591	6,872	47,426	5,074	45,488	6,067	44,385	7,527	48,229	4,611	41,243	6,586	46,959	6,101	43,75	5,359	44,886	4,971
1207	4,888	42,513	4,588	42,213	5,974	45,488	7,576	48,195	6,975	46,156	6,644	48,162	5,489	42,781	5,154	42,513	4,305	42,647	6,697	46,09	5,435	46,524	6,77	46,892	2,278	45,822	5,631	43,817	5,221	41,745	6,95	46,624	6,956	47,46	5,742	45,521	6,091	44,418	7,515	48,262	4,588	41,277	6,609	46,992	6,101	43,783	5,382	44,92	5,003
1208	4,883	42,547	4,593	42,246	6,019	45,521	7,566	48,262	6,954	46,19	6,909	48,195	5,501	42,814	5,21	42,547	4,326	42,68	6,697	46,123	5,692	46,557	6,817	46,925	3,865	45,856	5,691	43,85	5,25	41,778	6,924	46,658	6,96	47,493	6,009	45,555	6,139	44,452	7,526	48,295	4,602	41,31	6,637	47,025	6,1	43,817	5,26	44,953	4,994
1209	4,883	42,58	4,581	42,279	6,031	45,555	7,582	48,295	6,969	46,257	7,103	48,262	5,525	42,848	5,18	42,58	4,385	42,714	6,763	46,156	5,82	46,591	6,836	46,992	5,893	45,889	5,589	43,884	5,253	41,811	6,914	46,691	6,972	47,527	6,187	45,622	6,076	44,485	7,372	48,362	4,552	41,344	6,643	47,059	6,038	43,85	5,277	44,987	4,961
1210	4,853	42,614	4,549	42,313	6,034	45,588	7,498	48,329	6,974	46,29	7,104	48,295	5,489	42,881	5,154	42,614	4,35	42,747	6,793	46,19	5,902	46,624	6,815	47,025	6,435	45,956	5,546	43,917	5,209	41,845	6,896	46,725	6,939	47,56	6,176	45,655	6,073	44,519	7,46	48,396	4,56	41,377	6,577	47,092	6,094	43,884	5,164	45,02	4,967
1211	4,853	42,647	4,552	42,346	5,981	45,622	7,573	48,396	6,921	46,324	7,104	48,329	5,498	42,914	5,067	42,647	4,359	42,781	6,769	46,223	5,902	46,658	6,961	47,059	6,492	45,989	5,378	43,951	5,236	41,878	6,951	46,791	6,963	47,594	6,209	45,688	6,041	44,552	7,517	48,429	4,608	41,41	6,613	47,159	6,034	43,917	3,625	45,053	4,952
1212	4,876	42,68	4,569	42,38	6,037	45,655	7,306	48,429	6,977	46,357	7,08	48,362	5,474	42,948	5,127	42,68	4,362	42,814	6,761	46,257	5,947	46,691	6,998	47,092	6,519	46,023	0,5	44,017	5,172	41,912	6,951	46,825	6,986	47,66	6,245	45,722	6,232	44,586	7,535	48,463	4,552	41,444	6,63	47,193	6,031	43,951	0,5	45,087	4,97
1213	4,856	42,714	4,593	42,413	5,971	45,688	7,533	48,463	6,977	46,39	7,113	48,396	5,504	42,981	5,103	42,714	4,341	42,848	6,752	46,29	6,051	46,725	6,951	47,126	6,574	46,056	0,5	44,051	5,268	41,945	6,933	46,858	6,989	47,694	6,251	45,755	6,314	44,619	7,553	48,496	4,632	41,477	6,592	47,226	6,074	43,984	0,5	45,154	4,985
1214	4,853	42,747	4,557	42,447	6,022	45,755	7,48	48,529	6,977	46,424	7,08	48,429	5,498	43,015	5,072	42,747	2,588	42,881	6,787	46,357	6,07	46,758	6,965	47,159	6,631	46,09	0,5	44,084	5,22	41,979	6,924	46,892	6,969	47,727	6,323	45,789	6,222	44,652	7,532	48,563	4,611	41,511	6,655	47,259	6,104	44,051	0,922	45,187	4,991
1215	4,841	42,781	4,497	42,48	5,968	45,789	7,306	48,563	6,992	46,491	7,155	48,496	5,489	43,048	5,09	42,781	0,5	42,914	6,79	46,39	6,067	46,791	7,007	47,193	6,616	46,123	0,5	44,151	5,172	42,012	6,92	46,925	7,062	47,761	6,32	45,822	6,23	44,686	7,506	48,596	4,606	41,544	6,583	47,293	6,098	44,084	2,237	45,221	5,007
1216	4,853	42,814	4,515	42,513	5,971	45,822	7,306	48,596	6,96	46,524	7,132	48,529	5,489	43,115	5,016	42,848	0,5	42,948	6,799	46,424	6,064	46,858	6,843	47,259	6,634	46,156	0,5	44,184	5,064	42,045	6,911	46,959	6,99	47,794	6,302	45,856	6,263	44,719	7,562	48,63	4,638	41,578	6,586	47,326	6,104	44,118	4,217	45,254	4,989
1217	4,853	42,848	4,551	42,547	5,965	45,856	7,306	48,663	6,933	46,557	7,093	48,563	5,501	43,148	5,01	42,881	0,5	42,981	6,746	46,457	6,067	46,892	6,827	47,293	6,595	46,19	0,5	44,218	5,151	42,079	6,905	47,025	7,029	47,861	6,356	45,922	6,224	44,753	7,604	48,663	4,648	41,611	6,624	47,36	6,124	44,151	4,724	45,287	4,964
1218	4,853	42,881	4,552	42,58	6,034	45,889	7,324	48,697	6,945	46,591	7,095	48,596	5,489	43,182	5,04	42,914	2,041	43,048	6,773	46,491	6,106	46,925	6,934	47,326	5,992	46,257	0,5	44,285	5,157	42,146	6,908	47,059	6,963	47,894	6,342	45,956	6,284	44,786	7,568	48,697	4,606	41,644	6,694	47,426	6,121	44,184	5,173	45,321	5,003
1219	4,85	42,914	4,552	42,614	6,019	45,922	7,333	48,73	6,974	46,624	7,08	48,63	5,489	43,215	5,04	42,948	3,406	43,082	6,767	46,524	6,101	46,959	6,998	47,36	0,5	46,29	0,5	44,318	5,095	42,179	6,953	47,092	7,086	47,928	6,33	45,989	6,261	44,82	7,565	48,763	4,602	41,678	6,642	47,46	6,176	44,218	5,385	45,354	5,037
1220	4,847	42,948	4,555	42,647	5,968	45,956	7,307	48,763	7,055	46,658	7,104	48,663	5,504	43,249	4,931	42,981	3,697	43,115	6,793	46,557	6,074	46,992	6,956	47,393	0,5	46,324	0,5	44,352	5,028	42,213	6,963	47,126	7,074	47,961	6,276	46,023	6,293	44,853	7,553	48,797	4,603	41,711	6,64	47,493	6,149	44,251	5,498	45,388	5,019
1221	4,85	43,015	4,552	42,68	5,986	45,989	7,327	48,797	6,971	46,725	7,098	48,73	5,525	43,282	4,985	43,015	3,979	43,148	6,808	46,624	6,106	47,025	7,001	47,426	1,384	46,39	0,5	44,418	5,151	42,246	6,936	47,159	7,071	47,995	6,276	46,056	6,299	44,92	7,556	48,83	4,633	41,745	6,643	47,527	6,167	44,285	5,588	45,421	5,019
1222	4,856	43,048	4,546	42,714	5,974	46,023	7,24	48,864	7,062	46,758	7,11	48,763	5,501	43,316	5,06	43,048	4,038	43,182	6,77	46,658	6,13	47,059	6,822	47,493	3,667	46,424	0,5	44,452	5,103	42,279	6,927	47,193	7,005	48,028	6,291	46,09	6,323	44,953	7,638	48,864	4,621	41,778	6,641	47,56	6,149	44,318	5,588	45,455	5,022
1223	4,841	43,082	4,51	42,747	6,013	46,056	7,246	48,897	7,035	46,791	7,083	48,797	5,504	43,349	5,054	43,082	4,081	43,215	6,782	46,691	6,109	47,092	6,836	47,527	5,509	46,457	0,5	44,485	5,129	42,313	6,926	47,259	6,801	48,095	6,317	46,123	6,299	44,987	7,185	48,93	4,63	41,811	6,661	47,594	6,146	44,352	5,63	45,488	5,031
1224	4,865	43,115	4,521	42,781	6,043	46,123	7,276	48,93	6,993	46,825	7,077	48,83	5,486	43,382	5,063	43,115	4,108	43,249	6,77	46,725	6,095	47,126	6,881	47,56	6,218	46,524	0,5	44,552	5,222	42,346	6,947	47,293	6,887	48,128	6,285	46,156	6,27	45,02	7,975	48,964	4,651	41,845	6,691	47,627	6,146	44,418	5,633	45,521	5,01
1225	4,829	43,148	4,528	42,814	6,004	46,156	7,264	48,964	7,041	46,858	7,101	48,864	5,504	43,416	5,04	43,148	4,192	43,282	6,782	46,758	6,097	47,159	6,968	47,594	6,347	46,557	0,5	44,586	4,998	42,38	6,951	47,326	6,929	48,162	6,288	46,19	6,276	45,053	7,951	48,997	4,654	41,878	6,667	47,694	6,164	44,452	5,276	45,555	5,016
1226	4,882	43,182	4,533	42,848	5,977	46,19	7,294	48,997	7,005	46,892	7,113	48,93	5,525	43,449	4,985	43,182	4,213	43,316	6,787	46,791	6,092	47,226	7,055	47,627	6,416	46,591	0,5	44,619	5,087	42,413	6,939	47,36	6,941	48,195	6,239	46,257	6,27	45,087	7,951	49,031	4,591	41,912	6,644	47,727	6,131	44,485	1,159	45,588	5,04
1227	4,883	43,215	4,563	42,881	6,007	46,223	7,3	49,031	7,029	46,959	7,101	48,964	5,531	43,483	4,868	43,215	4,189	43,349	6,782	46,825	6,038	47,259	6,963	47,66	6,432	46,624	0,5	44,652	5,145	42,447	6,951	47,393	6,89	48,229	6,26	46,29	6,276	45,12	7,891	49,064	4,629	41,945	6,649	47,761	6,101	44,519	0,5	45,655	5,037
1228	4,865	43,249	4,537	42,914	6,019	46,257	7,264	49,098	7,05	46,992	7,098	48,997	5,513	43,516	5,038	43,249	4,213	43,382	6,776	46,892	6,088	47,293	7,043	47,727	6,445	46,658	0,5	44,719	5,241	42,48	6,939	47,426	6,427	48,262	6,236	46,324	6,263	45,154	7,905	49,131	4,615	41,979	6,676	47,794	6,095	44,552	0,5	45,688	5,054
1229	4,867	43,282	4,558	42,948	5,989	46,29	7,216	49,131	7,05	47,025	7,116	49,031	5,528	43,549	4,875	43,282	4,25	43,416	6,787	46,925	6,071	47,326	7,062	47,761	6,498	46,691	1,639	44,753	5,23	42,513	6,951	47,493	0,5	48,329	6,212	46,357	6,287	45,187	7,906	49,164	4,612	42,012	6,595	47,828	6,101	44,586	1,672	45,722	5,04
1230	4,859	43,316	4,578	42,981	6,001	46,324	7,282	49,164	6,987	47,059	7,104	49,064	5,504	43,583	4,868	43,316	4,238	43,449	6,808	46,959	6,074	47,36	7,038	47,794	6,558	46,725	4,126	44,786	5,23	42,547	6,974	47,527	1,801	48,396	6,191	46,39	6,338	45,221	7,932	49,198	4,633	42,045	6,664	47,861	6,056	44,619	4,805	45,789	5,075
1231	4,87	43,349	4,611	43,015	5,941	46,357	7,282	49,198	6,972	47,092	0,5	49,098	5,557	43,616	4,972	43,349	4,238	43,483	6,799	46,992	6,046	47,393	7,074	47,828	6,544	46,791	5,505	44,853	5,217	42,58	6,924	47,56	5,737	48,463	6,2	46,424	6,306	45,254	7,954	49,231	4,645	42,079	6,643	47,894	6,061	44,652	5,326	45,822	5,07
1232	4,87	43,382	4,588	43,048	5,98	46,39	7,24	49,231	6,98	47,126	0,5	49,164	5,51	43,65	4,864	43,382	4,25	43,516	6,776	47,025	6,074	47,426	7,068	47,861	6,535	46,825	6,044	44,886	5,197	42,614	6,939	47,594	6,73	48,529	6,2	46,457	6,188	45,287	7,908	49,265	4,648	42,112	6,61	47,961	6,037	44,686	5,542	45,856	5,046
1233	4,841	43,416	4,617	43,082	6,037	46,424	7,252	49,298	6,986	47,193	0,5	49,198	5,498	43,683	4,897	43,416	4,241	43,549	6,808	47,059	6,133	47,46	6,993	47,894	6,547	46,858	6,145	44,92	5,247	42,647	6,927	47,627	6,768	48,563	6,239	46,491	6,145	45,321	7,957	49,298	4,615	42,146	6,682	47,995	6,01	44,719	5,615	45,889	5,046
1234	4,856	43,449	4,606	43,115	6,001	46,457	7,228	49,332	6,972	47,226	5,401	49,265	5,501	43,717	4,864	43,449	4,315	43,583	6,791	47,126	6,071	47,493	7,047	47,961	6,544	46,892	6,107	44,953	5,16	42,68	6,89	47,66	6,65	48,596	6,23	46,524	6,221	45,354	7,954	49,365	4,537	42,179	6,613	48,028	2,356	44,786	5,7	45,922	5,099
1235	4,885	43,483	4,587	43,148	6,025	46,524	7,24	49,365	7,017	47,259	6,184	49,298	5,51	43,783	4,849	43,483	4,319	43,616	6,799	47,159	6,086	47,527	7,086	47,995	6,571	46,925	6,041	44,987	5,218	42,714	6,95	47,727	6,835	48,63	6,2	46,591	6,238	45,421	7,939	49,398	4,593	42,213	6,592	48,061	0,5	44,82	5,709	45,956	5,085
1236	4,87	43,516	4,596	43,182	6,001	46,557	7,219	49,398	6,951	47,293	6,686	49,332	5,557	43,817	4,843	43,516	4,371	43,65	6,803	47,193	6,131	47,594	7,05	48,028	6,616	46,959	6,067	45,02	5,064	42,747	6,933	47,761	6,847	48,663	6,197	46,624	6,239	45,455	7,957	49,432	4,608	42,246	6,663	48,095	0,5	44,853	5,807	45,989	5,154
1237	4,87	43,549	4,593	43,215	5,966	46,591	7,264	49,432	6,945	47,326	6,811	49,365	5,525	43,85	3,727	43,549	4,365	43,683	6,782	47,226	6,097	47,627	7,005	48,061	6,613	46,992	6,094	45,053	5,141	42,781	6,963	47,794	6,851	48,697	6,206	46,658	6,274	45,488	7,915	49,465	4,572	42,279	6,568	48,128	0,5	44,886	5,785	46,023	5,19
1238	4,885	43,583	4,614	43,249	6,043	46,624	7,213	49,499	7,01	47,393	6,878	49,398	5,557	43,884	1,687	43,616	4,382	43,717	6,808	47,259	5,86	47,66	7,14	48,095	6,604	47,059	6,095	45,087	5,193	42,814	6,939	47,828	6,8	48,73	6,221	46,691	6,242	45,521	7,924	49,499	4,605	42,313	6,672	48,162	2,281	44,953	5,811	46,056	5,145
1239	4,865	43,616	4,648	43,282	5,974	46,658	7,222	49,532	6,924	47,426	7,058	49,465	5,516	43,917	2,57	43,65	4,409	43,75	6,8	47,293	5,853	47,694	7,141	48,128	6,622	47,092	6,149	45,12	5,142	42,848	6,891	47,861	6,863	48,797	6,257	46,725	6,137	45,555	7,942	49,566	4,608	42,346	6,637	48,195	3,088	44,987	5,823	46,09	5,175
1240	4,859	43,65	4,663	43,316	6,001	46,691	7,258	49,566	6,992	47,46	7,101	49,499	5,504	43,951	3,799	43,683	4,4	43,783	6,803	47,326	5,946	47,727	7,182	48,195	6,562	47,126	6,113	45,154	5,199	42,914	6,923	47,894	6,934	48,83	6,215	46,758	6,152	45,588	7,951	49,599	4,651	42,38	6,694	48,262	4,846	45,02	5,808	46,123	5,19
1241	4,85	43,683	4,654	43,349	5,965	46,725	7,264	49,599	6,989	47,493	7,101	49,532	5,522	43,984	3,976	43,75	4,428	43,817	6,83	47,393	6,097	47,761	7,344	48,229	6,604	47,159	6,104	45,187	5,214	42,948	6,908	47,928	6,93	48,864	6,215	46,791	6,238	45,622	7,898	49,632	4,627	42,413	6,659	48,295	5,422	45,087	5,829	46,156	5,157
1242	4,847	43,717	4,591	43,382	5,98	46,758	7,258	49,666	6,96	47,527	7,101	49,566	5,546	44,017	2,971	43,783	4,437	43,85	6,824	47,426	6,17	47,794	7,318	48,262	6,556	47,193	6,116	45,221	5,199	42,981	6,945	47,995	6,96	48,897	6,239	46,825	6,194	45,655	7,906	49,666	4,612	42,447	6,69	48,329	5,762	45,12	5,799	46,19	5,163
1243	4,87	43,75	4,572	43,416	6,01	46,791	7,252	49,699	6,974	47,56	7,068	49,599	5,537	44,051	0,5	43,85	4,404	43,884	6,794	47,46	6,134	47,828	7,354	48,295	6,571	47,226	6,167	45,287	5,208	43,015	6,957	48,028	7,055	48,93	6,221	46,892	6,203	45,688	7,957	49,699	4,63	42,48	6,712	48,362	5,941	45,154	5,64	46,223	5,202
1244	4,873	43,783	4,594	43,449	6,007	46,825	7,302	49,733	6,948	47,627	6,699	49,632	5,549	44,084	1,309	43,884	4,322	43,917	6,82	47,493	6,2	47,861	7,345	48,329	6,618	47,259	6,116	45,321	5,151	43,048	6,954	48,061	6,939	48,964	6,23	46,925	6,062	45,722	7,921	49,733	4,636	42,513	6,667	48,396	6,058	45,187	2,645	46,257	5,202
1245	4,862	43,817	4,596	43,483	5,992	46,892	7,273	49,799	6,963	47,66	0,5	49,699	5,546	44,118	2,478	43,917	4,362	43,951	6,839	47,527	6,203	47,894	7,448	48,396	6,571	47,326	6,305	45,354	5,193	43,082	6,933	48,095	6,995	49,031	6,239	46,959	6,259	45,755	7,825	49,799	4,627	42,547	6,559	48,429	6,064	45,221	0,5	46,29	5,208
1246	4,847	43,85	4,62	43,516	5,986	46,925	7,27	49,833	6,974	47,694	0,5	49,733	5,528	44,151	3,819	43,951	4,394	43,984	6,809	47,56	6,203	47,961	7,451	48,429	6,568	47,36	6,17	45,388	5,208	43,115	6,921	48,128	6,936	49,064	6,272	46,992	8,33	45,789	7,915	49,833	4,597	42,58	6,612	48,463	6,001	45,287	0,5	46,357	5,182
1247	4,885	43,884	4,618	43,549	6,031	46,959	7,267	49,866	6,93	47,727	3,451	49,799	5,525	44,184	4,122	43,984	4,382	44,017	6,839	47,594	6,2	47,995	7,468	48,463	6,556	47,393	6,122	45,421	5,098	43,148	6,926	48,162	7,059	49,098	6,264	47,025	6,144	45,856	7,92	49,866	4,615	42,614	6,724	48,529	6,001	45,321	1,375	46,39	5,202
1248	4,871	43,917	4,618	43,583	5,998	46,992	7,291	49,9	6,951	47,761	5,039	49,833	5,516	44,218	4,423	44,017	4,365	44,051	6,854	47,66	6,215	48,028	7,514	48,496	6,598	47,426	6,098	45,455	5,163	43,182	6,926	48,229	6,927	49,131	6,273	47,059	6,074	45,889	7,96	49,9	4,686	42,647	6,679	48,563	5,972	45,354	4,897	46,457	5,163
1249	4,853	43,951	4,612	43,616	6,049	47,025	7,306	49,933	6,957	47,794	5,971	49,866	5,528	44,251	4,658	44,051	4,359	44,084	6,839	47,694	5,876	48,061	7,526	48,563	6,574	47,46	6,158	45,488	5,25	43,215	6,956	48,262	7,055	49,164	6,296	47,092	6,903	45,922	7,927	49,933	4,654	42,68	6,67	48,596	6,004	45,388	5,387	46,491	5,202
1250	4,876	43,984	4,603	43,65	6,019	47,059	7,342	49,967	6,974	47,861	6,745	49,933	5,531	44,285	4,555	44,084	4,362	44,118	6,827	47,727	0,5	48,095	7,523	48,596	6,535	47,493	6,142	45,521	5,208	43,249	6,93	48,295	6,99	49,198	6,276	47,126	6,374	45,956	7,957	49,967	4,663	42,714	6,607	48,63	5,956	45,421	5,644	46,524	5,163
1251	4,886	44,017	4,587	43,683	6,016	47,092	7,303	50,033	6,866	47,894	6,961	49,967	5,546	44,318	4,584	44,118	4,376	44,151	6,815	47,761	0,5	48,162	7,495	48,63	6,556	47,527	6,197	45,555	5,268	43,282	6,933	48,329	7,013	49,265	6,282	47,159	6,351	45,989	7,966	50,033	4,657	42,747	6,643	48,663	5,974	45,455	5,735	46,557	5,172
1252	4,862	44,051	4,605	43,717	6,037	47,126	7,342	50,067	6,92	47,928	6,96	50	5,528	44,352	4,671	44,151	4,382	44,184	6,812	47,794	0,587	48,195	7,454	48,663	6,553	47,594	6,248	45,588	5,253	43,316	6,936	48,362	7,062	49,298	6,299	47,226	6,41	46,023	7,93	50,067	4,645	42,781	6,721	48,697	5,968	45,488	5,76	46,591	5,202
1253	4,885	44,084	4,602	43,75	6,016	47,159	7,304	50,1	6,761	47,961	6,998	50,033	5,543	44,418	4,666	44,184	4,409	44,218	6,824	47,828	2,314	48,229	7,451	48,697	6,31	47,627	6,212	45,655	5,293	43,349	6,924	48,396	7,047	49,332	6,299	47,259	6,114	46,056	7,864	50,1	4,639	42,814	6,643	48,763	5,938	45,521	5,79	46,624	5,107
1254	4,88	44,118	4,591	43,783	6,016	47,193	7,333	50,134	6,862	47,995	7,001	50,067	5,525	44,452	4,654	44,218	4,4	44,251	6,839	47,894	4,307	48,295	7,418	48,763	3,209	47,66	6,302	45,688	5,14	43,382	6,923	48,463	7,011	49,365	6,323	47,293	6,109	46,09	7,825	50,134	4,672	42,848	6,661	48,797	6,028	45,555	5,785	46,658	5,106
1255	4,889	44,151	4,566	43,817	6,007	47,226	7,304	50,201	6,866	48,028	6,999	50,1	5,522	44,485	4,618	44,251	4,353	44,285	6,824	47,928	4,793	48,329	7,415	48,797	0,5	47,694	6,182	45,722	5,172	43,416	6,947	48,496	7,046	49,398	6,299	47,326	6,13	46,123	7,921	50,167	4,692	42,881	6,657	48,83	6,064	45,588	5,799	46,691	5,106
1256	4,895	44,184	4,605	43,85	6,04	47,293	7,318	50,234	6,854	48,095	6,981	50,134	5,525	44,519	4,642	44,285	4,421	44,318	6,824	47,961	5,354	48,362	7,348	48,83	0,5	47,761	6,29	45,755	5,064	43,449	6,921	48,529	7,029	49,432	6,323	47,36	6,104	46,156	7,891	50,234	4,663	42,914	6,643	48,864	6,061	45,655	5,754	46,725	5,109
1257	4,895	44,218	4,596	43,884	6,016	47,326	7,324	50,267	6,806	48,128	7,029	50,201	5,534	44,552	4,624	44,318	4,391	44,352	6,773	47,995	5,531	48,396	7,331	48,864	2,245	47,794	6,234	45,789	5,099	43,483	6,941	48,563	7,019	49,499	6,344	47,393	6,101	46,19	7,861	50,267	4,654	42,948	6,712	48,897	5,935	45,688	5,745	46,758	5,121
1258	4,901	44,251	4,654	43,917	6,01	47,36	7,33	50,301	6,827	48,162	7,011	50,234	5,548	44,586	4,576	44,352	4,418	44,385	6,799	48,028	5,711	48,429	7,27	48,897	3,73	47,828	6,206	45,822	5,13	43,516	6,927	48,596	7,083	49,532	6,33	47,426	6,109	46,223	7,879	50,301	4,669	42,981	6,613	48,93	6,034	45,722	5,757	46,791	5,13
1259	4,901	44,285	4,633	43,951	6,001	47,393	7,318	50,334	6,917	48,195	6,981	50,267	5,513	44,619	4,495	44,385	4,401	44,418	6,782	48,061	5,76	48,463	7,186	48,964	6,043	47,894	6,107	45,856	5,106	43,549	6,953	48,63	7,053	49,566	6,369	47,46	6,109	46,257	7,876	50,334	4,66	43,015	6,659	48,964	5,968	45,755	5,778	46,825	5,1
1260	4,922	44,318	4,591	43,984	6,064	47,426	7,201	50,401	6,926	48,229	6,992	50,301	5,56	44,652	4,656	44,418	4,365	44,452	6,809	48,095	5,862	48,496	7,117	48,997	6,133	47,928	6,089	45,889	5,217	43,583	6,927	48,697	7,011	49,599	6,318	47,527	6,203	46,29	7,885	50,368	4,678	43,048	6,643	49,031	5,998	45,789	5,745	46,858	5,124
1261	4,931	44,352	4,629	44,017	6,034	47,46	3,757	50,434	6,92	48,262	6,96	50,334	5,549	44,686	4,528	44,452	4,416	44,485	6,827	48,162	5,901	48,529	7,23	49,031	6,17	47,961	6,235	45,922	5,184	43,616	6,932	48,73	7,026	49,632	6,288	47,56	6,167	46,324	7,891	50,401	4,627	43,082	6,643	49,064	6,037	45,822	5,751	46,892	5,124
1262	4,919	44,385	4,585	44,051	6,071	47,493	2,64	50,501	6,983	48,295	6,95	50,368	5,528	44,719	4,464	44,485	4,404	44,519	6,827	48,195	5,971	48,563	7,039	49,064	6,355	47,995	6,197	45,989	5,181	43,65	6,924	48,763	7,016	49,666	1,873	47,594	6,113	46,357	7,914	50,468	4,603	43,115	6,526	49,098	5,978	45,856	5,745	46,925	5,094
1263	4,916	44,418	4,642	44,084	6,004	47,527	2,314	50,535	6,936	48,362	0,5	50,434	5,543	44,753	4,469	44,519	4,437	44,552	6,815	48,229	6,013	48,596	7,005	49,098	6,396	48,028	4,378	46,023	5,103	43,717	6,935	48,797	7,011	49,733	0,5	47,66	6,203	46,39	7,891	50,501	4,654	43,148	6,65	49,131	6,094	45,889	5,745	46,959	5,067
1264	4,925	44,485	4,642	44,118	6,049	47,56	1,069	50,568	6,906	48,396	0,5	50,468	5,531	44,786	4,376	44,552	4,437	44,586	6,791	48,262	5,995	48,63	6,936	49,164	6,399	48,061	4,508	46,056	5,154	43,75	6,966	48,83	7,071	49,766	2,992	47,694	6,206	46,457	7,87	50,535	4,651	43,182	6,546	49,164	5,899	45,922	5,733	47,025	5,097
1265	4,925	44,519	4,615	44,151	6,039	47,594	0,988	50,635	6,932	48,429	0,542	50,535	5,507	44,82	4,412	44,586	4,398	44,619	6,799	48,295	6,049	48,663	6,948	49,198	6,366	48,128	5,429	46,09	5,181	43,783	6,96	48,864	6,693	49,799	4,498	47,727	6,137	46,491	7,87	50,568	4,639	43,215	6,694	49,198	5,368	45,956	5,565	47,059	5,094
1266	4,94	44,552	4,615	44,184	6,04	47,66	0,56	50,668	6,872	48,463	3,808	50,568	5,504	44,853	4,344	44,619	4,397	44,652	6,773	48,329	6,043	48,697	6,924	49,231	6,363	48,162	5,501	46,123	5,083	43,817	6,936	48,93	6,994	49,833	5,414	47,761	6,134	46,524	7,851	50,602	4,686	43,249	6,571	49,231	1,39	46,023	0,5	47,092	5,1
1267	4,925	44,586	4,609	44,218	6,04	47,694	2,113	50,702	6,251	48,496	5,302	50,602	5,504	44,886	4,376	44,652	4,403	44,686	6,811	48,362	6,088	48,73	6,908	49,265	6,435	48,195	5,633	46,156	5,213	43,85	6,948	48,964	6,969	49,866	6,172	47,828	6,11	46,557	7,86	50,668	4,666	43,282	6,562	49,298	0,554	46,056	0,5	47,126	5,07
1268	4,898	44,619	4,654	44,251	6,049	47,727	2,935	50,769	4,096	48,529	6,765	50,668	5,507	44,92	4,419	44,686	4,397	44,719	6,827	48,429	6,098	48,763	6,872	49,298	6,463	48,229	5,9	46,19	5,191	43,884	6,918	48,997	6,986	49,9	6,077	47,861	6,109	46,591	7,903	50,702	4,686	43,316	6,714	49,332	0,632	46,09	0,5	47,193	5,057
1269	4,916	44,652	4,633	44,285	6,046	47,761	7,322	50,802	5,47	48,596	6,89	50,702	5,504	44,987	4,344	44,719	4,376	44,753	6,773	48,463	6,155	48,83	6,854	49,332	6,46	48,262	5,992	46,223	5,13	43,917	6,905	49,031	7,034	49,967	6,205	47,894	6,137	46,624	7,885	50,735	4,648	43,349	6,664	49,365	0,65	46,123	1,189	47,226	5,063
1270	4,91	44,686	4,654	44,318	6,034	47,794	7,491	50,869	5,431	48,63	6,953	50,735	5,525	45,02	4,212	44,753	4,295	44,786	6,799	48,496	6,173	48,864	6,842	49,398	6,507	48,295	6,184	46,257	5,214	43,951	6,911	49,064	7,035	50	6,287	47,928	6,113	46,658	7,885	50,769	4,618	43,382	6,642	49,398	0,728	46,156	3,511	47,259	5,063
1271	4,919	44,719	4,648	44,352	6,043	47,828	7,87	50,902	6,658	48,663	6,96	50,769	5,534	45,053	3,721	44,786	1,244	44,82	6,758	48,529	6,173	48,897	6,8	49,432	6,492	48,329	6,235	46,29	5,208	43,984	6,938	49,098	6,954	50,033	6,285	47,961	6,148	46,691	7,909	50,802	4,624	43,416	6,66	49,432	0,741	46,19	4,759	47,326	5,051
1272	4,94	44,753	4,618	44,385	6,048	47,861	8,622	50,936	7,054	48,73	6,972	50,802	5,528	45,087	0,5	44,82	0,5	44,853	6,802	48,563	6,238	48,93	6,764	49,465	6,519	48,362	6,236	46,324	5,227	44,017	6,915	49,164	7,001	50,067	6,281	47,995	6,11	46,725	7,894	50,869	4,651	43,449	6,691	49,465	0,632	46,223	5,218	47,36	5,054
[truncated: 8,599 more rows]
[truncated: 89 more columns]
