# Supplementary material for: Automated pupillometry to detect command following in neurological patients: a proof-of-concept study
Source: PeerJ. 2019 May 13;7:e6929. doi: 10.7717/peerj.6929 (PMC6521812; doi:10.7717/peerj.6929)
Supplement: Data S3 [file peerj-07-6929-s003.csv]

The time for annotations which were used to define control-period (rest) and intervention period (calculations); the columns are marked with patient id as a suffix	Measurement.1	Time.1	Measurement.2	Time.2	Measurement.3	Time.3	Measurement.4	Time.4	Measurement.5	Time.5	Measurement.6	Time.6	Measurement.7	Time.7	Measurement.8	Time.8	Measurement.9	Time.9	Measurement.10	Time.10	Measurement.11	Time.11	Measurement.12	Time.12	Measurement.13	Time.13	Measurement.14	Time.14	Measurement.15	Time.15	Measurement.16	Time.16	Measurement.17	Time.17	Measurement.18	Time.18	Measurement.19	Time.19	Measurement.20	Time.20	Measurement.21	Time.21	Measurement.22	Time.22	Measurement.23	Time.23	Measurement.24	Time.24	Measurement.25
1	LEFT	38.469	RIGHT	33.991	RIGHT	27.139	UP	24.766	UP	32.487	UP	28.041	UP	26.237	UP	27.373	UP	28.376	UP	29.779	UP	28.877	UP	33.924	UP	33.356	UP	29.412	UP	29.412	UP	20.722	UP	29.846	UP	30.916	UP	28.777	UP	31.885	UP	24.699	UP	29.679	UP	29.713	UP	25.334	UP
2	DOWN	309.225	RIGHT	273.128	DOWN	297.694	LEFT	297.092	RIGHT	304.211	RIGHT	300.668	RIGHT	296.825	RIGHT	298.061	RIGHT	298.496	RIGHT	298.563	RIGHT	299.866	RIGHT	298.529	DOWN	240.575	RIGHT	243.316	RIGHT	299.064	RIGHT	292.179	UP	270.588	RIGHT	298.229	RIGHT	299.198	RIGHT	303.376	RIGHT	295.889	RIGHT	297.159	UP	270.455	RIGHT	297.159	LEFT
3	DOWN	68.215	DOWN	61.698	DOWN	56.918	LEFT	56.25	RIGHT	63.503	RIGHT	57.253	RIGHT	56.384	RIGHT	56.451	RIGHT	56.517	RIGHT	58.122	RIGHT	61.765	RIGHT	60.495	RIGHT	61.096	RIGHT	59.225	RIGHT	59.124	RIGHT	52.34	RIGHT	59.759	RIGHT	58.89	RIGHT	55.414	RIGHT	61.798	RIGHT	57.42	RIGHT	58.088	RIGHT	58.189	RIGHT	56.451	LEFT
4	LEFT	99.866	SELECT	93.483	RIGHT	88.001	UP	87.233	UP	93.416	UP	88.035	UP	86.898	UP	80.782	UP	88.837	UP	90.575	UP	88.803	UP	86.698	UP	90.174	SELECT	90.541	UP	90.107	UP	82.988	UP	91.711	UP	91.344	UP	89.873	UP	94.519	UP	84.392	UP	87.868	UP	87.567	UP	87.366	UP
5	DOWN	128.476	DOWN	124.098	DOWN	117.981	LEFT	117.179	RIGHT	124.064	RIGHT	120.956	RIGHT	117.781	RIGHT	119.418	RIGHT	117.146	RIGHT	119.151	RIGHT	117.747	RIGHT	118.483	RIGHT	122.493	RIGHT	119.385	RIGHT	119.953	RIGHT	110.562	DOWN	117.848	RIGHT	119.318	RIGHT	115.742	RIGHT	123.128	RIGHT	116.344	RIGHT	122.126	RIGHT	122.594	RIGHT	115.642	LEFT
6	LEFT	159.291	RIGHT	154.479	RIGHT	147.66	UP	147.794	UP	152.908	UP	148.162	UP	144.953	UP	149.432	UP	149.866	UP	148.162	UP	149.532	UP	146.09	UP	150.334	UP	151.805	UP	148.396	UP	143.115	UP	150.635	UP	150.067	UP	147.594	UP	152.34	UP	147.527	UP	151.07	UP	151.203	UP	146.357	UP
7	DOWN	189.271	DOWN	183.656	DOWN	176.972	LEFT	176.638	RIGHT	184.325	RIGHT	179.713	RIGHT	177.039	RIGHT	177.306	RIGHT	179.078	RIGHT	179.779	RIGHT	178.309	RIGHT	179.211	DOWN	169.552	RIGHT	182.487	RIGHT	178.977	RIGHT	170.455	RIGHT	179.378	RIGHT	179.412	RIGHT	178.242	RIGHT	183.623	RIGHT	175.836	RIGHT	179.646	RIGHT	178.643	RIGHT	175.902	LEFT
8	LEFT	218.316	RIGHT	212.834	RIGHT	206.083	UP	205.481	UP	211.798	UP	207.42	UP	206.083	UP	209.291	UP	209.191	UP	209.96	UP	207.921	UP	208.757	UP	212.333	UP	211.163	UP	208.69	UP	201.805	UP	211.197	UP	208.957	UP	207.52	UP	214.572	UP	206.985	UP	209.091	UP	207.119	UP	205.983	UP
9	DOWN	249.265	DOWN	244.352	DOWN	235.862	LEFT	236.965	RIGHT	243.884	RIGHT	239.372	RIGHT	236.932	RIGHT	239.873	RIGHT	237.968	RIGHT	238.737	RIGHT	238.336	RIGHT	240.842	UP	271.791	UP	268.683	RIGHT	239.037	RIGHT	229.579	RIGHT	240.307	RIGHT	238.837	RIGHT	239.906	RIGHT	246.858	RIGHT	235.929	RIGHT	238.068	RIGHT	237.634	RIGHT	236.664	LEFT
10	LEFT	280.08	DOWN	304.011	RIGHT	266.878	UP	267.513	UP	272.894	UP	267.213	UP	265.274	UP	270.755	UP	266.143	UP	267.981	UP	267.981	UP	269.151	DOWN	301.07	RIGHT	300.267	UP	270.588	UP	262.266	RIGHT	301.27	UP	268.449	UP	269.853	UP	272.694	UP	266.41	UP	270.053	RIGHT	296.992	UP	265.976	UP
[truncated: 89 more columns]
